# Supplementary material for: Crystal structures and hydrogen bonding in the co-crystalline adducts of 3,5-di­nitro­benzoic acid with 4-amino­salicylic acid and 2-hy­droxy-3-(1H-indol-3-yl)propenoic acid
Source: Acta Crystallogr Sect E Struct Rep Online. 2014 Sep 10;70(Pt 10):183–7. doi: 10.1107/S1600536814019898 (PMC4257166; doi:10.1107/S1600536814019898)
Supplement: Supplementary file 1 [file e-70-00183-sup1.cif]

##############################################################################
#                                                                            #
# This CIF contains the data in a paper accepted for publication in          #
# Acta Crystallographica Section E. It conforms to the requirements of       #
# Notes for Authors for Acta Crystallographica Section E, and has been       #
# peer reviewed under the auspices of the IUCr Commission on Journals.       #
#                                                                            #
# Full details of the Crystallographic Information File format               #
# are given in the paper "The Crystallographic Information File (CIF):       #
# a New Standard Archive File for Crystallography" by S. R. Hall, F. H.      #
# Allen and I. D. Brown [Acta Cryst. (1991), A47, 655-685].                  #
#                                                                            #
# The current version of the core CIF dictionary is obtainable from          #
# ftp://ftp.iucr.org/pub/cif_core.dic.                                       #
#                                                                            #
# Software is freely available for graphical display of the structure(s)     #
# in this CIF. For information consult the CIF software page                 #
# http://www.iucr.org/resources/cif/software.                                #
#                                                                            #
# This file may be used for bona fide research purposes within the           #
# scientific community so long as proper attribution is given to the journal # 
# article from which it was obtained.                                        #
#                                                                            #
##############################################################################
data_global
_audit_creation_method     ' SHELXL97 (Sheldrick, 2008)'
_journal_date_recd_electronic     2014-08-30
_journal_date_accepted     2014-09-03
_journal_name_full     'Acta Crystallographica, Section E'
_journal_year     2014
_journal_volume     70
_journal_issue     10
_journal_page_first     183
_journal_page_last     187
_journal_paper_category     GO
_journal_paper_doi     10.1107/S1600536814019898
_journal_coeditor_code     SJ5421
_publ_contact_author_name     'Dr Graham Smith'
_publ_contact_author_address
;
    Science and Engineering Faculty
    Queensland University of Technology
    GPO Box 2434, Brisbane, Qld 4001,
    Australia
;
_publ_contact_author_email     ' g.smith@qut.edu.au '
_publ_contact_author_fax     ' 61 7 3138 1804 '
_publ_contact_author_phone     ' 61 7 3300 2667 '
_publ_section_title
;
Crystal structures and hydrogen bonding in the co-crystalline adducts of
3,5-dinitrobenzoic acid with 4-aminosalicylic acid and
2-hydroxy-3-(1<i>H</i>-indol-3-yl)propenoic acid
;
loop_
    _publ_author_name
    _publ_author_address
    'Graham Smith'
;
  Science and Engineering Faculty
  Queensland University of Technology
  GPO Box 2434, Brisbane, Queensland 4001,
  Australia
;
    'Daniel E. Lynch'
;
  Exilica Ltd
  The Technocentre
  Puma Way, Coventry CV1 2TT
  England
;
_publ_section_synopsis
;
The crystal structures of the co-crystal adducts of 3,5-dinitrobenzoic acid
with 4-aminosalicylic acid (a 2:2:0.4-hydrate) and with
2-hydroxy-3-(1<i>H</i>-indol-3-yl)propenoic acid (a 1:1:1 <i>d</i>^6^-DMSO
solvate) show, respectively, polymeric and hexamolecular hydrogen-bonded and
\p--\p-bonded structures
;
data_I
_database_code_depnum_ccdc_archive 'CCDC 1022646'
_audit_creation_method     SHELXL-97
_chemical_name_systematic
;
4-Amino-2-hydroxybenzoic acid--3,5-dinitrobenzoic acid--water (2/2/0.4)
;
_chemical_name_common
                        '3,5-dinitrobenzoic acid--4-aminosalicylic acid hydrate'
_chemical_formula_moiety     'C7 H4 N2 O6, C7 H7 N O3, 0.2(H2 O)'
_chemical_formula_sum     'C14 H11.4 N3 O9.2'
_chemical_formula_iupac     'C7 H4 N2 O6, C7 H7 N O3, 0.2H2 O'
_chemical_formula_weight     368.86
_chemical_melting_point     ?
_symmetry_cell_setting     triclinic
_symmetry_space_group_name_H-M     'P -1'
_symmetry_space_group_name_Hall     '-P 1'
loop_
    _symmetry_equiv_pos_as_xyz
    'x, y, z'
    '-x, -y, -z'
_cell_length_a     7.0717(5)
_cell_length_b     7.5974(4)
_cell_length_c     28.7175(19)
_cell_angle_alpha     87.926(5)
_cell_angle_beta     86.498(6)
_cell_angle_gamma     87.584(5)
_cell_volume     1537.77(17)
_cell_formula_units_Z     4
_cell_measurement_reflns_used     2357
_cell_measurement_theta_min     3.31
_cell_measurement_theta_max     27.2
_cell_measurement_temperature     200.0(10)
_exptl_crystal_description     'block'
_exptl_crystal_colour     yellow
_exptl_crystal_size_max     0.35
_exptl_crystal_size_mid     0.35
_exptl_crystal_size_min     0.30
_exptl_crystal_density_diffrn     1.593
_exptl_crystal_density_meas     ?
_exptl_crystal_density_method     'not measured'
_exptl_crystal_F_000     760
_exptl_absorpt_coefficient_mu     0.137
_exptl_absorpt_correction_type     multi-scan
_exptl_absorpt_process_details     '(CrysAlis PRO; Agilent, 2013)'
_exptl_absorpt_correction_T_min     0.966
_exptl_absorpt_correction_T_max     0.990
_exptl_special_details
;
;
_diffrn_ambient_temperature     200.0(10)
_diffrn_radiation_type     MoK\a
_diffrn_radiation_wavelength     0.71073
_diffrn_radiation_source     'Enhance (Mo) X-ray source'
_diffrn_radiation_monochromator     graphite
_diffrn_measurement_device_type     'Oxford Diffraction Gemini-S CCD detector'
_diffrn_measurement_method     '\w scans'
_diffrn_detector_area_resol_mean     16.077
_diffrn_reflns_number     10302
_diffrn_reflns_av_R_equivalents     0.0266
_diffrn_reflns_av_sigmaI/netI     0.0548
_diffrn_reflns_theta_min     3.14
_diffrn_reflns_theta_max     26.00
_diffrn_reflns_theta_full     26.00
_diffrn_measured_fraction_theta_max     0.998
_diffrn_measured_fraction_theta_full     0.998
_diffrn_reflns_limit_h_min     -8
_diffrn_reflns_limit_h_max     8
_diffrn_reflns_limit_k_min     -9
_diffrn_reflns_limit_k_max     8
_diffrn_reflns_limit_l_min     -35
_diffrn_reflns_limit_l_max     31
_diffrn_standards_number     0
_diffrn_standards_interval_count     .
_diffrn_standards_interval_time     .
_diffrn_standards_decay_%     ?
_refine_special_details
;
Refinement of <i>F</i>^2^ against ALL reflections. The weighted <i>R</i>-factor
<i>wR</i> and goodness of fit <i>S</i> are based on <i>F</i>^2^, conventional
<i>R</i>-factors <i>R</i> are based on <i>F</i>, with <i>F</i> set to zero for
negative <i>F</i>^2^. The threshold expression of <i>F</i>^2^ >
\s(<i>F</i>^2^) is used only for calculating <i>R</i>-factors(gt) <i>etc</i>.
and is not relevant to the choice of reflections for refinement.
<i>R</i>-factors based on <i>F</i>^2^ are statistically about twice as large
as those based on <i>F</i>, and <i>R</i>- factors based on ALL data will be
even larger.
;
_reflns_number_total     6044
_reflns_number_gt     4158
_reflns_threshold_expression     I>2\s(I)
_refine_ls_structure_factor_coef     Fsqd
_refine_ls_matrix_type     full
_refine_ls_R_factor_all     0.0854
_refine_ls_R_factor_gt     0.0561
_refine_ls_wR_factor_gt     0.1303
_refine_ls_wR_factor_ref     0.1492
_refine_ls_goodness_of_fit_ref     1.008
_refine_ls_restrained_S_all     1.008
_refine_ls_number_reflns     6044
_refine_ls_number_parameters     502
_refine_ls_number_restraints     8
_refine_ls_hydrogen_treatment     mixed
_refine_ls_weighting_scheme     calc
_refine_ls_weighting_details
         'calc w=1/[\s^2^(Fo^2^)+(0.0599P)^2^+0.6456P] where P=(Fo^2^+2Fc^2^)/3'
_atom_sites_solution_hydrogens     geom
_atom_sites_solution_primary     direct
_atom_sites_solution_secondary     difmap
_refine_ls_shift/su_max     0.000
_refine_ls_shift/su_mean     0.000
_refine_diff_density_max     0.855
_refine_diff_density_min     -0.283
_refine_ls_extinction_method     none
_refine_ls_extinction_coef     ?
loop_
    _atom_type_symbol
    _atom_type_description
    _atom_type_scat_dispersion_real
    _atom_type_scat_dispersion_imag
    _atom_type_scat_source
    'C' 'C' 0.0033 0.0016
                         'International Tables Vol C Tables 4.2.6.8 and 6.1.1.4'
    'H' 'H' 0.0000 0.0000
                         'International Tables Vol C Tables 4.2.6.8 and 6.1.1.4'
    'N' 'N' 0.0061 0.0033
                         'International Tables Vol C Tables 4.2.6.8 and 6.1.1.4'
    'O' 'O' 0.0106 0.0060
                         'International Tables Vol C Tables 4.2.6.8 and 6.1.1.4'
_computing_data_collection     'CrysAlis PRO (Agilent, 2013)'
_computing_cell_refinement     'CrysAlis PRO (Agilent, 2013)'
_computing_data_reduction     'CrysAlis PRO (Agilent, 2013)'
_computing_structure_solution     'SHELXS97 (Sheldrick, 2008)'
_computing_structure_refinement
                      'SHELXL97 (Sheldrick, 2008) within WinGX (Farrugia, 2012)'
_computing_molecular_graphics     'PLATON (Spek, 2009)'
_computing_publication_material     'PLATON (Spek, 2009)'
loop_
    _atom_site_type_symbol
    _atom_site_label
    _atom_site_fract_x
    _atom_site_fract_y
    _atom_site_fract_z
    _atom_site_U_iso_or_equiv
    _atom_site_thermal_displace_type
    _atom_site_calc_flag
    _atom_site_refinement_flags
    _atom_site_occupancy
    _atom_site_disorder_assembly
    _atom_site_disorder_group
    O O11C -0.1050(3) 1.2197(3) 0.48465(7) 0.0453(7) Uani d D 1.000 . .
    O O12C -0.0102(3) 0.9810(2) 0.44480(6) 0.0412(7) Uani d . 1.000 . .
    O O31C -0.1244(4) 0.9769(3) 0.27862(8) 0.0629(9) Uani d . 1.000 . .
    O O32C -0.3286(3) 1.1671(3) 0.25221(7) 0.0562(8) Uani d . 1.000 . .
    O O51C -0.3819(3) 1.7339(3) 0.32553(8) 0.0560(9) Uani d . 1.000 . .
    O O52C -0.2958(4) 1.7528(3) 0.39588(8) 0.0573(9) Uani d . 1.000 . .
    N N3C -0.2215(4) 1.1123(3) 0.28179(8) 0.0409(9) Uani d . 1.000 . .
    N N5C -0.3155(4) 1.6703(3) 0.36123(9) 0.0396(8) Uani d . 1.000 . .
    C C1C -0.1424(4) 1.2259(3) 0.40352(9) 0.0284(8) Uani d . 1.000 . .
    C C2C -0.1454(4) 1.1313(3) 0.36322(9) 0.0299(8) Uani d . 1.000 . .
    C C3C -0.2105(4) 1.2152(3) 0.32363(9) 0.0302(8) Uani d . 1.000 . .
    C C4C -0.2689(4) 1.3908(3) 0.32177(9) 0.0310(8) Uani d . 1.000 . .
    C C5C -0.2592(4) 1.4815(3) 0.36191(9) 0.0299(8) Uani d . 1.000 . .
    C C6C -0.1988(4) 1.4038(3) 0.40322(9) 0.0307(8) Uani d . 1.000 . .
    C C11C -0.0797(4) 1.1307(3) 0.44630(9) 0.0305(8) Uani d . 1.000 . .
    O O11D 0.4620(3) 0.6430(2) -0.04675(6) 0.0354(6) Uani d . 1.000 . .
    O O12D 0.6448(3) 0.8050(3) -0.00552(7) 0.0467(8) Uani d D 1.000 . .
    O O31D 1.2556(3) 0.9762(2) -0.06601(7) 0.0462(8) Uani d . 1.000 . .
    O O32D 1.3586(3) 0.9146(3) -0.13627(8) 0.0477(8) Uani d . 1.000 . .
    O O51D 0.9545(3) 0.6273(3) -0.23683(7) 0.0493(8) Uani d . 1.000 . .
    O O52D 0.6769(3) 0.5502(3) -0.21049(7) 0.0479(8) Uani d . 1.000 . .
    N N3D 1.2378(3) 0.9137(3) -0.10404(9) 0.0352(8) Uani d . 1.000 . .
    N N5D 0.8272(3) 0.6196(3) -0.20596(8) 0.0337(8) Uani d . 1.000 . .
    C C1D 0.7529(4) 0.7425(3) -0.08154(9) 0.0279(8) Uani d . 1.000 . .
    C C2D 0.9234(4) 0.8206(3) -0.07471(9) 0.0291(8) Uani d . 1.000 . .
    C C3D 1.0568(4) 0.8320(3) -0.11161(9) 0.0282(8) Uani d . 1.000 . .
    C C4D 1.0307(4) 0.7687(3) -0.15504(9) 0.0292(8) Uani d . 1.000 . .
    C C5D 0.8599(4) 0.6923(3) -0.16043(8) 0.0273(8) Uani d . 1.000 . .
    C C6D 0.7212(4) 0.6777(3) -0.12500(9) 0.0284(8) Uani d . 1.000 . .
    C C11D 0.6060(4) 0.7264(3) -0.04270(9) 0.0306(8) Uani d . 1.000 . .
    O O2A 0.3595(3) 0.0813(2) 0.35993(7) 0.0414(7) Uani d . 1.000 . .
    O O11A 0.4058(3) 0.2349(3) 0.49746(7) 0.0460(8) Uani d D 1.000 . .
    O O12A 0.4496(3) 0.0192(2) 0.44648(7) 0.0413(7) Uani d . 1.000 . .
    N N4A 0.1581(4) 0.6629(4) 0.31680(10) 0.0531(10) Uani d D 1.000 . .
    C C1A 0.3356(4) 0.3003(3) 0.41957(9) 0.0293(8) Uani d . 1.000 . .
    C C2A 0.3186(4) 0.2488(3) 0.37348(9) 0.0299(8) Uani d . 1.000 . .
    C C3A 0.2632(4) 0.3695(4) 0.33956(9) 0.0339(9) Uani d . 1.000 . .
    C C4A 0.2202(4) 0.5441(4) 0.35021(10) 0.0360(9) Uani d . 1.000 . .
    C C5A 0.2345(4) 0.5972(4) 0.39630(10) 0.0390(10) Uani d . 1.000 . .
    C C6A 0.2913(4) 0.4775(3) 0.42978(10) 0.0347(9) Uani d . 1.000 . .
    C C11A 0.4010(4) 0.1748(3) 0.45526(9) 0.0321(9) Uani d . 1.000 . .
    O O2B 0.2909(3) 0.8426(3) 0.14868(7) 0.0481(8) Uani d . 1.000 . .
    O O11B 0.1793(3) 0.6474(3) 0.01942(7) 0.0421(7) Uani d D 1.000 . .
    O O12B 0.3803(3) 0.7848(2) 0.06171(7) 0.0412(7) Uani d . 1.000 . .
    N N4B -0.3161(4) 0.6924(4) 0.21044(10) 0.0465(9) Uani d D 1.000 . .
    C C1B 0.0835(4) 0.7114(3) 0.09718(9) 0.0280(8) Uani d . 1.000 . .
    C C2B 0.1231(4) 0.7741(3) 0.14100(9) 0.0282(8) Uani d . 1.000 . .
    C C3B -0.0089(4) 0.7679(3) 0.17821(9) 0.0314(8) Uani d . 1.000 . .
    C C4B -0.1867(4) 0.6999(3) 0.17321(10) 0.0333(9) Uani d . 1.000 . .
    C C5B -0.2278(4) 0.6362(3) 0.12966(10) 0.0348(9) Uani d . 1.000 . .
    C C6B -0.0968(4) 0.6421(3) 0.09281(10) 0.0324(9) Uani d . 1.000 . .
    C C11B 0.2232(4) 0.7176(3) 0.05843(9) 0.0307(8) Uani d . 1.000 . .
    O O1W 0.3006(7) 0.9987(7) 0.24093(19) 0.0511(19) Uani d P 0.400 . .
    H H2C -0.10340 1.01090 0.36290 0.0360 Uiso c R 1.000 . .
    H H4C -0.31350 1.44600 0.29410 0.0370 Uiso c R 1.000 . .
    H H6C -0.19590 1.47020 0.43050 0.0370 Uiso c R 1.000 . .
    H H11C -0.067(5) 1.148(4) 0.5085(9) 0.0680 Uiso d D 1.000 . .
    H H2D 0.94710 0.86520 -0.04520 0.0350 Uiso c R 1.000 . .
    H H4D 1.12510 0.77710 -0.17990 0.0350 Uiso c R 1.000 . .
    H H6D 0.60550 0.62430 -0.13010 0.0340 Uiso c R 1.000 . .
    H H12D 0.552(4) 0.793(4) 0.0173(10) 0.0700 Uiso d D 1.000 . .
    H H2A 0.39860 0.02000 0.38260 0.0620 Uiso c R 1.000 . .
    H H3A 0.25440 0.33300 0.30850 0.0410 Uiso c R 1.000 . .
    H H5A 0.20480 0.71610 0.40410 0.0470 Uiso c R 1.000 . .
    H H6A 0.30110 0.51490 0.46070 0.0420 Uiso c R 1.000 . .
    H H11A 0.460(5) 0.148(4) 0.5152(11) 0.0690 Uiso d D 1.000 . .
    H H41A 0.167(5) 0.636(4) 0.2874(7) 0.0640 Uiso d D 1.000 . .
    H H42A 0.173(5) 0.773(3) 0.3223(12) 0.0640 Uiso d D 1.000 . .
    H H2B 0.36360 0.83470 0.12460 0.0720 Uiso c R 1.000 . .
    H H3B 0.02110 0.81010 0.20750 0.0380 Uiso c R 1.000 . .
    H H5B -0.34780 0.58860 0.12590 0.0420 Uiso c R 1.000 . .
    H H6B -0.12730 0.59900 0.06370 0.0390 Uiso c R 1.000 . .
    H H11B 0.279(4) 0.653(4) -0.0035(10) 0.0630 Uiso d D 1.000 . .
    H H41B -0.304(5) 0.751(4) 0.2349(8) 0.0560 Uiso d D 1.000 . .
    H H42B -0.424(3) 0.659(4) 0.2034(12) 0.0560 Uiso d D 1.000 . .
    H H11W 0.29970 0.95200 0.21260 0.0760 Uiso d RP 0.400 . .
    H H12W 0.41470 1.05100 0.24460 0.0760 Uiso d RP 0.400 . .
loop_
    _atom_site_aniso_label
    _atom_site_aniso_U_11
    _atom_site_aniso_U_22
    _atom_site_aniso_U_33
    _atom_site_aniso_U_12
    _atom_site_aniso_U_13
    _atom_site_aniso_U_23
    O11C 0.0629(15) 0.0449(12) 0.0267(11) 0.0126(10) -0.0028(10) 0.0005(8)
    O12C 0.0515(14) 0.0378(11) 0.0336(11) 0.0079(9) -0.0057(10) 0.0021(8)
    O31C 0.097(2) 0.0468(13) 0.0441(14) 0.0108(13) 0.0001(13) -0.0157(10)
    O32C 0.0653(16) 0.0726(15) 0.0330(12) -0.0158(12) -0.0147(12) -0.0005(11)
    O51C 0.0687(17) 0.0423(12) 0.0548(15) 0.0133(11) -0.0044(12) 0.0108(10)
    O52C 0.0886(19) 0.0330(11) 0.0500(14) -0.0017(11) 0.0021(13) -0.0088(10)
    N3C 0.0536(17) 0.0410(14) 0.0282(13) -0.0132(12) 0.0038(12) -0.0015(10)
    N5C 0.0421(15) 0.0323(13) 0.0427(15) 0.0006(11) 0.0065(12) 0.0045(11)
    C1C 0.0236(14) 0.0330(14) 0.0281(14) -0.0024(11) 0.0015(11) 0.0021(10)
    C2C 0.0303(15) 0.0279(13) 0.0309(15) -0.0028(11) 0.0021(12) 0.0014(11)
    C3C 0.0312(15) 0.0318(14) 0.0273(14) -0.0069(11) 0.0044(11) -0.0024(11)
    C4C 0.0248(14) 0.0394(15) 0.0283(14) -0.0050(11) -0.0001(11) 0.0062(11)
    C5C 0.0259(14) 0.0290(13) 0.0340(15) -0.0019(11) 0.0034(12) 0.0005(11)
    C6C 0.0288(15) 0.0358(14) 0.0273(14) -0.0065(11) 0.0036(11) -0.0013(11)
    C11C 0.0269(14) 0.0350(15) 0.0295(15) -0.0011(11) -0.0014(11) 0.0001(11)
    O11D 0.0368(12) 0.0388(10) 0.0309(11) -0.0069(9) 0.0016(9) -0.0034(8)
    O12D 0.0429(13) 0.0667(14) 0.0316(12) -0.0123(11) 0.0053(9) -0.0173(10)
    O31D 0.0454(13) 0.0455(12) 0.0505(14) -0.0058(10) -0.0148(10) -0.0141(10)
    O32D 0.0302(12) 0.0610(13) 0.0517(14) -0.0065(10) -0.0005(10) 0.0018(10)
    O51D 0.0509(14) 0.0709(14) 0.0262(11) -0.0136(11) 0.0059(10) -0.0057(9)
    O52D 0.0460(14) 0.0623(13) 0.0379(12) -0.0188(11) -0.0070(10) -0.0087(10)
    N3D 0.0331(14) 0.0318(12) 0.0410(15) 0.0006(10) -0.0077(12) 0.0012(10)
    N5D 0.0409(15) 0.0354(12) 0.0254(13) -0.0039(10) -0.0059(11) 0.0015(9)
    C1D 0.0338(15) 0.0234(12) 0.0264(14) 0.0014(11) -0.0041(11) -0.0008(10)
    C2D 0.0383(16) 0.0243(13) 0.0251(14) 0.0048(11) -0.0074(12) -0.0040(10)
    C3D 0.0284(14) 0.0204(12) 0.0360(15) 0.0015(10) -0.0068(12) -0.0001(10)
    C4D 0.0337(15) 0.0261(13) 0.0271(14) 0.0022(11) 0.0001(12) 0.0023(10)
    C5D 0.0341(15) 0.0252(12) 0.0228(13) 0.0005(11) -0.0051(11) 0.0008(10)
    C6D 0.0303(15) 0.0255(13) 0.0296(14) -0.0005(11) -0.0041(12) 0.0000(10)
    C11D 0.0344(16) 0.0300(14) 0.0273(14) 0.0032(12) -0.0043(12) -0.0024(11)
    O2A 0.0521(14) 0.0347(11) 0.0376(12) 0.0061(9) -0.0087(10) -0.0013(8)
    O11A 0.0634(16) 0.0445(12) 0.0300(12) 0.0093(10) -0.0124(10) 0.0038(9)
    O12A 0.0514(13) 0.0353(11) 0.0367(11) 0.0072(9) -0.0081(10) 0.0050(8)
    N4A 0.065(2) 0.0487(16) 0.0446(16) 0.0085(15) -0.0121(15) 0.0137(14)
    C1A 0.0250(14) 0.0340(14) 0.0285(14) -0.0005(11) -0.0007(11) 0.0037(10)
    C2A 0.0236(14) 0.0331(14) 0.0322(15) 0.0007(11) 0.0016(11) 0.0008(11)
    C3A 0.0293(15) 0.0427(16) 0.0293(15) 0.0000(12) -0.0017(12) 0.0025(11)
    C4A 0.0292(16) 0.0401(16) 0.0377(16) 0.0006(12) -0.0008(13) 0.0090(12)
    C5A 0.0395(17) 0.0323(15) 0.0446(18) 0.0018(12) -0.0019(14) 0.0009(12)
    C6A 0.0354(16) 0.0346(15) 0.0339(16) 0.0004(12) -0.0021(13) -0.0011(11)
    C11A 0.0278(15) 0.0372(15) 0.0309(15) -0.0016(11) -0.0019(12) 0.0053(11)
    O2B 0.0414(13) 0.0614(13) 0.0422(13) -0.0122(10) 0.0013(10) -0.0081(10)
    O11B 0.0445(13) 0.0539(12) 0.0281(11) -0.0045(10) 0.0005(9) -0.0058(9)
    O12B 0.0357(12) 0.0495(12) 0.0383(12) -0.0072(9) 0.0045(9) -0.0053(9)
    N4B 0.0396(16) 0.0567(17) 0.0433(16) -0.0129(13) 0.0087(13) -0.0106(12)
    C1B 0.0322(15) 0.0235(12) 0.0279(14) 0.0025(10) -0.0021(11) -0.0010(10)
    C2B 0.0257(14) 0.0225(12) 0.0366(15) -0.0017(10) -0.0033(12) -0.0018(10)
    C3B 0.0355(16) 0.0282(13) 0.0305(15) -0.0003(11) -0.0019(12) -0.0024(11)
    C4B 0.0324(16) 0.0276(13) 0.0390(16) 0.0003(11) 0.0028(13) -0.0006(11)
    C5B 0.0285(15) 0.0323(14) 0.0438(17) -0.0029(11) -0.0022(13) -0.0016(12)
    C6B 0.0335(16) 0.0282(13) 0.0362(16) -0.0010(11) -0.0081(13) -0.0021(11)
    C11B 0.0333(16) 0.0265(13) 0.0320(15) 0.0023(11) -0.0036(12) 0.0014(11)
    O1W 0.034(3) 0.057(3) 0.066(4) -0.010(2) -0.017(3) -0.022(3)
_geom_special_details
;
Bond distances, angles <i>etc</i>. have been calculated using the rounded
fractional coordinates. All su's are estimated from the variances of the
(full) variance-covariance matrix. The cell e.s.d.'s are taken into account in
the estimation of distances, angles and torsion angles
;
loop_
    _geom_bond_atom_site_label_1
    _geom_bond_atom_site_label_2
    _geom_bond_site_symmetry_1
    _geom_bond_site_symmetry_2
    _geom_bond_distance
    _geom_bond_publ_flag
    O11C C11C . . 1.312(3) no
    O12C C11C . . 1.221(3) no
    O31C N3C . . 1.216(3) no
    O32C N3C . . 1.223(3) no
    O51C N5C . . 1.228(3) no
    O52C N5C . . 1.213(3) no
    O11C H11C . . 0.91(3) no
    O11D C11D . . 1.235(3) no
    O12D C11D . . 1.291(3) no
    O31D N3D . . 1.222(3) no
    O32D N3D . . 1.221(3) no
    O51D N5D . . 1.226(3) no
    O52D N5D . . 1.222(3) no
    O12D H12D . . 0.90(3) no
    O2A C2A . . 1.359(3) no
    O11A C11A . . 1.313(3) no
    O12A C11A . . 1.247(3) no
    O2A H2A . . 0.8400 no
    O11A H11A . . 0.91(3) no
    O2B C2B . . 1.349(3) no
    O11B C11B . . 1.317(3) no
    O12B C11B . . 1.252(3) no
    O2B H2B . . 0.8400 no
    O11B H11B . . 0.94(3) no
    O1W H12W . . 0.9300 no
    O1W H11W . . 0.9000 no
    N3C C3C . . 1.465(3) no
    N5C C5C . . 1.472(3) no
    N3D C3D . . 1.477(3) no
    N5D C5D . . 1.472(3) no
    N4A C4A . . 1.372(4) no
    N4A H41A . . 0.87(2) no
    N4A H42A . . 0.87(2) no
    N4B C4B . . 1.365(4) no
    N4B H41B . . 0.86(3) no
    N4B H42B . . 0.85(2) no
    C1C C2C . . 1.386(4) no
    C1C C6C . . 1.393(3) no
    C1C C11C . . 1.485(4) no
    C2C C3C . . 1.378(4) no
    C3C C4C . . 1.380(3) no
    C4C C5C . . 1.371(4) no
    C5C C6C . . 1.389(4) no
    C2C H2C . . 0.9500 no
    C4C H4C . . 0.9500 no
    C6C H6C . . 0.9500 no
    C1D C6D . . 1.392(4) no
    C1D C11D . . 1.482(4) no
    C1D C2D . . 1.394(4) no
    C2D C3D . . 1.378(4) no
    C3D C4D . . 1.378(4) no
    C4D C5D . . 1.381(4) no
    C5D C6D . . 1.374(4) no
    C2D H2D . . 0.9500 no
    C4D H4D . . 0.9500 no
    C6D H6D . . 0.9500 no
    C1A C2A . . 1.407(4) no
    C1A C6A . . 1.407(3) no
    C1A C11A . . 1.457(4) no
    C2A C3A . . 1.377(4) no
    C3A C4A . . 1.389(4) no
    C4A C5A . . 1.408(4) no
    C5A C6A . . 1.366(4) no
    C3A H3A . . 0.9500 no
    C5A H5A . . 0.9500 no
    C6A H6A . . 0.9500 no
    C1B C11B . . 1.443(4) no
    C1B C6B . . 1.414(4) no
    C1B C2B . . 1.410(4) no
    C2B C3B . . 1.376(4) no
    C3B C4B . . 1.397(4) no
    C4B C5B . . 1.408(4) no
    C5B C6B . . 1.364(4) no
    C3B H3B . . 0.9500 no
    C5B H5B . . 0.9500 no
    C6B H6B . . 0.9500 no
loop_
    _geom_angle_atom_site_label_1
    _geom_angle_atom_site_label_2
    _geom_angle_atom_site_label_3
    _geom_angle_site_symmetry_1
    _geom_angle_site_symmetry_2
    _geom_angle_site_symmetry_3
    _geom_angle
    _geom_angle_publ_flag
    C11C O11C H11C . . . 107.4(18) no
    C11D O12D H12D . . . 111.4(19) no
    C2A O2A H2A . . . 109.00 no
    C11A O11A H11A . . . 107(2) no
    C2B O2B H2B . . . 110.00 no
    C11B O11B H11B . . . 111.6(18) no
    H11W O1W H12W . . . 111.00 no
    O31C N3C O32C . . . 123.8(2) no
    O31C N3C C3C . . . 118.1(2) no
    O32C N3C C3C . . . 118.1(2) no
    O51C N5C C5C . . . 117.5(2) no
    O52C N5C C5C . . . 118.4(2) no
    O51C N5C O52C . . . 124.1(2) no
    O31D N3D C3D . . . 117.7(2) no
    O31D N3D O32D . . . 124.7(2) no
    O32D N3D C3D . . . 117.7(2) no
    O51D N5D C5D . . . 118.2(2) no
    O51D N5D O52D . . . 123.5(2) no
    O52D N5D C5D . . . 118.2(2) no
    C4A N4A H41A . . . 120(2) no
    C4A N4A H42A . . . 115(2) no
    H41A N4A H42A . . . 116(3) no
    C4B N4B H42B . . . 113(2) no
    H41B N4B H42B . . . 121(3) no
    C4B N4B H41B . . . 122(2) no
    C2C C1C C6C . . . 120.2(2) no
    C6C C1C C11C . . . 122.1(2) no
    C2C C1C C11C . . . 117.8(2) no
    C1C C2C C3C . . . 118.7(2) no
    C2C C3C C4C . . . 123.1(2) no
    N3C C3C C2C . . . 118.4(2) no
    N3C C3C C4C . . . 118.5(2) no
    C3C C4C C5C . . . 116.6(2) no
    N5C C5C C4C . . . 118.5(2) no
    C4C C5C C6C . . . 123.1(2) no
    N5C C5C C6C . . . 118.4(2) no
    C1C C6C C5C . . . 118.2(2) no
    O12C C11C C1C . . . 121.2(2) no
    O11C C11C O12C . . . 124.0(2) no
    O11C C11C C1C . . . 114.9(2) no
    C3C C2C H2C . . . 121.00 no
    C1C C2C H2C . . . 121.00 no
    C3C C4C H4C . . . 122.00 no
    C5C C4C H4C . . . 122.00 no
    C1C C6C H6C . . . 121.00 no
    C5C C6C H6C . . . 121.00 no
    C6D C1D C11D . . . 119.8(2) no
    C2D C1D C6D . . . 119.8(2) no
    C2D C1D C11D . . . 120.4(2) no
    C1D C2D C3D . . . 118.6(2) no
    N3D C3D C4D . . . 118.4(2) no
    C2D C3D C4D . . . 123.2(3) no
    N3D C3D C2D . . . 118.4(2) no
    C3D C4D C5D . . . 116.4(2) no
    N5D C5D C4D . . . 118.3(2) no
    C4D C5D C6D . . . 123.0(2) no
    N5D C5D C6D . . . 118.6(2) no
    C1D C6D C5D . . . 119.0(2) no
    O11D C11D C1D . . . 121.3(2) no
    O12D C11D C1D . . . 113.9(2) no
    O11D C11D O12D . . . 124.8(2) no
    C1D C2D H2D . . . 121.00 no
    C3D C2D H2D . . . 121.00 no
    C5D C4D H4D . . . 122.00 no
    C3D C4D H4D . . . 122.00 no
    C5D C6D H6D . . . 121.00 no
    C1D C6D H6D . . . 121.00 no
    C2A C1A C11A . . . 121.0(2) no
    C2A C1A C6A . . . 117.8(2) no
    C6A C1A C11A . . . 121.2(2) no
    C1A C2A C3A . . . 120.7(2) no
    O2A C2A C1A . . . 122.5(2) no
    O2A C2A C3A . . . 116.9(2) no
    C2A C3A C4A . . . 120.8(2) no
    N4A C4A C5A . . . 120.0(3) no
    C3A C4A C5A . . . 119.2(3) no
    N4A C4A C3A . . . 120.8(3) no
    C4A C5A C6A . . . 119.9(3) no
    C1A C6A C5A . . . 121.6(3) no
    O11A C11A C1A . . . 116.1(2) no
    O11A C11A O12A . . . 121.7(2) no
    O12A C11A C1A . . . 122.3(2) no
    C2A C3A H3A . . . 120.00 no
    C4A C3A H3A . . . 120.00 no
    C6A C5A H5A . . . 120.00 no
    C4A C5A H5A . . . 120.00 no
    C1A C6A H6A . . . 119.00 no
    C5A C6A H6A . . . 119.00 no
    C2B C1B C11B . . . 120.8(2) no
    C6B C1B C11B . . . 121.6(2) no
    C2B C1B C6B . . . 117.6(2) no
    O2B C2B C3B . . . 116.7(2) no
    C1B C2B C3B . . . 121.2(3) no
    O2B C2B C1B . . . 122.1(2) no
    C2B C3B C4B . . . 120.4(2) no
    N4B C4B C3B . . . 120.1(3) no
    C3B C4B C5B . . . 118.9(3) no
    N4B C4B C5B . . . 121.0(3) no
    C4B C5B C6B . . . 120.6(3) no
    C1B C6B C5B . . . 121.2(3) no
    O12B C11B C1B . . . 121.7(2) no
    O11B C11B C1B . . . 117.1(2) no
    O11B C11B O12B . . . 121.2(2) no
    C4B C3B H3B . . . 120.00 no
    C2B C3B H3B . . . 120.00 no
    C4B C5B H5B . . . 120.00 no
    C6B C5B H5B . . . 120.00 no
    C1B C6B H6B . . . 119.00 no
    C5B C6B H6B . . . 119.00 no
loop_
    _geom_torsion_atom_site_label_1
    _geom_torsion_atom_site_label_2
    _geom_torsion_atom_site_label_3
    _geom_torsion_atom_site_label_4
    _geom_torsion_site_symmetry_1
    _geom_torsion_site_symmetry_2
    _geom_torsion_site_symmetry_3
    _geom_torsion_site_symmetry_4
    _geom_torsion
    _geom_torsion_publ_flag
    O31C N3C C3C C2C . . . . -21.4(4) no
    O32C N3C C3C C2C . . . . 158.2(3) no
    O31C N3C C3C C4C . . . . 159.7(3) no
    O32C N3C C3C C4C . . . . -20.7(4) no
    O51C N5C C5C C4C . . . . 5.3(4) no
    O52C N5C C5C C4C . . . . -175.5(3) no
    O51C N5C C5C C6C . . . . -174.7(3) no
    O52C N5C C5C C6C . . . . 4.5(4) no
    O31D N3D C3D C4D . . . . 176.8(2) no
    O32D N3D C3D C4D . . . . -2.9(3) no
    O32D N3D C3D C2D . . . . 176.2(2) no
    O31D N3D C3D C2D . . . . -4.1(3) no
    O52D N5D C5D C4D . . . . 179.2(2) no
    O51D N5D C5D C6D . . . . -177.3(2) no
    O51D N5D C5D C4D . . . . 1.3(3) no
    O52D N5D C5D C6D . . . . 0.6(3) no
    C2C C1C C6C C5C . . . . 0.7(4) no
    C11C C1C C2C C3C . . . . 177.4(3) no
    C6C C1C C11C O11C . . . . 8.5(4) no
    C2C C1C C11C O12C . . . . 9.2(4) no
    C2C C1C C11C O11C . . . . -170.8(3) no
    C6C C1C C2C C3C . . . . -2.0(4) no
    C6C C1C C11C O12C . . . . -171.4(3) no
    C11C C1C C6C C5C . . . . -178.7(3) no
    C1C C2C C3C N3C . . . . -177.2(3) no
    C1C C2C C3C C4C . . . . 1.6(4) no
    C2C C3C C4C C5C . . . . 0.1(4) no
    N3C C3C C4C C5C . . . . 179.0(3) no
    C3C C4C C5C C6C . . . . -1.5(4) no
    C3C C4C C5C N5C . . . . 178.5(3) no
    C4C C5C C6C C1C . . . . 1.1(4) no
    N5C C5C C6C C1C . . . . -178.9(3) no
    C2D C1D C6D C5D . . . . 0.0(4) no
    C6D C1D C2D C3D . . . . 0.2(4) no
    C11D C1D C2D C3D . . . . 179.6(2) no
    C6D C1D C11D O11D . . . . 6.3(4) no
    C11D C1D C6D C5D . . . . -179.4(2) no
    C6D C1D C11D O12D . . . . -174.2(2) no
    C2D C1D C11D O12D . . . . 6.4(3) no
    C2D C1D C11D O11D . . . . -173.1(2) no
    C1D C2D C3D C4D . . . . -0.5(4) no
    C1D C2D C3D N3D . . . . -179.5(2) no
    C2D C3D C4D C5D . . . . 0.5(4) no
    N3D C3D C4D C5D . . . . 179.6(2) no
    C3D C4D C5D N5D . . . . -178.8(2) no
    C3D C4D C5D C6D . . . . -0.3(4) no
    N5D C5D C6D C1D . . . . 178.5(2) no
    C4D C5D C6D C1D . . . . 0.0(4) no
    C6A C1A C2A O2A . . . . 179.4(3) no
    C6A C1A C2A C3A . . . . 1.0(4) no
    C11A C1A C2A O2A . . . . 0.7(4) no
    C11A C1A C2A C3A . . . . -177.7(3) no
    C2A C1A C6A C5A . . . . -0.4(4) no
    C11A C1A C6A C5A . . . . 178.3(3) no
    C2A C1A C11A O11A . . . . -177.8(3) no
    C2A C1A C11A O12A . . . . 2.1(4) no
    C6A C1A C11A O11A . . . . 3.5(4) no
    C6A C1A C11A O12A . . . . -176.5(3) no
    O2A C2A C3A C4A . . . . -179.5(3) no
    C1A C2A C3A C4A . . . . -1.0(4) no
    C2A C3A C4A N4A . . . . -177.5(3) no
    C2A C3A C4A C5A . . . . 0.2(4) no
    N4A C4A C5A C6A . . . . 178.2(3) no
    C3A C4A C5A C6A . . . . 0.4(4) no
    C4A C5A C6A C1A . . . . -0.3(4) no
    C6B C1B C2B O2B . . . . -180.0(2) no
    C6B C1B C2B C3B . . . . 0.1(4) no
    C11B C1B C2B O2B . . . . 0.3(4) no
    C11B C1B C2B C3B . . . . -179.7(2) no
    C2B C1B C6B C5B . . . . 0.0(4) no
    C11B C1B C6B C5B . . . . 179.8(2) no
    C2B C1B C11B O11B . . . . 176.3(2) no
    C2B C1B C11B O12B . . . . -3.0(4) no
    C6B C1B C11B O11B . . . . -3.5(4) no
    C6B C1B C11B O12B . . . . 177.3(2) no
    O2B C2B C3B C4B . . . . 179.6(2) no
    C1B C2B C3B C4B . . . . -0.4(4) no
    C2B C3B C4B N4B . . . . 179.3(2) no
    C2B C3B C4B C5B . . . . 0.7(4) no
    N4B C4B C5B C6B . . . . -179.1(3) no
    C3B C4B C5B C6B . . . . -0.6(4) no
    C4B C5B C6B C1B . . . . 0.2(4) no
loop_
    _geom_hbond_atom_site_label_D
    _geom_hbond_atom_site_label_H
    _geom_hbond_atom_site_label_A
    _geom_hbond_site_symmetry_A
    _geom_hbond_distance_DH
    _geom_hbond_distance_HA
    _geom_hbond_distance_DA
    _geom_hbond_angle_DHA
    _geom_hbond_publ_flag
    O11A H11A O12A 2_656 0.91(3) 1.78(3) 2.678(3) 175(3) yes
    O11B H11B O11D . 0.94(3) 1.74(3) 2.673(3) 175(3) yes
    O11C H11C O12C 2_576 0.91(3) 1.73(3) 2.640(3) 177(2) yes
    O12D H12D O12B . 0.90(3) 1.71(3) 2.610(3) 176(2) yes
    N4B H41B O31C . 0.86(3) 2.58(3) 3.350(4) 150(3) yes
    N4B H42B O52D 2_565 0.85(2) 2.44(3) 3.210(4) 151(3) yes
    O2A H2A O12A . 0.84 1.89 2.625(3) 145 yes
    O2B H2B O12B . 0.84 1.85 2.587(3) 145 yes
    O1W H11W O2B . 0.90 2.05 2.952(6) 179 yes
    O1W H12W O32C 1_655 0.93 2.08 3.005(5) 179 yes
    C3B H3B O31C . 0.95 2.58 3.382(3) 142 yes
    C4D H4D O32C 2_675 0.95 2.49 3.425(3) 170 yes
_iucr_refine_instructions_details
;
TITL gs14gs20 DNBASA
CELL  0.71073   7.0717   7.5974  28.7175   87.926   86.498   87.584
ZERR     4.00   0.0005   0.0004   0.0019    0.005    0.006    0.005
LATT   1
SFAC  C    H    N    O
UNIT  56   46   12   37
MERG   2
OMIT    -4.00  52.00
DFIX  0.88 0.02  N4A H41A N4A H42A N4B H41B N4B H42B
DFIX  0.90 0.02 O11A H11A O11B H11B O11C H11C O12D H12D
FMAP   2
PLAN   10
BOND   $H
ACTA
L.S.   10
TEMP   -73.00
WGHT    0.059900    0.645600
FVAR       5.47674
MOLE    1
O12B  4    0.380330    0.784788    0.061708    11.00000    0.03569    0.04946 =
         0.03830   -0.00527    0.00448   -0.00717
O11B  4    0.179268    0.647446    0.019416    11.00000    0.04447    0.05387 =
         0.02810   -0.00577    0.00049   -0.00450
AFIX   2
H11B  2    0.278994    0.653057   -0.003510    11.00000   -1.50000
AFIX   0
O2B   4    0.290857    0.842608    0.148683    11.00000    0.04143    0.06142 =
         0.04223   -0.00805    0.00127   -0.01216
AFIX  83
H2B   2    0.363630    0.834677    0.124550    11.00000   -1.50000
AFIX   0
C1B   1    0.083460    0.711425    0.097182    11.00000    0.03221    0.02353 =
         0.02794   -0.00102   -0.00212    0.00246
C2B   1    0.123110    0.774140    0.140996    11.00000    0.02573    0.02247 =
         0.03656   -0.00176   -0.00329   -0.00167
C11B  1    0.223164    0.717617    0.058432    11.00000    0.03326    0.02647 =
         0.03198    0.00136   -0.00364    0.00235
C3B   1   -0.008946    0.767859    0.178212    11.00000    0.03554    0.02816 =
         0.03049   -0.00243   -0.00187   -0.00031
AFIX  43
H3B   2    0.021066    0.810052    0.207505    11.00000   -1.20000
AFIX   0
C4B   1   -0.186739    0.699891    0.173206    11.00000    0.03242    0.02761 =
         0.03901   -0.00059    0.00277    0.00027
C6B   1   -0.096819    0.642147    0.092807    11.00000    0.03351    0.02823 =
         0.03615   -0.00211   -0.00815   -0.00104
AFIX  43
H6B   2   -0.127278    0.598968    0.063660    11.00000   -1.20000
AFIX   0
C5B   1   -0.227820    0.636157    0.129658    11.00000    0.02848    0.03230 =
         0.04383   -0.00160   -0.00215   -0.00287
AFIX  43
H5B   2   -0.347837    0.588565    0.125912    11.00000   -1.20000
AFIX   0
N4B   3   -0.316115    0.692424    0.210439    11.00000    0.03960    0.05669 =
         0.04335   -0.01064    0.00871   -0.01290
AFIX   2
H41B  2   -0.304283    0.750921    0.234946    11.00000   -1.20000
H42B  2   -0.423609    0.658714    0.203390    11.00000   -1.20000
AFIX   0
MOLE    2
O2A   4    0.359495    0.081284    0.359930    11.00000    0.05207    0.03468 =
         0.03764   -0.00132   -0.00870    0.00609
AFIX  83
H2A   2    0.398641    0.020015    0.382579    11.00000   -1.50000
AFIX   0
O11A  4    0.405773    0.234927    0.497458    11.00000    0.06341    0.04452 =
         0.03004    0.00376   -0.01236    0.00928
AFIX   2
H11A  2    0.459877    0.147533    0.515240    11.00000   -1.50000
AFIX   0
O12A  4    0.449597    0.019200    0.446485    11.00000    0.05142    0.03526 =
         0.03675    0.00500   -0.00810    0.00722
C1A   1    0.335570    0.300271    0.419570    11.00000    0.02503    0.03403 =
         0.02850    0.00367   -0.00071   -0.00048
C3A   1    0.263236    0.369488    0.339565    11.00000    0.02934    0.04272 =
         0.02931    0.00247   -0.00167    0.00002
AFIX  43
H3A   2    0.254401    0.332965    0.308508    11.00000   -1.20000
AFIX   0
C11A  1    0.400956    0.174792    0.455259    11.00000    0.02777    0.03719 =
         0.03091    0.00534   -0.00194   -0.00158
C6A   1    0.291297    0.477544    0.429777    11.00000    0.03535    0.03460 =
         0.03393   -0.00105   -0.00214    0.00043
AFIX  43
H6A   2    0.301126    0.514920    0.460719    11.00000   -1.20000
AFIX   0
C4A   1    0.220173    0.544062    0.350206    11.00000    0.02915    0.04008 =
         0.03769    0.00898   -0.00085    0.00058
C2A   1    0.318556    0.248788    0.373480    11.00000    0.02361    0.03311 =
         0.03223    0.00081    0.00164    0.00069
C5A   1    0.234544    0.597195    0.396297    11.00000    0.03951    0.03227 =
         0.04457    0.00087   -0.00194    0.00183
AFIX  43
H5A   2    0.204810    0.716055    0.404081    11.00000   -1.20000
AFIX   0
N4A   3    0.158055    0.662907    0.316804    11.00000    0.06478    0.04871 =
         0.04460    0.01368   -0.01214    0.00852
AFIX   2
H41A  2    0.167026    0.635594    0.287370    11.00000   -1.20000
H42A  2    0.173302    0.772589    0.322289    11.00000   -1.20000
AFIX   0
MOLE    3
O11D  4    0.461987    0.643041   -0.046745    11.00000    0.03676    0.03879 =
         0.03094   -0.00343    0.00161   -0.00689
C5D   1    0.859867    0.692266   -0.160432    11.00000    0.03405    0.02524 =
         0.02284    0.00084   -0.00506    0.00053
C3D   1    1.056838    0.832013   -0.111607    11.00000    0.02839    0.02037 =
         0.03601   -0.00009   -0.00684    0.00148
O52D  4    0.676919    0.550163   -0.210491    11.00000    0.04601    0.06228 =
         0.03791   -0.00868   -0.00700   -0.01876
C4D   1    1.030701    0.768657   -0.155044    11.00000    0.03367    0.02610 =
         0.02708    0.00227    0.00010    0.00222
AFIX  43
H4D   2    1.125094    0.777079   -0.179931    11.00000   -1.20000
AFIX   0
C1D   1    0.752905    0.742462   -0.081542    11.00000    0.03378    0.02341 =
         0.02643   -0.00079   -0.00406    0.00142
N5D   3    0.827216    0.619604   -0.205955    11.00000    0.04092    0.03543 =
         0.02545    0.00146   -0.00586   -0.00392
O51D  4    0.954519    0.627257   -0.236831    11.00000    0.05089    0.07091 =
         0.02622   -0.00570    0.00595   -0.01358
N3D   3    1.237775    0.913687   -0.104040    11.00000    0.03310    0.03182 =
         0.04104    0.00116   -0.00767    0.00060
O12D  4    0.644780    0.805049   -0.005521    11.00000    0.04288    0.06669 =
         0.03156   -0.01728    0.00534   -0.01228
AFIX   2
H12D  2    0.552138    0.793394    0.017276    11.00000   -1.50000
AFIX   0
O31D  4    1.255626    0.976172   -0.066011    11.00000    0.04536    0.04548 =
         0.05053   -0.01411   -0.01477   -0.00578
C6D   1    0.721202    0.677722   -0.125000    11.00000    0.03027    0.02555 =
         0.02963   -0.00002   -0.00412   -0.00052
AFIX  43
H6D   2    0.605487    0.624309   -0.130085    11.00000   -1.20000
AFIX   0
O32D  4    1.358608    0.914576   -0.136266    11.00000    0.03020    0.06101 =
         0.05170    0.00182   -0.00053   -0.00652
C2D   1    0.923396    0.820631   -0.074713    11.00000    0.03831    0.02432 =
         0.02514   -0.00401   -0.00736    0.00482
AFIX  43
H2D   2    0.947120    0.865153   -0.045226    11.00000   -1.20000
AFIX   0
C11D  1    0.605957    0.726416   -0.042705    11.00000    0.03440    0.03001 =
         0.02734   -0.00244   -0.00433    0.00318
O1W   4    0.300597    0.998733    0.240931    10.40000    0.03432    0.05674 =
         0.06551   -0.02164   -0.01665   -0.00956
AFIX   3
H11W  2    0.299698    0.951960    0.212559    10.40000   -1.50000
H12W  2    0.414698    1.050960    0.244559    10.40000   -1.50000
AFIX   0
MOLE    4
O12C  4   -0.010181    0.981042    0.444801    11.00000    0.05148    0.03776 =
         0.03359    0.00207   -0.00568    0.00786
N3C   3   -0.221548    1.112287    0.281786    11.00000    0.05364    0.04098 =
         0.02818   -0.00154    0.00377   -0.01320
C5C   1   -0.259235    1.481483    0.361906    11.00000    0.02593    0.02899 =
         0.03398    0.00054    0.00345   -0.00192
O11C  4   -0.105040    1.219709    0.484647    11.00000    0.06295    0.04488 =
         0.02668    0.00048   -0.00279    0.01265
AFIX   2
H11C  2   -0.066784    1.148379    0.508541    11.00000   -1.50000
AFIX   0
C2C   1   -0.145405    1.131318    0.363220    11.00000    0.03032    0.02794 =
         0.03091    0.00145    0.00213   -0.00280
AFIX  43
H2C   2   -0.103394    1.010912    0.362906    11.00000   -1.20000
AFIX   0
C1C   1   -0.142357    1.225884    0.403524    11.00000    0.02363    0.03304 =
         0.02808    0.00213    0.00149   -0.00241
O51C  4   -0.381858    1.733940    0.325530    11.00000    0.06874    0.04233 =
         0.05478    0.01082   -0.00437    0.01329
O52C  4   -0.295832    1.752781    0.395885    11.00000    0.08862    0.03298 =
         0.04996   -0.00884    0.00213   -0.00168
C4C   1   -0.268911    1.390810    0.321771    11.00000    0.02477    0.03937 =
         0.02828    0.00617   -0.00009   -0.00504
AFIX  43
H4C   2   -0.313540    1.446008    0.294096    11.00000   -1.20000
AFIX   0
N5C   3   -0.315534    1.670338    0.361229    11.00000    0.04213    0.03234 =
         0.04269    0.00452    0.00655    0.00062
O32C  4   -0.328583    1.167099    0.252209    11.00000    0.06528    0.07256 =
         0.03296   -0.00055   -0.01468   -0.01582
C6C   1   -0.198752    1.403785    0.403221    11.00000    0.02882    0.03585 =
         0.02726   -0.00128    0.00358   -0.00646
AFIX  43
H6C   2   -0.195921    1.470220    0.430549    11.00000   -1.20000
AFIX   0
C3C   1   -0.210472    1.215160    0.323634    11.00000    0.03118    0.03180 =
         0.02729   -0.00243    0.00439   -0.00693
C11C  1   -0.079696    1.130663    0.446305    11.00000    0.02691    0.03504 =
         0.02945    0.00013   -0.00136   -0.00108
O31C  4   -0.124426    0.976892    0.278616    11.00000    0.09662    0.04682 =
         0.04409   -0.01574    0.00011    0.01078
HKLF 4
REM  gs14gs20 DNBASA
REM R1 =  0.0561 for   4158 Fo > 4sig(Fo)  and  0.0854 for all   6044 data
REM    502 parameters refined using      8 restraints
END
WGHT      0.0571      0.6111
REM Highest difference peak  0.831,  deepest hole -0.313,  1-sigma level  0.051
Q1    1   0.3396  0.9284  0.2418  11.00000  0.05    0.37
Q2    1   0.2906  1.0587  0.2377  11.00000  0.05    0.32
Q3    1   0.2446  1.0295  0.2416  11.00000  0.05    0.32
Q4    1   0.2946  1.0167  0.2667  11.00000  0.05    0.31
Q5    1   0.3433  1.0206  0.2239  11.00000  0.05    0.28
Q6    1  -0.1835  1.4666  0.3757  11.00000  0.05    0.20
Q7    1  -0.1834  0.6131  0.1604  11.00000  0.05    0.20
Q8    1   0.1499  0.6894  0.0827  11.00000  0.05    0.18
Q9    1  -0.2634  1.5624  0.3602  11.00000  0.05    0.18
Q10   1   0.4026  0.2922  0.3970  11.00000  0.05    0.17
;
data_II
_database_code_depnum_ccdc_archive 'CCDC 1022647'
_audit_creation_method     SHELXL-97
_chemical_name_systematic
; \
3,5-Dinitrobenzoic acid--\
2-hydroxy-3-(1<i>H</i>-indol-3-yl)propenoic acid--\
<i>d</i>^6^-dimethyl sulfoxide (1/1/1)
;
_chemical_name_common
             '3,5-dinitrobenzoic acid--indole-3-lactic acid--dimethyl sulfoxide'
_chemical_formula_moiety     'C7 H4 N2 O6, C11 H9 N O3, C2 D6 O S'
_chemical_formula_sum     'C20 H13 D6 N3 O10 S'
_chemical_formula_iupac     'C7 H4 N2 O6, C11 H9 N O3, C2 D6 O S'
_chemical_formula_weight     499.49
_chemical_melting_point     ?
_symmetry_cell_setting     triclinic
_symmetry_space_group_name_H-M     'P -1'
_symmetry_space_group_name_Hall     '-P 1'
loop_
    _symmetry_equiv_pos_as_xyz
    'x, y, z'
    '-x, -y, -z'
_cell_length_a     7.6488(6)
_cell_length_b     12.3552(10)
_cell_length_c     13.3768(10)
_cell_angle_alpha     116.833(8)
_cell_angle_beta     96.274(6)
_cell_angle_gamma     97.626(7)
_cell_volume     1097.40(18)
_cell_formula_units_Z     2
_cell_measurement_reflns_used     2343
_cell_measurement_theta_min     3.29
_cell_measurement_theta_max     28.37
_cell_measurement_temperature     200.0(10)
_exptl_crystal_description     block
_exptl_crystal_colour     'red'
_exptl_crystal_size_max     0.45
_exptl_crystal_size_mid     0.40
_exptl_crystal_size_min     0.32
_exptl_crystal_density_diffrn     1.511
_exptl_crystal_density_meas     ?
_exptl_crystal_density_method     'not measured'
_exptl_crystal_F_000     512
_exptl_absorpt_coefficient_mu     0.211
_exptl_absorpt_correction_type     multi-scan
_exptl_absorpt_process_details     '(CrysAlis PRO; Agilent, 2013)'
_exptl_absorpt_correction_T_min     0.94
_exptl_absorpt_correction_T_max     0.98
_exptl_special_details
;
;
_diffrn_ambient_temperature     200.0(10)
_diffrn_radiation_type     MoK\a
_diffrn_radiation_wavelength     0.71073
_diffrn_radiation_source     'Enhance (Mo) X-ray source'
_diffrn_radiation_monochromator     graphite
_diffrn_measurement_device_type     'Oxford Diffraction Gemini-S CCD detector'
_diffrn_measurement_method     '\w scans'
_diffrn_detector_area_resol_mean     16.077
_diffrn_reflns_number     7457
_diffrn_reflns_av_R_equivalents     0.0227
_diffrn_reflns_av_sigmaI/netI     0.0390
_diffrn_reflns_theta_min     3.27
_diffrn_reflns_theta_max     26.00
_diffrn_reflns_theta_full     26.00
_diffrn_measured_fraction_theta_max     0.997
_diffrn_measured_fraction_theta_full     0.997
_diffrn_reflns_limit_h_min     -9
_diffrn_reflns_limit_h_max     9
_diffrn_reflns_limit_k_min     -15
_diffrn_reflns_limit_k_max     15
_diffrn_reflns_limit_l_min     -16
_diffrn_reflns_limit_l_max     16
_diffrn_standards_number     0
_diffrn_standards_interval_count     .
_diffrn_standards_interval_time     .
_diffrn_standards_decay_%     ?
_refine_special_details
;
 Refinement of F^2^ against ALL reflections.  The weighted R-factor wR and
 goodness of fit S are based on F^2^, conventional R-factors R are based
 on F, with F set to zero for negative F^2^. The threshold expression of
 F^2^ > 2sigma(F^2^) is used only for calculating R-factors(gt) etc. and is
 not relevant to the choice of reflections for refinement.  R-factors based
 on F^2^ are statistically about twice as large as those based on F, and R-
 factors based on ALL data will be even larger.
;
_reflns_number_total     4310
_reflns_number_gt     3490
_reflns_threshold_expression     I>2\s(I)
_refine_ls_structure_factor_coef     Fsqd
_refine_ls_matrix_type     full
_refine_ls_R_factor_all     0.0525
_refine_ls_R_factor_gt     0.0395
_refine_ls_wR_factor_gt     0.0898
_refine_ls_wR_factor_ref     0.0970
_refine_ls_goodness_of_fit_ref     1.023
_refine_ls_restrained_S_all     1.023
_refine_ls_number_reflns     4310
_refine_ls_number_parameters     319
_refine_ls_number_restraints     4
_refine_ls_hydrogen_treatment     mixed
_refine_ls_weighting_scheme     calc
_refine_ls_weighting_details
         'calc w=1/[\s^2^(Fo^2^)+(0.0394P)^2^+0.3315P] where P=(Fo^2^+2Fc^2^)/3'
_atom_sites_solution_hydrogens     geom
_atom_sites_solution_primary     direct
_atom_sites_solution_secondary     difmap
_refine_ls_shift/su_max     0.000
_refine_ls_shift/su_mean     0.000
_refine_diff_density_max     0.259
_refine_diff_density_min     -0.253
_refine_ls_extinction_method     none
_refine_ls_extinction_coef     ?
loop_
    _atom_type_symbol
    _atom_type_description
    _atom_type_scat_dispersion_real
    _atom_type_scat_dispersion_imag
    _atom_type_scat_source
    'C' 'C' 0.0033 0.0016
                         'International Tables Vol C Tables 4.2.6.8 and 6.1.1.4'
    'H' 'H' 0.0000 0.0000
                         'International Tables Vol C Tables 4.2.6.8 and 6.1.1.4'
    'D' 'D' 0.0000 0.0000
                         'International Tables Vol C Tables 4.2.6.8 and 6.1.1.4'
    'N' 'N' 0.0061 0.0033
                         'International Tables Vol C Tables 4.2.6.8 and 6.1.1.4'
    'O' 'O' 0.0106 0.0060
                         'International Tables Vol C Tables 4.2.6.8 and 6.1.1.4'
    'S' 'S' 0.1246 0.1234
                         'International Tables Vol C Tables 4.2.6.8 and 6.1.1.4'
_computing_data_collection     'CrysAlis PRO (Agilent, 2013)'
_computing_cell_refinement     'CrysAlis PRO (Agilent, 2013)'
_computing_data_reduction     'CrysAlis PRO (Agilent, 2013)'
_computing_structure_solution     'SHELXS97 (Sheldrick, 2008)'
_computing_structure_refinement
                      'SHELXL97 (Sheldrick, 2008) within WinGX (Farrugia, 2012)'
_computing_molecular_graphics     'PLATON (Spek, 2009)'
_computing_publication_material     'PLATON (Spek, 2009)'
loop_
    _atom_site_type_symbol
    _atom_site_label
    _atom_site_fract_x
    _atom_site_fract_y
    _atom_site_fract_z
    _atom_site_U_iso_or_equiv
    _atom_site_thermal_displace_type
    _atom_site_calc_flag
    _atom_site_refinement_flags
    _atom_site_occupancy
    _atom_site_disorder_assembly
    _atom_site_disorder_group
    O O11B 0.11950(19) 0.35376(12) 0.50949(11) 0.0386(5) Uani d D 1.000 . .
    O O12B 0.0099(2) 0.24989(12) 0.59702(12) 0.0458(5) Uani d . 1.000 . .
    O O31B -0.19578(19) 0.48461(14) 0.95269(12) 0.0438(5) Uani d . 1.000 . .
    O O32B -0.0994(2) 0.68345(14) 1.05107(12) 0.0483(5) Uani d . 1.000 . .
    O O51B 0.1446(2) 0.90405(13) 0.86272(12) 0.0504(5) Uani d . 1.000 . .
    O O52B 0.2503(2) 0.80830(13) 0.71029(12) 0.0443(5) Uani d . 1.000 . .
    N N3B -0.1163(2) 0.58414(16) 0.96484(14) 0.0353(6) Uani d . 1.000 . .
    N N5B 0.1697(2) 0.80906(14) 0.78469(13) 0.0331(5) Uani d . 1.000 . .
    C C1B 0.0493(2) 0.46984(16) 0.69011(14) 0.0272(5) Uani d . 1.000 . .
    C C2B -0.0251(2) 0.47096(17) 0.78086(15) 0.0291(6) Uani d . 1.000 . .
    C C3B -0.0359(2) 0.58338(17) 0.86952(14) 0.0282(5) Uani d . 1.000 . .
    C C4B 0.0267(2) 0.69546(17) 0.87299(15) 0.0289(5) Uani d . 1.000 . .
    C C5B 0.1009(2) 0.69054(16) 0.78195(14) 0.0268(5) Uani d . 1.000 . .
    C C6B 0.1133(2) 0.58021(16) 0.68980(15) 0.0273(5) Uani d . 1.000 . .
    C C11B 0.0569(2) 0.34589(17) 0.59463(16) 0.0312(6) Uani d . 1.000 . .
    O O12A 0.36207(19) 0.66095(12) 0.49243(11) 0.0372(4) Uani d D 1.000 . .
    O O13A 0.5239(2) 0.85805(12) 0.37886(12) 0.0423(5) Uani d D 1.000 . .
    O O14A 0.42998(17) 0.89974(12) 0.54337(11) 0.0365(4) Uani d . 1.000 . .
    N N1A 0.3546(2) 0.28647(14) 0.26491(13) 0.0311(5) Uani d D 1.000 . .
    C C2A 0.3735(2) 0.41030(16) 0.33443(15) 0.0293(6) Uani d . 1.000 . .
    C C3A 0.4425(2) 0.47577(16) 0.28182(14) 0.0259(5) Uani d . 1.000 . .
    C C4A 0.5334(2) 0.39011(17) 0.08035(15) 0.0298(6) Uani d . 1.000 . .
    C C5A 0.5337(3) 0.28088(18) -0.01547(16) 0.0369(7) Uani d . 1.000 . .
    C C6A 0.4707(3) 0.16552(18) -0.02214(17) 0.0397(7) Uani d . 1.000 . .
    C C7A 0.4090(3) 0.15632(17) 0.06754(16) 0.0351(6) Uani d . 1.000 . .
    C C8A 0.4094(2) 0.26675(16) 0.16438(15) 0.0280(6) Uani d . 1.000 . .
    C C9A 0.4681(2) 0.38401(15) 0.17227(14) 0.0247(5) Uani d . 1.000 . .
    C C11A 0.4720(2) 0.60721(16) 0.32128(15) 0.0273(5) Uani d . 1.000 . .
    C C12A 0.4337(2) 0.69302(16) 0.41764(15) 0.0281(5) Uani d . 1.000 . .
    C C13A 0.4624(2) 0.82503(17) 0.45126(15) 0.0309(6) Uani d . 1.000 . .
    S S2C 0.13671(7) 0.02349(4) 0.35794(4) 0.0359(2) Uani d . 1.000 . .
    O O2C 0.16071(19) 0.14384(12) 0.35128(11) 0.0422(5) Uani d . 1.000 . .
    C C1C -0.0974(3) -0.0384(2) 0.3210(2) 0.0547(9) Uani d . 1.000 . .
    C C3C 0.2017(4) -0.0805(2) 0.2321(2) 0.0615(9) Uani d . 1.000 . .
    H H2B -0.06770 0.39570 0.78180 0.0350 Uiso c R 1.000 . .
    H H4B 0.01890 0.77200 0.93490 0.0350 Uiso c R 1.000 . .
    H H6B 0.16420 0.58030 0.62820 0.0330 Uiso c R 1.000 . .
    H H11B 0.130(3) 0.2799(17) 0.4585(17) 0.0580 Uiso d D 1.000 . .
    H H1A 0.308(3) 0.2298(16) 0.2818(16) 0.0370 Uiso d D 1.000 . .
    H H2A 0.34380 0.44630 0.40820 0.0350 Uiso c R 1.000 . .
    H H4A 0.57650 0.46790 0.08410 0.0360 Uiso c R 1.000 . .
    H H5A 0.57740 0.28390 -0.07810 0.0440 Uiso c R 1.000 . .
    H H6A 0.47050 0.09200 -0.08990 0.0480 Uiso c R 1.000 . .
    H H7A 0.36810 0.07810 0.06340 0.0420 Uiso c R 1.000 . .
    H H11A 0.52400 0.63630 0.27430 0.0330 Uiso c R 1.000 . .
    H H12A 0.353(3) 0.7300(17) 0.5506(16) 0.0560 Uiso d D 1.000 . .
    H H13A 0.540(3) 0.9407(15) 0.4071(19) 0.0630 Uiso d D 1.000 . .
    D D11C -0.14460 -0.04780 0.24570 0.0820 Uiso c R 1.000 . .
    D D12C -0.15770 0.01790 0.37790 0.0820 Uiso c R 1.000 . .
    D D13C -0.11950 -0.11940 0.31880 0.0820 Uiso c R 1.000 . .
    D D31C 0.13170 -0.08140 0.16570 0.0920 Uiso c R 1.000 . .
    D D32C 0.17950 -0.16400 0.22480 0.0920 Uiso c R 1.000 . .
    D D33C 0.32990 -0.05370 0.23610 0.0920 Uiso c R 1.000 . .
loop_
    _atom_site_aniso_label
    _atom_site_aniso_U_11
    _atom_site_aniso_U_22
    _atom_site_aniso_U_33
    _atom_site_aniso_U_12
    _atom_site_aniso_U_13
    _atom_site_aniso_U_23
    O11B 0.0554(9) 0.0241(7) 0.0344(8) 0.0102(6) 0.0154(6) 0.0102(6)
    O12B 0.0661(10) 0.0244(8) 0.0504(9) 0.0104(7) 0.0179(7) 0.0190(7)
    O31B 0.0418(8) 0.0501(9) 0.0519(9) 0.0064(7) 0.0145(6) 0.0342(7)
    O32B 0.0582(10) 0.0481(10) 0.0336(8) 0.0091(7) 0.0151(7) 0.0143(7)
    O51B 0.0814(11) 0.0227(8) 0.0397(8) 0.0078(7) 0.0175(7) 0.0080(6)
    O52B 0.0587(9) 0.0350(8) 0.0480(9) 0.0107(7) 0.0234(7) 0.0240(7)
    N3B 0.0309(9) 0.0450(11) 0.0361(9) 0.0098(7) 0.0075(7) 0.0235(8)
    N5B 0.0404(9) 0.0248(9) 0.0323(9) 0.0047(7) 0.0051(7) 0.0128(7)
    C1B 0.0256(9) 0.0259(10) 0.0301(9) 0.0068(7) 0.0024(7) 0.0135(8)
    C2B 0.0256(9) 0.0266(10) 0.0362(10) 0.0019(7) 0.0006(7) 0.0179(8)
    C3B 0.0240(9) 0.0338(10) 0.0274(9) 0.0039(7) 0.0024(7) 0.0161(8)
    C4B 0.0288(9) 0.0285(10) 0.0254(9) 0.0068(7) 0.0013(7) 0.0099(7)
    C5B 0.0279(9) 0.0227(9) 0.0292(9) 0.0039(7) 0.0012(7) 0.0131(7)
    C6B 0.0266(9) 0.0278(10) 0.0280(9) 0.0066(7) 0.0036(7) 0.0137(7)
    C11B 0.0314(10) 0.0263(10) 0.0352(10) 0.0071(7) 0.0032(8) 0.0144(8)
    O12A 0.0537(9) 0.0254(7) 0.0322(7) 0.0090(6) 0.0146(6) 0.0118(6)
    O13A 0.0594(9) 0.0207(7) 0.0456(8) 0.0053(6) 0.0244(7) 0.0124(6)
    O14A 0.0424(8) 0.0231(7) 0.0390(8) 0.0053(6) 0.0160(6) 0.0091(6)
    N1A 0.0373(9) 0.0255(9) 0.0350(9) 0.0069(7) 0.0112(7) 0.0170(7)
    C2A 0.0317(10) 0.0265(10) 0.0295(10) 0.0083(7) 0.0075(7) 0.0121(8)
    C3A 0.0245(9) 0.0241(9) 0.0271(9) 0.0057(7) 0.0036(7) 0.0106(7)
    C4A 0.0287(9) 0.0263(10) 0.0353(10) 0.0052(7) 0.0091(7) 0.0149(8)
    C5A 0.0392(11) 0.0383(12) 0.0359(11) 0.0114(9) 0.0176(8) 0.0166(9)
    C6A 0.0452(12) 0.0289(11) 0.0378(11) 0.0109(9) 0.0148(9) 0.0074(8)
    C7A 0.0388(11) 0.0218(10) 0.0410(11) 0.0051(8) 0.0094(8) 0.0116(8)
    C8A 0.0263(9) 0.0275(10) 0.0315(10) 0.0074(7) 0.0062(7) 0.0145(8)
    C9A 0.0206(8) 0.0221(9) 0.0302(9) 0.0053(7) 0.0036(7) 0.0115(7)
    C11A 0.0249(9) 0.0242(9) 0.0316(9) 0.0032(7) 0.0051(7) 0.0128(7)
    C12A 0.0272(9) 0.0241(9) 0.0312(9) 0.0031(7) 0.0041(7) 0.0125(8)
    C13A 0.0265(9) 0.0260(10) 0.0353(10) 0.0021(7) 0.0064(7) 0.0111(8)
    S2C 0.0396(3) 0.0279(3) 0.0398(3) 0.0052(2) 0.0107(2) 0.0155(2)
    O2C 0.0567(9) 0.0236(7) 0.0450(8) 0.0049(6) 0.0255(7) 0.0127(6)
    C1C 0.0390(12) 0.0443(14) 0.0970(19) 0.0062(10) 0.0194(12) 0.0464(14)
    C3C 0.0669(16) 0.0361(14) 0.0623(15) 0.0159(11) 0.0213(12) 0.0036(11)
_geom_special_details
;
 Bond distances, angles etc. have been calculated using the
 rounded fractional coordinates. All su's are estimated
 from the variances of the (full) variance-covariance matrix.
 The cell esds are taken into account in the estimation of
 distances, angles and torsion angles
;
loop_
    _geom_bond_atom_site_label_1
    _geom_bond_atom_site_label_2
    _geom_bond_site_symmetry_1
    _geom_bond_site_symmetry_2
    _geom_bond_distance
    _geom_bond_publ_flag
    S2C C3C . . 1.770(3) no
    S2C C1C . . 1.771(2) no
    S2C O2C . . 1.5177(17) no
    O11B C11B . . 1.320(2) no
    O12B C11B . . 1.209(3) no
    O31B N3B . . 1.228(3) no
    O32B N3B . . 1.225(2) no
    O51B N5B . . 1.225(2) no
    O52B N5B . . 1.224(2) no
    O11B H11B . . 0.88(2) no
    O12A C12A . . 1.371(2) no
    O13A C13A . . 1.316(3) no
    O14A C13A . . 1.238(2) no
    O12A H12A . . 0.88(2) no
    O13A H13A . . 0.90(2) no
    N3B C3B . . 1.472(2) no
    N5B C5B . . 1.472(3) no
    N1A C8A . . 1.378(2) no
    N1A C2A . . 1.362(3) no
    N1A H1A . . 0.87(2) no
    C1B C6B . . 1.388(3) no
    C1B C2B . . 1.391(2) no
    C1B C11B . . 1.501(3) no
    C2B C3B . . 1.381(3) no
    C3B C4B . . 1.382(3) no
    C4B C5B . . 1.379(2) no
    C5B C6B . . 1.389(3) no
    C2B H2B . . 0.9500 no
    C4B H4B . . 0.9500 no
    C6B H6B . . 0.9500 no
    C2A C3A . . 1.382(3) no
    C3A C11A . . 1.439(3) no
    C3A C9A . . 1.447(2) no
    C4A C9A . . 1.405(3) no
    C4A C5A . . 1.380(3) no
    C5A C6A . . 1.402(3) no
    C6A C7A . . 1.381(3) no
    C7A C8A . . 1.394(3) no
    C8A C9A . . 1.411(3) no
    C11A C12A . . 1.343(3) no
    C12A C13A . . 1.460(3) no
    C2A H2A . . 0.9500 no
    C4A H4A . . 0.9500 no
    C5A H5A . . 0.9500 no
    C6A H6A . . 0.9500 no
    C7A H7A . . 0.9500 no
    C11A H11A . . 0.9500 no
    C1C D11C . . 0.9800 no
    C1C D12C . . 0.9800 no
    C1C D13C . . 0.9800 no
    C3C D31C . . 0.9800 no
    C3C D32C . . 0.9800 no
    C3C D33C . . 0.9800 no
loop_
    _geom_angle_atom_site_label_1
    _geom_angle_atom_site_label_2
    _geom_angle_atom_site_label_3
    _geom_angle_site_symmetry_1
    _geom_angle_site_symmetry_2
    _geom_angle_site_symmetry_3
    _geom_angle
    _geom_angle_publ_flag
    O2C S2C C1C . . . 106.34(11) no
    O2C S2C C3C . . . 103.33(11) no
    C1C S2C C3C . . . 99.20(13) no
    C11B O11B H11B . . . 109.6(15) no
    C12A O12A H12A . . . 106.7(15) no
    C13A O13A H13A . . . 110.2(14) no
    O32B N3B C3B . . . 118.17(19) no
    O31B N3B C3B . . . 117.62(17) no
    O31B N3B O32B . . . 124.21(18) no
    O51B N5B C5B . . . 117.86(16) no
    O52B N5B C5B . . . 118.81(16) no
    O51B N5B O52B . . . 123.33(19) no
    C2A N1A C8A . . . 109.74(17) no
    C2A N1A H1A . . . 123.5(13) no
    C8A N1A H1A . . . 126.7(13) no
    C2B C1B C6B . . . 120.32(17) no
    C6B C1B C11B . . . 122.31(16) no
    C2B C1B C11B . . . 117.38(19) no
    C1B C2B C3B . . . 118.9(2) no
    N3B C3B C4B . . . 118.50(17) no
    N3B C3B C2B . . . 118.71(19) no
    C2B C3B C4B . . . 122.79(17) no
    C3B C4B C5B . . . 116.62(18) no
    C4B C5B C6B . . . 123.1(2) no
    N5B C5B C6B . . . 119.51(16) no
    N5B C5B C4B . . . 117.36(17) no
    C1B C6B C5B . . . 118.28(17) no
    O11B C11B O12B . . . 124.40(19) no
    O12B C11B C1B . . . 122.64(17) no
    O11B C11B C1B . . . 112.96(19) no
    C1B C2B H2B . . . 121.00 no
    C3B C2B H2B . . . 121.00 no
    C3B C4B H4B . . . 122.00 no
    C5B C4B H4B . . . 122.00 no
    C5B C6B H6B . . . 121.00 no
    C1B C6B H6B . . . 121.00 no
    N1A C2A C3A . . . 109.91(16) no
    C2A C3A C11A . . . 128.34(16) no
    C9A C3A C11A . . . 125.53(17) no
    C2A C3A C9A . . . 105.98(17) no
    C5A C4A C9A . . . 118.7(2) no
    C4A C5A C6A . . . 121.28(19) no
    C5A C6A C7A . . . 121.5(2) no
    C6A C7A C8A . . . 117.1(2) no
    N1A C8A C9A . . . 107.34(16) no
    N1A C8A C7A . . . 130.1(2) no
    C7A C8A C9A . . . 122.53(17) no
    C4A C9A C8A . . . 118.90(17) no
    C3A C9A C8A . . . 107.02(16) no
    C3A C9A C4A . . . 134.08(19) no
    C3A C11A C12A . . . 126.73(18) no
    O12A C12A C11A . . . 121.18(19) no
    C11A C12A C13A . . . 124.01(18) no
    O12A C12A C13A . . . 114.81(15) no
    O14A C13A C12A . . . 120.60(18) no
    O13A C13A C12A . . . 116.25(16) no
    O13A C13A O14A . . . 123.2(2) no
    C3A C2A H2A . . . 125.00 no
    N1A C2A H2A . . . 125.00 no
    C5A C4A H4A . . . 121.00 no
    C9A C4A H4A . . . 121.00 no
    C4A C5A H5A . . . 119.00 no
    C6A C5A H5A . . . 119.00 no
    C7A C6A H6A . . . 119.00 no
    C5A C6A H6A . . . 119.00 no
    C6A C7A H7A . . . 121.00 no
    C8A C7A H7A . . . 121.00 no
    C3A C11A H11A . . . 117.00 no
    C12A C11A H11A . . . 117.00 no
    S2C C1C D11C . . . 109.00 no
    S2C C1C D12C . . . 109.00 no
    S2C C1C D13C . . . 110.00 no
    D11C C1C D12C . . . 109.00 no
    D11C C1C D13C . . . 109.00 no
    D12C C1C D13C . . . 110.00 no
    S2C C3C D31C . . . 109.00 no
    S2C C3C D32C . . . 109.00 no
    S2C C3C D33C . . . 109.00 no
    D31C C3C D32C . . . 109.00 no
    D31C C3C D33C . . . 109.00 no
    D32C C3C D33C . . . 109.00 no
loop_
    _geom_torsion_atom_site_label_1
    _geom_torsion_atom_site_label_2
    _geom_torsion_atom_site_label_3
    _geom_torsion_atom_site_label_4
    _geom_torsion_site_symmetry_1
    _geom_torsion_site_symmetry_2
    _geom_torsion_site_symmetry_3
    _geom_torsion_site_symmetry_4
    _geom_torsion
    _geom_torsion_publ_flag
    O31B N3B C3B C2B . . . . -11.4(2) no
    O31B N3B C3B C4B . . . . 169.03(16) no
    O32B N3B C3B C2B . . . . 168.39(17) no
    O32B N3B C3B C4B . . . . -11.2(2) no
    O51B N5B C5B C4B . . . . -5.6(2) no
    O51B N5B C5B C6B . . . . 174.61(16) no
    O52B N5B C5B C4B . . . . 173.68(16) no
    O52B N5B C5B C6B . . . . -6.2(2) no
    C2A N1A C8A C9A . . . . 0.98(19) no
    C8A N1A C2A C3A . . . . -0.4(2) no
    C2A N1A C8A C7A . . . . -177.76(19) no
    C6B C1B C2B C3B . . . . 0.8(2) no
    C2B C1B C11B O11B . . . . 176.16(15) no
    C2B C1B C11B O12B . . . . -3.8(2) no
    C6B C1B C11B O11B . . . . -3.9(2) no
    C6B C1B C11B O12B . . . . 176.13(17) no
    C11B C1B C6B C5B . . . . -179.91(15) no
    C11B C1B C2B C3B . . . . -179.31(15) no
    C2B C1B C6B C5B . . . . 0.0(2) no
    C1B C2B C3B N3B . . . . 179.41(15) no
    C1B C2B C3B C4B . . . . -1.0(3) no
    C2B C3B C4B C5B . . . . 0.5(2) no
    N3B C3B C4B C5B . . . . -179.96(15) no
    C3B C4B C5B N5B . . . . -179.48(15) no
    C3B C4B C5B C6B . . . . 0.4(2) no
    N5B C5B C6B C1B . . . . 179.23(15) no
    C4B C5B C6B C1B . . . . -0.6(2) no
    N1A C2A C3A C9A . . . . -0.36(19) no
    N1A C2A C3A C11A . . . . 175.38(16) no
    C2A C3A C9A C4A . . . . -179.69(18) no
    C2A C3A C9A C8A . . . . 0.95(18) no
    C11A C3A C9A C4A . . . . 4.4(3) no
    C11A C3A C9A C8A . . . . -174.95(15) no
    C2A C3A C11A C12A . . . . -1.6(3) no
    C9A C3A C11A C12A . . . . 173.37(17) no
    C9A C4A C5A C6A . . . . -0.1(3) no
    C5A C4A C9A C3A . . . . -177.79(19) no
    C5A C4A C9A C8A . . . . 1.5(2) no
    C4A C5A C6A C7A . . . . -1.3(3) no
    C5A C6A C7A C8A . . . . 1.0(3) no
    C6A C7A C8A N1A . . . . 179.11(19) no
    C6A C7A C8A C9A . . . . 0.5(3) no
    N1A C8A C9A C3A . . . . -1.18(18) no
    N1A C8A C9A C4A . . . . 179.34(15) no
    C7A C8A C9A C3A . . . . 177.68(17) no
    C7A C8A C9A C4A . . . . -1.8(3) no
    C3A C11A C12A O12A . . . . 1.4(3) no
    C3A C11A C12A C13A . . . . -178.19(16) no
    O12A C12A C13A O13A . . . . -177.22(15) no
    O12A C12A C13A O14A . . . . 3.0(2) no
    C11A C12A C13A O13A . . . . 2.4(2) no
    C11A C12A C13A O14A . . . . -177.43(16) no
loop_
    _geom_hbond_atom_site_label_D
    _geom_hbond_atom_site_label_H
    _geom_hbond_atom_site_label_A
    _geom_hbond_site_symmetry_A
    _geom_hbond_distance_DH
    _geom_hbond_distance_HA
    _geom_hbond_distance_DA
    _geom_hbond_angle_DHA
    _geom_hbond_publ_flag
    N1A H1A O2C . 0.87(2) 2.02(2) 2.856(2) 161(2) yes
    O11B H11B S2C . 0.88(2) 2.84(2) 3.6757(17) 159.5(19) yes
    O11B H11B O2C . 0.88(2) 1.72(2) 2.591(2) 174(2) yes
    O12A H12A O14A . 0.88(2) 2.15(2) 2.672(2) 117.7(17) yes
    O12A H12A O52B . 0.88(2) 2.20(2) 2.951(2) 144(2) yes
    O13A H13A O14A 2_676 0.90(2) 1.75(2) 2.644(2) 178(2) yes
    C2A H2A O12A . 0.95 2.34 2.876(2) 115 no
    C11A H11A O13A . 0.95 2.45 2.794(3) 101 no
    C1C D12C O14A 2_566 0.98 2.56 3.472(3) 155 yes
    C1C D13C O12B 2_556 0.98 2.52 3.372(3) 145 yes
_iucr_refine_instructions_details
;
TITL gs14gs25 DNBAINPA
CELL  0.71073   7.6488  12.3552  13.3768  116.833   96.274   97.626
ZERR     2.00   0.0006   0.0010   0.0010    0.008    0.006    0.007
LATT   1
SFAC  C    H    N    O    S   D
UNIT  40   26   6    20   2   12
MERG   2
OMIT    -4.00  52.00
DFIX  0.88 0.02  N1A H1A
DFIX  0.90 0.02 O11B H11B O12A H12A O13A H13A
FMAP   2
PLAN   10
BOND   $H
ACTA
L.S.   10
TEMP   -73.00
WGHT    0.039400    0.331500
FVAR       6.98146
MOLE    1
O31B  4   -0.195780    0.484606    0.952687    11.00000    0.04182    0.05009 =
         0.05192    0.03424    0.01454    0.00644
O11B  4    0.119503    0.353760    0.509491    11.00000    0.05536    0.02412 =
         0.03445    0.01023    0.01539    0.01016
AFIX   2
H11B  2    0.129633    0.279884    0.458501    11.00000   -1.50000
AFIX   0
C2B   1   -0.025064    0.470959    0.780859    11.00000    0.02559    0.02664 =
         0.03623    0.01788    0.00059    0.00189
AFIX  43
H2B   2   -0.067671    0.395695    0.781831    11.00000   -1.20000
AFIX   0
O32B  4   -0.099422    0.683453    1.051072    11.00000    0.05819    0.04812 =
         0.03359    0.01426    0.01507    0.00910
N5B   3    0.169743    0.809061    0.784690    11.00000    0.04040    0.02480 =
         0.03229    0.01283    0.00513    0.00475
O52B  4    0.250349    0.808301    0.710292    11.00000    0.05872    0.03496 =
         0.04804    0.02401    0.02340    0.01075
O51B  4    0.144569    0.904049    0.862717    11.00000    0.08140    0.02267 =
         0.03974    0.00799    0.01750    0.00780
C1B   1    0.049271    0.469844    0.690110    11.00000    0.02562    0.02585 =
         0.03006    0.01348    0.00240    0.00685
C3B   1   -0.035852    0.583376    0.869518    11.00000    0.02398    0.03379 =
         0.02740    0.01614    0.00241    0.00394
C11B  1    0.056908    0.345891    0.594633    11.00000    0.03138    0.02634 =
         0.03519    0.01440    0.00322    0.00708
O12B  4    0.009882    0.249892    0.597015    11.00000    0.06607    0.02442 =
         0.05044    0.01901    0.01793    0.01044
C4B   1    0.026657    0.695456    0.872985    11.00000    0.02879    0.02854 =
         0.02541    0.00985    0.00134    0.00676
AFIX  43
H4B   2    0.018910    0.771995    0.934923    11.00000   -1.20000
AFIX   0
N3B   3   -0.116310    0.584144    0.964836    11.00000    0.03093    0.04502 =
         0.03606    0.02352    0.00750    0.00978
C5B   1    0.100864    0.690543    0.781947    11.00000    0.02788    0.02270 =
         0.02915    0.01308    0.00119    0.00390
C6B   1    0.113256    0.580205    0.689805    11.00000    0.02661    0.02778 =
         0.02798    0.01373    0.00360    0.00657
AFIX  43
H6B   2    0.164208    0.580267    0.628164    11.00000   -1.20000
AFIX   0
MOLE    2
O12A  4    0.362070    0.660954    0.492432    11.00000    0.05373    0.02535 =
         0.03221    0.01175    0.01458    0.00901
AFIX   2
H12A  2    0.352669    0.729950    0.550573    11.00000   -1.50000
AFIX   0
O14A  4    0.429978    0.899741    0.543373    11.00000    0.04242    0.02310 =
         0.03900    0.00912    0.01602    0.00532
O13A  4    0.523949    0.858051    0.378857    11.00000    0.05941    0.02068 =
         0.04559    0.01243    0.02442    0.00531
AFIX   2
H13A  2    0.540404    0.940747    0.407065    11.00000   -1.50000
AFIX   0
C9A   1    0.468071    0.384013    0.172275    11.00000    0.02056    0.02214 =
         0.03020    0.01146    0.00359    0.00531
C8A   1    0.409415    0.266750    0.164376    11.00000    0.02626    0.02750 =
         0.03151    0.01455    0.00624    0.00739
C11A  1    0.472021    0.607208    0.321277    11.00000    0.02486    0.02418 =
         0.03160    0.01278    0.00508    0.00316
AFIX  43
H11A  2    0.524040    0.636294    0.274318    11.00000   -1.20000
AFIX   0
C13A  1    0.462421    0.825030    0.451261    11.00000    0.02649    0.02596 =
         0.03526    0.01113    0.00636    0.00208
C12A  1    0.433662    0.693021    0.417640    11.00000    0.02720    0.02411 =
         0.03119    0.01249    0.00415    0.00313
C4A   1    0.533390    0.390108    0.080351    11.00000    0.02865    0.02632 =
         0.03530    0.01495    0.00914    0.00523
AFIX  43
H4A   2    0.576468    0.467851    0.084109    11.00000   -1.20000
AFIX   0
N1A   3    0.354606    0.286466    0.264906    11.00000    0.03734    0.02552 =
         0.03501    0.01699    0.01115    0.00694
AFIX   2
H1A   2    0.307620    0.229839    0.281833    11.00000   -1.20000
AFIX   0
C2A   1    0.373535    0.410296    0.334434    11.00000    0.03172    0.02651 =
         0.02946    0.01212    0.00745    0.00833
AFIX  43
H2A   2    0.343774    0.446335    0.408172    11.00000   -1.20000
AFIX   0
C7A   1    0.409032    0.156323    0.067538    11.00000    0.03879    0.02181 =
         0.04105    0.01159    0.00936    0.00508
AFIX  43
H7A   2    0.368097    0.078107    0.063391    11.00000   -1.20000
AFIX   0
C3A   1    0.442460    0.475770    0.281822    11.00000    0.02448    0.02405 =
         0.02713    0.01062    0.00364    0.00572
C6A   1    0.470742    0.165520   -0.022143    11.00000    0.04517    0.02889 =
         0.03779    0.00741    0.01478    0.01089
AFIX  43
H6A   2    0.470528    0.091997   -0.089887    11.00000   -1.20000
AFIX   0
C5A   1    0.533682    0.280881   -0.015470    11.00000    0.03918    0.03828 =
         0.03586    0.01659    0.01758    0.01143
AFIX  43
H5A   2    0.577394    0.283923   -0.078146    11.00000   -1.20000
AFIX   0
MOLE    3
S2C   5    0.136715    0.023492    0.357941    11.00000    0.03956    0.02792 =
         0.03984    0.01553    0.01074    0.00518
O2C   4    0.160707    0.143841    0.351282    11.00000    0.05669    0.02356 =
         0.04501    0.01274    0.02552    0.00489
C1C   1   -0.097414   -0.038352    0.320976    11.00000    0.03903    0.04427 =
         0.09698    0.04642    0.01944    0.00622
AFIX  33
D11C  5   -0.144568   -0.047758    0.245741    11.00000   -1.50000
D12C  5   -0.157714    0.017914    0.377946    11.00000   -1.50000
D13C  5   -0.119495   -0.119428    0.318792    11.00000   -1.50000
AFIX   0
C3C   1    0.201700   -0.080518    0.232094    11.00000    0.06695    0.03610 =
         0.06231    0.00362    0.02129    0.01586
AFIX  33
D31C  5    0.131652   -0.081442    0.165737    11.00000   -1.50000
D32C  5    0.179542   -0.163965    0.224800    11.00000   -1.50000
D33C  5    0.329895   -0.053745    0.236056    11.00000   -1.50000
HKLF 4
REM  gs14gs25 DNBAINPA
REM R1 =  0.0395 for   3490 Fo > 4sig(Fo)  and  0.0529 for all   4310 data
REM    319 parameters refined using      4 restraints
END
WGHT      0.0393      0.3323
REM Highest difference peak  0.259,  deepest hole -0.253,  1-sigma level  0.043
Q1    1   0.0584  0.4719  0.7474  11.00000  0.05    0.26
Q2    1   0.0114  0.6819  0.8037  11.00000  0.05    0.24
Q3    1   0.4720  0.5392  0.3034  11.00000  0.05    0.23
Q4    1   0.0232  0.0047  0.3744  11.00000  0.05    0.23
Q5    1   0.4782  0.4398  0.2283  11.00000  0.05    0.22
Q6    1   0.0077 -0.0190  0.3088  11.00000  0.05    0.20
Q7    1   0.0698  0.6387  0.7216  11.00000  0.05    0.20
Q8    1   0.1833  0.0376  0.4435  11.00000  0.05    0.20
Q9    1   0.2200 -0.0198  0.3038  11.00000  0.05    0.20
Q10   1   0.5434  0.3887  0.1469  11.00000  0.05    0.19
;
