# Supplementary material for: Crystal structures and hydrogen bonding in the co-crystalline adducts of 3,5-di­nitro­benzoic acid with 4-amino­salicylic acid and 2-hy­droxy-3-(1H-indol-3-yl)propenoic acid
Source: Acta Crystallogr Sect E Struct Rep Online. 2014 Sep 10;70(Pt 10):183–7. doi: 10.1107/S1600536814019898 (PMC4257166; doi:10.1107/S1600536814019898)
Supplement: Supplementary file 2 [file e-70-00183-Isup2.hkl]

# 
# h,k,l, Fc-squared, Fo-squared, sigma(Fo-squared) and status flag 
# 
data_I
_shelx_title ' gs14gs20 DNBASA' 
_shelx_refln_list_code          4 
_shelx_F_calc_maximum      185.55 
_exptl_crystal_F_000       762.00 
_reflns_d_resolution_high  0.8108 
 
loop_ 
 _symmetry_equiv_pos_as_xyz 
 'x, y, z' 
 '-x, -y, -z' 
 
_cell_length_a     7.0717 
_cell_length_b     7.5974 
_cell_length_c    28.7175 
_cell_angle_alpha  87.926 
_cell_angle_beta   86.498 
_cell_angle_gamma  87.584 
 
_shelx_F_squared_multiplier     1.000 
 
loop_ 
 _refln_index_h 
 _refln_index_k 
 _refln_index_l 
 _refln_F_squared_calc 
 _refln_F_squared_meas 
 _refln_F_squared_sigma 
 _refln_observed_status 
   2   0   0    17670.05    17066.97    116.95 o 
   3   0   0     2325.27     2346.93     53.68 o 
   4   0   0       79.80      102.18     13.48 o 
   5   0   0        2.35        3.86      4.01 o 
   6   0   0        7.24       -5.45      7.16 o 
   7   0   0       11.41        4.71      7.56 o 
   8   0   0       10.11       19.55      9.75 o 
  -8   1   0       84.18       97.71     19.80 o 
  -7   1   0        0.00      -11.32      7.01 o 
  -6   1   0        2.70        1.71      5.08 o 
  -5   1   0       25.86       18.67      7.87 o 
  -4   1   0        6.53        0.24      5.24 o 
  -3   1   0      930.65      937.55     31.94 o 
  -2   1   0     2064.08     2000.96     63.34 o 
  -1   1   0       95.17       94.59      3.63 o 
   1   1   0      207.76      312.04     13.10 o 
   2   1   0    25542.73    24160.47    151.39 o 
   3   1   0      318.02      413.29     23.88 o 
   4   1   0     1789.18     1673.86     55.33 o 
   5   1   0      160.15      149.11     13.34 o 
   6   1   0        1.36       -7.46      9.30 o 
   7   1   0       17.62       17.97      8.96 o 
   8   1   0        1.16       -3.87      6.48 o 
  -8   2   0        1.35        9.17      5.69 o 
  -7   2   0        2.85       13.24      6.58 o 
  -6   2   0        1.06        5.83      4.14 o 
  -5   2   0        3.72        5.80      8.73 o 
  -4   2   0        5.82       16.27      5.51 o 
  -3   2   0       19.97       26.85      3.88 o 
  -2   2   0       45.66       62.01      3.69 o 
  -1   2   0     6518.59     6255.94     49.51 o 
   0   2   0    15417.87    14031.47     37.86 o 
   1   2   0     4733.53     4329.55     27.06 o 
   2   2   0        3.14        5.99      3.33 o 
   3   2   0      515.18      477.16     19.13 o 
   4   2   0     5951.14     6050.15     77.39 o 
   5   2   0       44.37       40.43      9.12 o 
   6   2   0       49.44       40.04     11.28 o 
   7   2   0        5.70       12.07      9.11 o 
   8   2   0        6.16       21.86     10.38 o 
  -8   3   0        0.66       -6.22      5.98 o 
  -7   3   0       47.94       54.85     10.80 o 
  -6   3   0        5.13        1.01      2.93 o 
  -5   3   0       12.85        9.86      3.87 o 
  -4   3   0      423.71      448.70     21.67 o 
  -3   3   0       23.73       45.98     11.02 o 
  -2   3   0     1087.86     1102.30     15.41 o 
  -1   3   0     1527.56     1603.94     31.81 o 
   0   3   0     1750.24     1956.32     19.94 o 
   1   3   0     2688.85     2509.51     24.56 o 
   2   3   0     2519.78     2789.19     32.68 o 
   3   3   0     3626.09     3750.07     56.18 o 
   4   3   0       84.53       94.64     21.28 o 
   5   3   0       64.61       70.43      9.86 o 
   6   3   0       68.67       69.12     16.01 o 
   7   3   0       10.60       10.61      7.87 o 
   8   3   0       17.35       34.88     13.81 o 
  -7   4   0      100.92      118.98     15.82 o 
  -6   4   0        3.73        9.95      6.03 o 
  -5   4   0        3.51        2.88      6.67 o 
  -4   4   0        7.92       10.48      5.44 o 
  -3   4   0      476.27      401.60     15.62 o 
  -2   4   0      180.62      158.20      7.27 o 
  -1   4   0      554.64      561.83     29.58 o 
   0   4   0      456.25      500.12     10.04 o 
   1   4   0     2013.52     2134.12     36.83 o 
   2   4   0       37.79       42.29      5.94 o 
   3   4   0      602.54      657.12     19.06 o 
   4   4   0      125.84      127.48     10.58 o 
   5   4   0       20.64       13.27      3.63 o 
   6   4   0       29.07       12.79      6.55 o 
   7   4   0       31.19       24.11     11.46 o 
   8   4   0        5.77       -0.96      9.39 o 
  -7   5   0      135.22      123.26     16.14 o 
  -6   5   0       42.66       57.05     17.72 o 
  -5   5   0        0.63        0.72      4.75 o 
  -4   5   0       15.22       22.41      6.67 o 
  -3   5   0       23.73       25.65      6.96 o 
  -2   5   0        2.88        0.65      3.47 o 
  -1   5   0      472.58      512.46     33.34 o 
   0   5   0      394.88      409.03     12.75 o 
   1   5   0       40.13       40.36      8.46 o 
   2   5   0     1963.86     1968.75     43.18 o 
   3   5   0      104.80      109.09     15.71 o 
   4   5   0        0.94       -1.68      5.00 o 
   5   5   0      142.35      160.08     22.76 o 
   6   5   0       21.91       17.73     10.20 o 
   7   5   0       62.07       55.90     16.81 o 
  -6   6   0       14.09        3.62      8.83 o 
  -5   6   0        2.89        6.87      5.17 o 
  -4   6   0        9.15        1.81      9.29 o 
  -3   6   0        0.94       -0.38      4.93 o 
  -2   6   0      268.04      252.99     18.75 o 
  -1   6   0        3.03       18.86     10.29 o 
   0   6   0       23.85       24.14      3.73 o 
   1   6   0      104.13      110.70      7.72 o 
   2   6   0       31.71       31.16      4.66 o 
   3   6   0       21.62       19.47      4.57 o 
   4   6   0        1.41        1.72      4.53 o 
   5   6   0      534.75      482.93     40.27 o 
   6   6   0       37.53       36.85     13.60 o 
  -5   7   0        1.76       -0.83      4.15 o 
  -4   7   0        1.97        3.64      6.32 o 
  -3   7   0       20.71       20.17     11.43 o 
  -2   7   0       58.26       31.07     11.35 o 
  -1   7   0       30.84       42.80     12.69 o 
   0   7   0       64.06       67.05     14.45 o 
   1   7   0       43.94       71.36     11.67 o 
   2   7   0       33.68       35.83      5.41 o 
   3   7   0        1.45        4.61      3.47 o 
   4   7   0        0.37        6.68      4.19 o 
   5   7   0        0.99        1.50      7.92 o 
   6   7   0        6.86        7.97      7.65 o 
  -4   8   0       12.02        9.82      8.10 o 
  -3   8   0       36.18       42.03     13.98 o 
  -2   8   0       14.48       39.40     13.79 o 
  -1   8   0       36.18       38.67      9.08 o 
   0   8   0      144.85      132.23     21.74 o 
   1   8   0        2.67        6.69      8.90 o 
   2   8   0       18.79       16.64      6.02 o 
   3   8   0      152.37      201.05     28.78 o 
   4   8   0      394.93      483.48     46.25 o 
  -2   9   0        0.02        0.46      6.99 o 
  -1   9   0       31.10       30.84     13.90 o 
   0   9   0       10.42       21.49     12.51 o 
   1   9   0        0.39        4.11      7.45 o 
   2   9   0       10.84       18.13      7.72 o 
  -2  -9   1       49.56       63.25     13.28 o 
  -1  -9   1       25.94       47.44     15.15 o 
   0  -9   1       46.66       51.57     15.20 o 
   1  -9   1       21.37        6.98     10.85 o 
   2  -9   1        2.44        8.38     10.74 o 
  -4  -8   1        1.46        8.50      9.68 o 
  -3  -8   1       29.23       36.56     13.42 o 
  -2  -8   1       67.24       67.79     11.99 o 
  -1  -8   1       38.77       49.59     14.73 o 
   0  -8   1      141.53      148.60     23.09 o 
   1  -8   1       14.34       23.28      6.89 o 
   2  -8   1        0.00       -0.14      7.06 o 
   3  -8   1        3.26       -3.98      7.60 o 
   4  -8   1        6.89       18.74     10.32 o 
  -6  -7   1       19.77       12.49      8.65 o 
  -5  -7   1        6.57       19.69     10.53 o 
  -4  -7   1        4.77       12.26      5.80 o 
  -3  -7   1        2.25        8.36      3.78 o 
  -2  -7   1        1.47        4.47      2.69 o 
  -1  -7   1        0.12       10.92      6.90 o 
   0  -7   1      128.64      125.36     14.32 o 
   1  -7   1       48.75       30.21     12.64 o 
   2  -7   1       10.42       -1.45      5.86 o 
   3  -7   1      104.63      119.06     20.35 o 
   4  -7   1        0.44       -0.72      5.05 o 
   5  -7   1      227.26      211.39     20.73 o 
  -6  -6   1        2.26       -6.03      7.16 o 
  -5  -6   1       17.83       13.88     10.44 o 
  -4  -6   1       36.20       32.44      6.74 o 
  -3  -6   1       15.91       16.32      4.56 o 
  -2  -6   1      152.54      150.39      9.57 o 
  -1  -6   1       12.77       10.24      3.62 o 
   0  -6   1      116.84      132.05      8.48 o 
   1  -6   1       27.53       31.93     10.87 o 
   2  -6   1        0.02       -4.44      6.97 o 
   3  -6   1       47.74       40.57     15.54 o 
   4  -6   1      131.03      162.88     20.39 o 
   5  -6   1       23.11       18.01      6.84 o 
   6  -6   1        0.57       -1.59      7.14 o 
  -7  -5   1       25.45       61.64     18.61 o 
  -6  -5   1       63.79       55.47     15.80 o 
  -5  -5   1      183.66      148.16     21.47 o 
  -4  -5   1        2.34        8.40      6.18 o 
  -3  -5   1      530.53      548.18     34.18 o 
  -2  -5   1      421.91      434.41     21.03 o 
  -1  -5   1        1.02        4.25      3.38 o 
   0  -5   1      152.80      139.37      6.37 o 
   1  -5   1      857.73      804.68     40.01 o 
   2  -5   1        0.28       -0.91      3.48 o 
   3  -5   1      144.67      157.60     14.53 o 
   4  -5   1       79.06       76.40     11.68 o 
   5  -5   1       93.50      125.84     15.32 o 
   6  -5   1       51.55       41.26      9.33 o 
   7  -5   1        1.37       -3.76      6.43 o 
  -7  -4   1        1.21       -2.32      6.88 o 
  -6  -4   1      105.92       81.85     16.86 o 
  -5  -4   1       71.80       55.57     12.82 o 
  -4  -4   1       17.43       23.06      8.78 o 
  -3  -4   1       64.13       62.61      7.38 o 
  -2  -4   1      151.82      136.69     10.05 o 
  -1  -4   1      629.10      713.37     25.70 o 
   0  -4   1     2218.42     2240.86     19.15 o 
   1  -4   1      936.83     1122.42     17.95 o 
   2  -4   1        5.00        5.21      3.40 o 
   3  -4   1       98.38       84.20      4.41 o 
   4  -4   1        0.54        0.47      7.18 o 
   5  -4   1       38.82       40.24      7.79 o 
   6  -4   1       44.18       51.50      9.42 o 
   7  -4   1        7.22       21.23      8.84 o 
  -8  -3   1       66.04       57.92     16.09 o 
  -7  -3   1        5.73       -4.27      6.02 o 
  -6  -3   1       54.12       63.36     14.22 o 
  -5  -3   1        4.96        7.48      5.45 o 
  -4  -3   1       74.85       63.32     12.36 o 
  -3  -3   1      263.09      313.90     11.86 o 
  -2  -3   1      471.95      525.15     16.93 o 
  -1  -3   1       90.57       86.82      5.62 o 
   0  -3   1     7244.31     6859.12     29.83 o 
   1  -3   1       38.35       64.23      4.03 o 
   2  -3   1     3354.34     3169.30     20.99 o 
   3  -3   1      248.85      245.35      8.16 o 
   4  -3   1       26.51       40.63      7.08 o 
   5  -3   1        1.08       -2.85      4.67 o 
   6  -3   1       36.19       44.33      6.70 o 
   7  -3   1        0.20       -2.52      4.38 o 
   8  -3   1        5.61        1.83      5.31 o 
  -8  -2   1        0.31        3.41      7.99 o 
  -7  -2   1       45.42       44.33     13.72 o 
  -6  -2   1      253.64      210.79     25.15 o 
  -5  -2   1        0.14       -1.17      5.97 o 
  -4  -2   1      613.05      656.90     39.30 o 
  -3  -2   1      538.20      593.65     21.47 o 
  -2  -2   1     7040.20     7211.57     45.38 o 
  -1  -2   1      235.76      319.63      8.58 o 
   0  -2   1      380.33      353.10      7.16 o 
   1  -2   1     3531.20     3666.58     25.86 o 
   2  -2   1      324.84      313.64      7.56 o 
   3  -2   1       61.66       56.33      5.07 o 
   4  -2   1      836.83      816.52     28.36 o 
   5  -2   1       13.09       21.30      5.69 o 
   6  -2   1      119.61      139.85     13.87 o 
   7  -2   1      192.46      186.56     17.19 o 
   8  -2   1       38.53       37.05      8.68 o 
  -8  -1   1       21.57        6.74      8.62 o 
  -7  -1   1        2.09        0.83      5.84 o 
  -6  -1   1      153.17      142.99     20.31 o 
  -5  -1   1        1.39        3.01      3.54 o 
  -4  -1   1      587.09      706.34     59.03 o 
  -3  -1   1      967.87     1033.89     26.64 o 
  -2  -1   1    34430.64    33230.66    125.44 o 
  -1  -1   1     1428.24     1373.37     19.45 o 
   1  -1   1     1393.75     1124.80     15.45 o 
   2  -1   1     1833.20     1759.05     20.62 o 
   3  -1   1      195.40      193.24     14.66 o 
   4  -1   1      336.56      330.00     22.49 o 
   5  -1   1      114.15       90.92     14.26 o 
   6  -1   1       14.70       29.91      9.29 o 
   7  -1   1       89.36       77.43     15.68 o 
   8  -1   1        1.71       -3.68      7.25 o 
  -8   0   1       52.38       52.94     15.84 o 
  -7   0   1      110.66      102.33     18.70 o 
  -6   0   1      140.65      111.78     17.25 o 
  -5   0   1        0.79       12.13      6.88 o 
  -4   0   1       49.20       58.70      7.84 o 
  -3   0   1       16.08       11.72      4.93 o 
  -2   0   1       48.66       50.14      6.86 o 
   2   0   1       25.69       64.39      7.49 o 
   3   0   1      111.49      141.63     13.32 o 
   4   0   1        0.01       -2.35      4.08 o 
   5   0   1       44.46       44.81     10.14 o 
   6   0   1        6.66        2.63      5.39 o 
   7   0   1      105.73      103.46     19.01 o 
   8   0   1        0.25        7.79      9.40 o 
  -8   1   1        7.59       13.77      9.14 o 
  -7   1   1       82.22       84.77     17.02 o 
  -6   1   1      174.91      172.49     21.11 o 
  -5   1   1        9.39       13.58      6.84 o 
  -4   1   1       49.51       75.71     11.09 o 
  -3   1   1      199.90      180.94     14.40 o 
  -2   1   1      753.90      711.76     15.65 o 
  -1   1   1     5922.66     5360.47     33.48 o 
   1   1   1     1611.27     1364.08     27.13 o 
   2   1   1     9808.94     9745.86     95.76 o 
   3   1   1      701.59      864.97     34.52 o 
   4   1   1      251.32      239.15     21.15 o 
   5   1   1       21.61        6.62      4.44 o 
   6   1   1        7.21        2.41      4.11 o 
   7   1   1       37.39       54.29     13.84 o 
   8   1   1       12.25       15.85      8.16 o 
  -8   2   1       26.49       31.77      8.16 o 
  -7   2   1     1044.54     1064.88     41.05 o 
  -6   2   1        2.20       16.40      6.29 o 
  -5   2   1      456.87      438.76     21.46 o 
  -4   2   1       40.32       32.64      9.55 o 
  -3   2   1      204.77      190.36     19.41 o 
  -2   2   1      246.45      308.14      9.13 o 
  -1   2   1     2084.03     1968.19     29.29 o 
   0   2   1     9166.31     8937.84     28.63 o 
   1   2   1      115.69       79.75      4.35 o 
   2   2   1      102.42      156.51     13.40 o 
   3   2   1       96.65      103.17     12.66 o 
   4   2   1       53.99       90.47     14.61 o 
   5   2   1      110.22      136.48     13.47 o 
   6   2   1       58.04       28.62     10.45 o 
   7   2   1       25.10       11.70      8.03 o 
   8   2   1        3.16        5.62      6.37 o 
  -8   3   1        1.83      -11.06      5.98 o 
  -7   3   1       17.89       18.36      8.14 o 
  -6   3   1       28.69       29.01      5.75 o 
  -5   3   1        0.11       -3.33      2.70 o 
  -4   3   1       21.85       22.91      5.42 o 
  -3   3   1     2066.48     2033.41     28.47 o 
  -2   3   1       29.17       22.11      4.47 o 
  -1   3   1     1105.88     1324.28     28.86 o 
   0   3   1     1535.57     1418.51     12.26 o 
   1   3   1       39.08       13.87      1.89 o 
   2   3   1     1013.28     1085.44     20.62 o 
   3   3   1     3249.95     3390.94     53.30 o 
   4   3   1       67.20       67.33      9.02 o 
   5   3   1       27.53       15.79      6.44 o 
   6   3   1      410.35      377.10     24.77 o 
   7   3   1        2.03        2.92      5.19 o 
   8   3   1        3.62        8.66      8.76 o 
  -7   4   1       73.36       99.41     14.37 o 
  -6   4   1       78.86       87.99     12.27 o 
  -5   4   1        0.30       -1.46      4.44 o 
  -4   4   1       32.92       24.93      4.04 o 
  -3   4   1        0.28       -1.68      1.29 o 
  -2   4   1      531.83      585.62     28.26 o 
  -1   4   1       31.58       35.06      6.36 o 
   0   4   1      110.93      116.09      4.73 o 
   1   4   1     2354.33     2410.73     29.96 o 
   2   4   1        2.39        6.96      2.29 o 
   3   4   1        1.33        2.41      2.09 o 
   4   4   1       16.68        7.23      7.71 o 
   5   4   1        8.69        5.19      2.30 o 
   6   4   1       45.42       20.54      9.36 o 
   7   4   1        0.37      -11.87      9.98 o 
   8   4   1       44.66       46.95     15.71 o 
  -7   5   1        0.20       11.63      5.31 o 
  -6   5   1       12.36        8.93      5.61 o 
  -5   5   1       16.20       17.04      6.62 o 
  -4   5   1      331.77      334.64     21.62 o 
  -3   5   1        0.01        6.71      5.15 o 
  -2   5   1       36.84       35.84      7.01 o 
  -1   5   1        0.62       -3.42      4.78 o 
   0   5   1        0.72        3.19      1.45 o 
   1   5   1      164.89      166.79      9.53 o 
   2   5   1      323.20      318.08     14.77 o 
   3   5   1      309.37      280.34     24.45 o 
   4   5   1       15.04       11.33      7.45 o 
   5   5   1       19.14       21.80     10.11 o 
   6   5   1        0.16        0.45      6.85 o 
   7   5   1       29.28       46.15     15.88 o 
  -6   6   1        2.94        6.88      6.38 o 
  -5   6   1      107.38       73.49     13.75 o 
  -4   6   1       25.90       16.57      6.91 o 
  -3   6   1       50.12       51.77      9.62 o 
  -2   6   1        4.68        7.55      5.40 o 
  -1   6   1        4.76       -0.16      5.45 o 
   0   6   1       34.49       22.79      6.86 o 
   1   6   1        8.81        9.41      3.01 o 
   2   6   1      162.02      182.16     10.38 o 
   3   6   1       28.05       36.59      5.81 o 
   4   6   1      135.21      135.43     13.14 o 
   5   6   1       73.00       57.48     14.14 o 
   6   6   1        0.72       -4.91      5.02 o 
  -5   7   1        6.09        3.38      4.78 o 
  -4   7   1        8.59       15.14     11.07 o 
  -3   7   1       62.78       63.66     11.35 o 
  -2   7   1      310.08      246.77     28.77 o 
  -1   7   1       18.18        9.18      7.04 o 
   0   7   1        3.48        1.41      7.67 o 
   1   7   1       28.91       40.23      7.11 o 
   2   7   1       81.17       75.28      9.18 o 
   3   7   1        0.76        4.81      3.89 o 
   4   7   1        2.89       -1.27      4.14 o 
   5   7   1        0.06        8.62      7.31 o 
   6   7   1        0.00      -13.85     11.21 o 
  -4   8   1        0.00      -12.23      6.12 o 
  -3   8   1       20.80       30.55     12.45 o 
  -2   8   1      135.14      124.80     22.66 o 
  -1   8   1       57.45       40.60      9.26 o 
   0   8   1       22.24       14.94      6.04 o 
   1   8   1        1.63        8.12      6.54 o 
   2   8   1       21.22        2.93      5.52 o 
   3   8   1        0.05        4.19      6.88 o 
   4   8   1       54.92       94.83     20.96 o 
  -2   9   1        2.45       -6.27      9.22 o 
  -1   9   1       37.53       62.13     16.70 o 
   0   9   1       13.83       32.27     14.56 o 
   1   9   1        0.00       -1.90      6.93 o 
   2   9   1        0.20        2.68      6.16 o 
  -2  -9   2       24.71       23.55     27.65 o 
  -1  -9   2       14.97        1.78      8.37 o 
   0  -9   2       22.67       10.73      8.04 o 
   1  -9   2       21.24       33.94      9.51 o 
  -4  -8   2       52.81       85.35     19.81 o 
  -3  -8   2       48.03       48.97     14.27 o 
  -2  -8   2       78.72       86.91     13.59 o 
  -1  -8   2       74.12       87.42     18.71 o 
   0  -8   2       29.49       31.05     12.34 o 
   1  -8   2       25.66       14.29      5.85 o 
   2  -8   2       15.75        4.73      7.23 o 
   3  -8   2       17.45        4.44      8.44 o 
   4  -8   2        5.26       -1.53      8.57 o 
  -5  -7   2       23.10       28.46     10.32 o 
  -4  -7   2       61.78       55.66      9.57 o 
  -3  -7   2       10.46       18.06      5.76 o 
  -2  -7   2       19.18       15.82      4.04 o 
  -1  -7   2      654.22      697.69     33.32 o 
   0  -7   2       36.18       33.27      7.79 o 
   1  -7   2      105.37       76.32     16.95 o 
   2  -7   2        7.43        8.49      8.35 o 
   3  -7   2        5.23       19.25     11.08 o 
   4  -7   2        2.57       -2.46      5.10 o 
   5  -7   2       11.10       17.06      6.75 o 
  -6  -6   2        7.57       15.35      9.35 o 
  -5  -6   2        3.45       -3.72      5.00 o 
  -4  -6   2      129.23      130.01     12.55 o 
  -3  -6   2        6.86       -0.14      2.60 o 
  -2  -6   2      167.18      179.23     11.92 o 
  -1  -6   2      105.39      136.13     12.79 o 
   0  -6   2        1.97        4.87      3.73 o 
   1  -6   2       12.48        6.48      7.44 o 
   2  -6   2      196.66      148.02     20.66 o 
   3  -6   2      182.70      185.08     19.96 o 
   4  -6   2        0.00       -1.01      8.22 o 
   5  -6   2        3.72        1.01      4.04 o 
   6  -6   2       21.97       13.68      8.12 o 
  -7  -5   2        3.71        6.74      7.76 o 
  -6  -5   2        5.92       15.64      9.45 o 
  -5  -5   2      208.36      219.79     26.50 o 
  -4  -5   2       48.00       35.52     10.07 o 
  -3  -5   2        1.10        7.43      7.25 o 
  -2  -5   2      260.51      261.20     16.17 o 
  -1  -5   2        2.21        5.16      5.51 o 
   0  -5   2      443.71      433.86     11.68 o 
   1  -5   2      369.56      339.12     12.78 o 
   2  -5   2       31.72       39.04      7.46 o 
   3  -5   2        7.39        8.21      4.88 o 
   4  -5   2       25.87       22.46      6.33 o 
   5  -5   2     1027.44      919.99     37.99 o 
   6  -5   2       93.30       92.87     13.14 o 
   7  -5   2        9.88        1.48      9.63 o 
  -7  -4   2        0.67        9.37      7.75 o 
  -6  -4   2        0.82       -6.07      8.13 o 
  -5  -4   2       58.48       31.79     10.07 o 
  -4  -4   2        0.36        4.31      3.22 o 
  -3  -4   2      128.19      128.17     13.46 o 
  -2  -4   2     1090.10      976.52     26.33 o 
  -1  -4   2      796.16      822.92     19.39 o 
   0  -4   2     2533.73     2517.34     22.13 o 
   1  -4   2     3314.05     3255.91     59.01 o 
   2  -4   2      256.74      288.98     12.13 o 
   3  -4   2       37.64       36.47      5.51 o 
   4  -4   2       32.54       37.84      7.84 o 
   5  -4   2        0.10        2.10      4.00 o 
   6  -4   2       48.09       32.73      7.94 o 
   7  -4   2      910.75      885.04     51.64 o 
  -8  -3   2       31.29       56.12     18.48 o 
  -7  -3   2        0.70      -15.13      7.56 o 
  -6  -3   2      428.89      393.89     36.03 o 
  -5  -3   2       82.03       75.72      7.69 o 
  -4  -3   2      538.83      548.74     19.90 o 
  -3  -3   2        0.31       -0.12      4.57 o 
  -2  -3   2       82.30       82.11      6.94 o 
  -1  -3   2      351.37      384.27     11.69 o 
   0  -3   2       27.33       42.45      2.60 o 
   1  -3   2      101.74      107.31      5.48 o 
   2  -3   2      120.41      159.86      4.50 o 
   3  -3   2      294.29      273.54     11.38 o 
   4  -3   2      252.41      261.98     12.23 o 
   5  -3   2       65.78       70.16      8.11 o 
   6  -3   2        0.00        7.97      6.00 o 
   7  -3   2       85.42       76.52      9.38 o 
   8  -3   2       29.71       49.26     10.65 o 
  -8  -2   2        0.20       -0.36      8.77 o 
  -7  -2   2        2.74        3.72      5.63 o 
  -6  -2   2       14.08       22.12     10.31 o 
  -5  -2   2       13.79       11.27      6.43 o 
  -4  -2   2     3048.96     3025.62     78.17 o 
  -3  -2   2      104.71       69.79     10.97 o 
  -2  -2   2     1082.87     1074.01     19.71 o 
  -1  -2   2     6131.61     5700.70     51.88 o 
   0  -2   2     2454.80     2338.53     17.01 o 
   1  -2   2    25364.01    25038.66    105.62 o 
   2  -2   2      702.25      591.06     10.52 o 
   3  -2   2       29.80       23.78      3.66 o 
   4  -2   2      898.27      872.98     41.77 o 
   5  -2   2       24.33       26.83      6.39 o 
   6  -2   2        2.79        8.73      5.35 o 
   7  -2   2       57.14       54.00      9.73 o 
   8  -2   2       30.43       40.02      8.94 o 
  -8  -1   2        3.79        9.13     10.45 o 
  -7  -1   2       51.73       42.88     13.13 o 
  -6  -1   2      187.40      228.99     25.75 o 
  -5  -1   2       68.03       67.37     12.62 o 
  -4  -1   2      175.26      219.64     21.69 o 
  -3  -1   2     1167.60     1272.72     42.13 o 
  -2  -1   2    15870.93    15914.17    124.88 o 
  -1  -1   2      207.05      229.73      5.92 o 
   1  -1   2        0.00        1.70      0.99 o 
   2  -1   2     2584.59     2516.98     24.74 o 
   3  -1   2      545.73      495.92     23.59 o 
   4  -1   2      473.46      533.74     28.73 o 
   5  -1   2       10.29       18.71      6.92 o 
   6  -1   2        1.66        0.74      4.79 o 
   7  -1   2       16.94       27.02      9.66 o 
   8  -1   2       19.62       14.59     16.97 o 
  -8   0   2      154.93      170.62     25.64 o 
  -7   0   2      165.98      152.90     22.68 o 
  -6   0   2     1000.65     1031.29     52.44 o 
  -5   0   2        4.06       -3.35      6.24 o 
  -4   0   2        3.03       10.87      6.44 o 
  -3   0   2       93.69      128.68     12.99 o 
  -2   0   2     8568.43     8647.20     84.24 o 
  -1   0   2       40.82       53.99      5.04 o 
   1   0   2     5749.11     5068.28     46.88 o 
   2   0   2      119.24      131.53     10.54 o 
   3   0   2      388.89      439.08     23.42 o 
   4   0   2      253.23      239.33     20.42 o 
   5   0   2      465.09      441.87     31.24 o 
   6   0   2       27.76       45.09     11.99 o 
   7   0   2        2.80        5.69      5.37 o 
   8   0   2       32.48       25.82     11.14 o 
  -8   1   2        0.50       13.85      9.62 o 
  -7   1   2       22.25       25.87     10.18 o 
  -6   1   2       12.87       13.82      6.92 o 
  -5   1   2        1.93        3.68      4.57 o 
  -4   1   2       22.32       25.34      7.05 o 
  -3   1   2       23.49       19.88      5.67 o 
  -2   1   2       19.23        9.46      2.52 o 
  -1   1   2       20.02       29.51      1.87 o 
   1   1   2     1508.26     1470.59     28.50 o 
   2   1   2       18.25        1.27      4.59 o 
   3   1   2       78.14       64.65      9.74 o 
   4   1   2       32.64       31.47      6.58 o 
   5   1   2        5.63        2.40      4.90 o 
   6   1   2        5.90        3.51      3.96 o 
   7   1   2       53.35       56.44     10.30 o 
   8   1   2        5.59       -6.23      6.35 o 
  -8   2   2        1.37        5.77      6.30 o 
  -7   2   2     1521.98     1644.25     51.02 o 
  -6   2   2      650.08      705.36     30.47 o 
  -5   2   2        3.30        8.54      6.61 o 
  -4   2   2      117.69      123.22      8.52 o 
  -3   2   2       41.15       60.79      5.23 o 
  -2   2   2       78.20       79.76      3.85 o 
  -1   2   2      236.52      260.81     10.74 o 
   0   2   2      334.14      459.34      6.29 o 
   1   2   2       16.72       26.19      3.48 o 
   2   2   2       81.38      174.09     13.87 o 
   3   2   2       33.34       41.45      7.92 o 
   4   2   2      311.43      286.69     23.53 o 
   5   2   2        3.12        1.72      6.29 o 
   6   2   2       79.43       63.59      9.88 o 
   7   2   2       75.36       64.01     11.19 o 
   8   2   2        7.38       19.15     11.00 o 
  -8   3   2       27.64       14.96      9.15 o 
  -7   3   2       19.35       20.73      6.34 o 
  -6   3   2        1.50        0.90      3.38 o 
  -5   3   2        0.18       -1.47      2.51 o 
  -4   3   2     1174.69     1192.83     25.81 o 
  -3   3   2        7.86       10.90      2.10 o 
  -2   3   2       20.51       37.83      2.46 o 
  -1   3   2     4191.80     4013.94     50.06 o 
   0   3   2      339.38      375.91      6.35 o 
   1   3   2      336.89      324.68      8.94 o 
   2   3   2      177.03      169.99     10.25 o 
   3   3   2        1.53       18.88      4.98 o 
   4   3   2      477.36      480.75     22.62 o 
   5   3   2       16.39       25.51      6.97 o 
   6   3   2       40.44       57.80     14.40 o 
   7   3   2       15.52       19.24     11.60 o 
   8   3   2       30.92       38.32     12.48 o 
  -7   4   2      503.68      525.90     30.97 o 
  -6   4   2        6.56        3.34      4.62 o 
  -5   4   2       21.98       12.36      5.17 o 
  -4   4   2        1.31        3.09      2.80 o 
  -3   4   2      371.41      362.55      8.57 o 
  -2   4   2      107.97      101.17      9.87 o 
  -1   4   2       14.55       23.59      8.66 o 
   0   4   2       57.28       51.12      4.31 o 
   1   4   2       58.18       50.00      4.53 o 
   2   4   2        1.17        4.00      2.08 o 
   3   4   2        1.01       -0.53      2.31 o 
   4   4   2       57.86       49.35      7.88 o 
   5   4   2       17.47       14.68      5.23 o 
   6   4   2       67.97      104.47     13.95 o 
   7   4   2       19.77       16.95      8.17 o 
   8   4   2        1.12      -19.96     11.29 o 
  -7   5   2      100.56       96.96     14.18 o 
  -6   5   2      135.13      158.91     21.84 o 
  -5   5   2       67.88       66.59     10.62 o 
  -4   5   2      446.38      501.07     26.37 o 
  -3   5   2        8.27        7.95      5.17 o 
  -2   5   2      191.64      196.14     15.21 o 
  -1   5   2       37.46       43.41     11.47 o 
   0   5   2       39.75       43.39      3.03 o 
   1   5   2      208.60      210.13      9.54 o 
   2   5   2      516.00      526.79     15.61 o 
   3   5   2       76.46       84.84      9.34 o 
   4   5   2       22.74       23.02      8.50 o 
   5   5   2       59.80       50.87      8.07 o 
   6   5   2        5.27        8.00      7.69 o 
   7   5   2       57.33       98.30     21.10 o 
  -6   6   2        0.14       -3.35      6.24 o 
  -5   6   2       21.51       16.21      6.43 o 
  -4   6   2      162.20      139.37     22.87 o 
  -3   6   2        1.37        0.41      4.18 o 
  -2   6   2       18.30        8.52      8.58 o 
  -1   6   2       90.42       87.10     15.77 o 
   0   6   2       21.48       24.11      5.95 o 
   1   6   2        4.04        7.35      2.81 o 
   2   6   2      361.78      370.24     14.70 o 
   3   6   2        0.05       -0.77      2.99 o 
   4   6   2      250.92      262.01     27.83 o 
   5   6   2      129.72      113.92     19.76 o 
   6   6   2        1.66       11.98      8.75 o 
  -5   7   2      136.96      127.29     16.26 o 
  -4   7   2      178.04      164.83     17.87 o 
  -3   7   2      140.03      129.42     15.13 o 
  -2   7   2        1.50        3.66      5.53 o 
  -1   7   2        0.05        6.02      6.75 o 
   0   7   2       96.07       81.47     16.53 o 
   1   7   2      115.88      112.00     11.16 o 
   2   7   2        9.00       12.16      5.45 o 
   3   7   2       25.07       21.83      5.77 o 
   4   7   2       17.52       12.71      4.39 o 
   5   7   2       30.82       46.74     13.29 o 
   6   7   2       59.95       66.85     17.05 o 
  -4   8   2        0.19       -0.84      4.54 o 
  -3   8   2        1.61        2.28      5.66 o 
  -2   8   2       58.11       70.12     16.51 o 
  -1   8   2       32.46       35.37      9.42 o 
   0   8   2        3.65        5.63      6.07 o 
   1   8   2      105.38      109.13     20.00 o 
   2   8   2       16.17       20.85      6.53 o 
   3   8   2       30.20       17.51      6.55 o 
   4   8   2       22.58       53.02     16.82 o 
  -2   9   2        0.20       15.71      8.68 o 
  -1   9   2       20.59       19.39      9.56 o 
   0   9   2        0.01       10.86      7.59 o 
   1   9   2        2.00        5.32      5.75 o 
   2   9   2        0.01       20.59     11.26 o 
  -2  -9   3        8.94       12.96      8.49 o 
  -1  -9   3       44.67       37.63     14.85 o 
   0  -9   3       11.73       -0.26      6.55 o 
   1  -9   3        2.62       11.39      5.29 o 
  -4  -8   3       32.03       54.36     15.67 o 
  -3  -8   3       37.49       45.03     14.68 o 
  -2  -8   3       75.80       70.88     12.44 o 
  -1  -8   3      110.42      130.72     23.20 o 
   0  -8   3       44.50       42.77     13.81 o 
   1  -8   3        3.54       -1.17      6.81 o 
   2  -8   3        7.01       12.36      9.64 o 
   3  -8   3        0.77       20.27     10.82 o 
   4  -8   3       33.63       50.39     16.43 o 
  -5  -7   3       12.13        8.98      5.85 o 
  -4  -7   3        0.00        0.66     10.00 o 
  -3  -7   3        0.18        0.17      3.55 o 
  -2  -7   3        9.19       11.05      4.09 o 
  -1  -7   3      595.76      576.70     30.50 o 
   0  -7   3       39.32       41.72     14.37 o 
   1  -7   3      143.83      121.35     20.49 o 
   2  -7   3        7.25        0.89      5.78 o 
   3  -7   3       10.52        7.83      7.91 o 
   4  -7   3        2.02        4.60      7.40 o 
   5  -7   3       14.01       13.41      7.07 o 
  -6  -6   3       18.87       10.40      7.51 o 
  -5  -6   3        0.01       -3.59      5.87 o 
  -4  -6   3       13.55        9.47      6.74 o 
  -3  -6   3       67.63       86.92     11.16 o 
  -2  -6   3       11.72        7.96      3.87 o 
  -1  -6   3        8.67        9.05      3.21 o 
   0  -6   3       44.01       37.67      6.20 o 
   1  -6   3       66.64       57.59     13.99 o 
   2  -6   3      389.07      399.49     34.15 o 
   3  -6   3      385.73      377.95     23.88 o 
   4  -6   3       60.68       52.59     10.12 o 
   5  -6   3        1.49        4.93      7.22 o 
   6  -6   3        0.86       14.19      6.87 o 
  -7  -5   3       79.08       70.79     18.61 o 
  -6  -5   3        1.91        4.71      6.66 o 
  -5  -5   3       19.74        7.53      6.81 o 
  -4  -5   3       45.05        6.53     23.76 o 
  -3  -5   3       41.41       35.08      9.99 o 
  -2  -5   3     2247.69     2292.36     39.69 o 
  -1  -5   3      670.96      751.37     24.95 o 
   0  -5   3       36.67       42.54      5.39 o 
   1  -5   3      286.48      310.99     24.07 o 
   2  -5   3      218.87      201.59     19.51 o 
   3  -5   3        0.02        2.69      4.12 o 
   4  -5   3       11.97       12.04      5.85 o 
   5  -5   3      264.41      263.01     20.45 o 
   6  -5   3        1.10        4.38      7.24 o 
   7  -5   3       24.18       16.35      6.58 o 
  -7  -4   3        0.80        7.37      8.51 o 
  -6  -4   3       10.82        9.42      7.41 o 
  -5  -4   3        0.91       -2.52      4.81 o 
  -4  -4   3      107.20      115.31      9.45 o 
  -3  -4   3     2322.21     2321.24     50.36 o 
  -2  -4   3        0.01        0.67      2.83 o 
  -1  -4   3     1059.12     1099.33     27.65 o 
   0  -4   3       68.32       58.28      4.01 o 
   1  -4   3     4216.87     3786.34     80.33 o 
   2  -4   3     5710.41     5514.98    115.06 o 
   3  -4   3       48.50       47.26      3.42 o 
   4  -4   3        0.93        6.30      2.65 o 
   5  -4   3        9.27        8.10      5.71 o 
   6  -4   3       36.26       40.25      8.93 o 
   7  -4   3      179.08      178.24     18.76 o 
  -8  -3   3        0.01       -0.23      6.82 o 
  -7  -3   3        9.21       11.49      8.63 o 
  -6  -3   3      264.70      231.03     28.00 o 
  -5  -3   3       86.30      101.03     17.18 o 
  -4  -3   3       20.63       23.96      5.52 o 
  -3  -3   3        8.53        9.42      2.96 o 
  -2  -3   3      736.71      827.16     21.11 o 
  -1  -3   3       73.85       83.49      7.04 o 
   0  -3   3      338.08      272.61      8.07 o 
   1  -3   3      681.25      690.66     10.34 o 
   2  -3   3      519.14      482.11      9.95 o 
   3  -3   3       36.64       27.39      3.65 o 
   4  -3   3       53.19       51.11      7.39 o 
   5  -3   3      101.54       89.53      8.30 o 
   6  -3   3        0.50        1.63      5.20 o 
   7  -3   3        6.19       11.33      4.28 o 
   8  -3   3        0.99        1.85      7.25 o 
  -8  -2   3      118.22       96.32     20.66 o 
  -7  -2   3        1.17       19.49     11.52 o 
  -6  -2   3      940.99      940.28     54.17 o 
  -5  -2   3        0.42       -3.93      4.89 o 
  -4  -2   3      358.21      391.47     28.44 o 
  -3  -2   3        8.61       13.40      3.87 o 
  -2  -2   3     1396.56     1508.34     22.56 o 
  -1  -2   3      665.31      616.26     14.60 o 
   0  -2   3     4703.53     4813.71     25.54 o 
   2  -2   3        7.93        3.75      1.59 o 
   3  -2   3      998.51     1124.29     25.50 o 
   4  -2   3      200.97      196.62     12.57 o 
   5  -2   3       85.60       91.40     10.20 o 
   6  -2   3       58.52       57.80      8.92 o 
   7  -2   3        9.39       10.28      9.60 o 
   8  -2   3        1.65        9.72      6.41 o 
  -8  -1   3       10.12       15.98      9.46 o 
  -7  -1   3      139.77      138.91     22.55 o 
  -6  -1   3      160.25      153.30     21.31 o 
  -5  -1   3       48.38       60.19     13.06 o 
  -4  -1   3     7813.00     7973.05    121.97 o 
  -3  -1   3        8.39       17.68      6.74 o 
  -2  -1   3     3246.18     3172.08     56.82 o 
  -1  -1   3      467.02      383.30     10.86 o 
   0  -1   3      178.32      207.34      5.37 o 
   1  -1   3      954.66      937.44     14.27 o 
   2  -1   3      517.61      615.71     12.35 o 
   3  -1   3       60.24       55.87      8.24 o 
   4  -1   3     1307.54     1452.95     47.60 o 
   5  -1   3        2.49       -1.97      5.95 o 
   6  -1   3       41.30       34.83     10.32 o 
   7  -1   3       53.36       66.25     15.17 o 
   8  -1   3        7.04        2.93      5.06 o 
  -8   0   3        2.34        5.14      6.56 o 
  -7   0   3      201.65      195.52     25.73 o 
  -6   0   3        0.04        7.23      7.20 o 
  -5   0   3        0.04        5.99      6.00 o 
  -4   0   3        0.41       -6.21      4.70 o 
  -3   0   3      354.12      375.13     22.06 o 
  -2   0   3    18356.50    17996.53    133.46 o 
  -1   0   3      405.20      501.06     15.76 o 
   1   0   3     7663.08     6412.08     56.04 o 
   2   0   3       94.65      124.16     10.88 o 
   3   0   3      544.47      581.08     27.35 o 
   4   0   3       24.92       32.14      8.36 o 
   5   0   3      293.52      278.81     24.96 o 
   6   0   3       12.24       10.10      5.53 o 
   7   0   3        0.58       -0.24      6.45 o 
   8   0   3       30.44       33.44     12.47 o 
  -8   1   3       44.57       27.47     11.56 o 
  -7   1   3       21.46       23.27      8.93 o 
  -6   1   3       13.12       10.94      5.66 o 
  -5   1   3       60.69       71.88     12.38 o 
  -4   1   3      533.15      473.67     27.50 o 
  -3   1   3     3055.88     3279.79     59.98 o 
  -2   1   3     2859.98     2660.92     30.77 o 
  -1   1   3       16.91       36.98      1.88 o 
   0   1   3     3629.34     3418.13     26.17 o 
   1   1   3     1414.18     1587.04     30.84 o 
   2   1   3      236.10      182.45     13.60 o 
   3   1   3     3170.32     3450.77     69.23 o 
   4   1   3     2969.55     3042.22     75.04 o 
   5   1   3      121.34      119.13     17.08 o 
   6   1   3       80.44       85.25     15.73 o 
   7   1   3       58.54       57.84     10.04 o 
   8   1   3       24.25       30.12     12.52 o 
  -8   2   3        7.23       13.53      9.80 o 
  -7   2   3      520.94      611.01     41.68 o 
  -6   2   3       31.68       30.99      7.26 o 
  -5   2   3       55.11       56.48      8.31 o 
  -4   2   3       30.14       36.58      4.88 o 
  -3   2   3        2.02       10.08      2.80 o 
  -2   2   3     1781.59     1801.93     18.17 o 
  -1   2   3      644.32      497.66     15.43 o 
   0   2   3     1401.73     1454.97     13.34 o 
   1   2   3      806.08      625.48     14.95 o 
   2   2   3     1843.26     1915.28     46.22 o 
   3   2   3      683.38      688.60     32.53 o 
   4   2   3      442.99      482.18     31.23 o 
   5   2   3        0.01      -11.66      6.06 o 
   6   2   3      104.61       87.42     11.47 o 
   7   2   3       10.67        0.18      5.76 o 
   8   2   3        9.86       17.88     11.39 o 
  -8   3   3        7.27      -12.42     12.53 o 
  -7   3   3       46.46       72.49     11.83 o 
  -6   3   3       13.52       20.25      5.01 o 
  -5   3   3      179.36      188.86     11.67 o 
  -4   3   3       59.54       69.22      6.57 o 
  -3   3   3      277.21      338.11     11.87 o 
  -2   3   3        9.67       15.28      1.60 o 
  -1   3   3      366.07      357.08     15.05 o 
   0   3   3      451.32      443.72      6.77 o 
   1   3   3     2516.70     2617.50     36.10 o 
   2   3   3       38.97       26.09      6.23 o 
   3   3   3       44.06       54.85     10.03 o 
   4   3   3      101.41      123.40     17.14 o 
   5   3   3        0.99        0.40      3.65 o 
   6   3   3        1.09       -0.85      4.90 o 
   7   3   3       85.45       80.30     22.91 o 
   8   3   3        5.14        5.58      6.23 o 
  -7   4   3      206.59      201.79     19.33 o 
  -6   4   3        0.13       -0.13      5.20 o 
  -5   4   3       13.31        6.76      7.12 o 
  -4   4   3       44.46       46.39      7.63 o 
  -3   4   3      259.31      244.90      7.02 o 
  -2   4   3      175.35      185.06     13.06 o 
  -1   4   3     1402.75     1515.34     48.05 o 
   0   4   3     1200.34     1262.71     15.19 o 
   1   4   3       66.72       62.63      4.99 o 
   2   4   3      541.07      578.20     20.07 o 
   3   4   3      764.38      695.41     26.54 o 
   4   4   3       19.67       16.05      4.66 o 
   5   4   3        2.54        1.21      4.44 o 
   6   4   3      611.78      564.03     31.21 o 
   7   4   3       38.32       47.29     14.19 o 
   8   4   3       11.06       11.02      8.89 o 
  -7   5   3       70.67       73.14     12.69 o 
  -6   5   3        6.77        4.45     10.93 o 
  -5   5   3      220.41      236.40     19.41 o 
  -4   5   3       88.38      112.54     12.96 o 
  -3   5   3      252.56      221.96     16.63 o 
  -2   5   3        2.44       -5.28      4.83 o 
  -1   5   3       20.85       21.02      4.68 o 
   0   5   3      267.49      245.43      7.87 o 
   1   5   3        2.84        1.34      1.66 o 
   2   5   3       17.07       17.73      3.34 o 
   3   5   3      435.99      444.50     17.14 o 
   4   5   3      126.67      135.80     10.29 o 
   5   5   3       21.32       17.26      4.52 o 
   6   5   3        3.81        0.54      5.57 o 
   7   5   3        0.33        6.39      9.62 o 
  -6   6   3       12.25       12.87      8.37 o 
  -5   6   3       59.27       44.22      8.88 o 
  -4   6   3        1.76        5.44      7.37 o 
  -3   6   3        0.14        0.09      4.69 o 
  -2   6   3      109.94      106.40     12.49 o 
  -1   6   3      313.77      334.68     29.76 o 
   0   6   3        3.84        1.30      4.21 o 
   1   6   3        6.62        8.01      2.46 o 
   2   6   3        0.45        4.13      2.62 o 
   3   6   3       42.70       43.32      7.65 o 
   4   6   3      169.72      149.50     16.63 o 
   5   6   3      208.05      204.01     26.08 o 
   6   6   3      122.26      140.30     22.99 o 
  -5   7   3      119.90      123.97     22.32 o 
  -4   7   3       40.07       22.07     18.18 o 
  -3   7   3        5.03        4.46      4.64 o 
  -2   7   3      167.80      168.21     23.56 o 
  -1   7   3       43.32       38.27      8.03 o 
   0   7   3      175.85      160.61     15.95 o 
   1   7   3        6.24        4.70      4.09 o 
   2   7   3        3.33        3.18      3.69 o 
   3   7   3        0.84        4.94      3.57 o 
   4   7   3        1.98       -0.24      3.37 o 
   5   7   3        0.27      -12.21     10.02 o 
   6   7   3        3.83       -2.23      7.23 o 
  -4   8   3        0.87       -3.53      4.11 o 
  -3   8   3       31.13       25.05     11.03 o 
  -2   8   3      190.71      168.22     25.43 o 
  -1   8   3       35.84       14.59      9.39 o 
   0   8   3        8.39        6.96      4.10 o 
   1   8   3       11.30       27.51     10.73 o 
   2   8   3       32.67       49.74     13.52 o 
   3   8   3       22.61       42.48     18.23 o 
   4   8   3      110.54      128.63     23.51 o 
  -2   9   3        2.54       -4.54      6.50 o 
  -1   9   3        7.81       16.27      9.78 o 
   0   9   3        8.11      -12.23     10.31 o 
   1   9   3       40.47       42.56     13.75 o 
   2   9   3       55.55      117.40     25.45 o 
  -2  -9   4       10.77        4.44      7.51 o 
  -1  -9   4        0.00        5.42      6.30 o 
   0  -9   4        0.16       -4.01      6.86 o 
   1  -9   4        5.06        7.60      5.81 o 
  -4  -8   4        0.05        0.52      6.76 o 
  -3  -8   4        4.58       16.62     10.31 o 
  -2  -8   4        6.67        3.85     11.57 o 
  -1  -8   4        2.04       17.06      9.40 o 
   0  -8   4        6.88        7.76      8.79 o 
   1  -8   4      114.89      154.66     25.81 o 
   2  -8   4       29.10       27.87     11.76 o 
   3  -8   4       41.68       36.81     14.78 o 
   4  -8   4        5.10       -8.68      8.12 o 
  -5  -7   4        6.35       -1.57      7.53 o 
  -4  -7   4       42.33       40.30      9.10 o 
  -3  -7   4       25.04       37.52      8.68 o 
  -2  -7   4      195.75      207.97     14.11 o 
  -1  -7   4       26.76       35.44      8.55 o 
   0  -7   4       10.20        3.01      5.26 o 
   1  -7   4       22.65       34.54     13.17 o 
   2  -7   4       43.49       35.81     12.46 o 
   3  -7   4       93.75      105.50     20.55 o 
   4  -7   4       37.06       40.66      9.86 o 
   5  -7   4        4.81        4.49     12.90 o 
  -6  -6   4        4.53        0.73      5.27 o 
  -5  -6   4        4.24        4.25      4.88 o 
  -4  -6   4       61.04       69.91     14.47 o 
  -3  -6   4       19.73       18.71      7.77 o 
  -2  -6   4        0.05       -0.34      3.19 o 
  -1  -6   4      123.18      114.92      9.23 o 
   0  -6   4      423.80      435.38     19.27 o 
   1  -6   4       34.29       23.71     11.03 o 
   2  -6   4      321.36      329.53     31.24 o 
   3  -6   4      313.18      300.29     21.39 o 
   4  -6   4       65.07       46.82      9.99 o 
   5  -6   4        0.47        0.87      4.89 o 
   6  -6   4        0.30       -1.49      5.88 o 
  -7  -5   4       23.86       34.59     13.03 o 
  -6  -5   4        5.45       22.84     11.80 o 
  -5  -5   4       35.83       28.48     10.85 o 
  -4  -5   4       13.44        5.78      5.91 o 
  -3  -5   4      179.85      153.53     18.95 o 
  -2  -5   4      138.08      137.42     10.21 o 
  -1  -5   4      336.57      384.53     18.27 o 
   0  -5   4      500.84      498.81     18.39 o 
   1  -5   4      966.98      938.76     28.50 o 
   2  -5   4        1.51       -1.85      5.76 o 
   3  -5   4       30.65       29.33      7.39 o 
   4  -5   4      707.24      667.28     30.65 o 
   5  -5   4      108.83      121.04     15.19 o 
   6  -5   4       18.53       24.63      8.07 o 
   7  -5   4        9.04        4.99      5.39 o 
  -7  -4   4        2.70        0.81      5.55 o 
  -6  -4   4        0.04       -5.72      5.83 o 
  -5  -4   4      125.47       82.46     16.47 o 
  -4  -4   4       76.14       93.67      8.23 o 
  -3  -4   4        3.85        3.99      3.49 o 
  -2  -4   4       63.40       63.58     10.31 o 
  -1  -4   4      109.36      140.48      8.73 o 
   0  -4   4       43.79       48.60      3.78 o 
   1  -4   4     3924.08     3842.75     42.81 o 
   2  -4   4       56.58       60.40      4.30 o 
   3  -4   4      275.97      268.66     10.68 o 
   4  -4   4        1.14       -0.86      2.37 o 
   5  -4   4       31.42       35.87      7.81 o 
   6  -4   4      146.40      152.67     24.08 o 
   7  -4   4        2.60        5.27      4.95 o 
  -8  -3   4      130.05       96.53     24.54 o 
  -7  -3   4       22.62       11.41      8.07 o 
  -6  -3   4        0.18       10.13      7.72 o 
  -5  -3   4       13.74        0.37      6.35 o 
  -4  -3   4        4.35        7.31      2.54 o 
  -3  -3   4      302.79      278.82     12.09 o 
  -2  -3   4       22.27       27.54      4.24 o 
  -1  -3   4       26.33       35.22      4.05 o 
   0  -3   4        9.69       12.38      2.60 o 
   1  -3   4      807.24      786.30     14.45 o 
   2  -3   4      503.73      473.70     12.36 o 
   3  -3   4        9.13        7.00      2.68 o 
   4  -3   4      305.40      339.51     14.19 o 
   5  -3   4      100.31      114.15      9.40 o 
   6  -3   4       88.79       93.64     10.08 o 
   7  -3   4       39.28       38.64      9.17 o 
   8  -3   4        9.49        6.55      6.03 o 
  -8  -2   4      205.93      203.30     30.16 o 
  -7  -2   4       85.22       91.10     19.02 o 
  -6  -2   4      830.07      875.00     52.67 o 
  -5  -2   4      340.25      324.50     29.19 o 
  -4  -2   4        3.38        3.79      1.43 o 
  -3  -2   4        4.37        2.96      1.10 o 
  -2  -2   4      567.50      603.03     13.83 o 
  -1  -2   4      150.72      133.65      9.17 o 
   0  -2   4     3621.52     3814.54     26.30 o 
   1  -2   4    32809.02    31202.55     90.29 o 
   2  -2   4      600.79      515.28     13.03 o 
   3  -2   4      166.02      138.15     21.76 o 
   4  -2   4       11.26        8.83      3.95 o 
   5  -2   4       31.44       36.23     10.38 o 
   6  -2   4       22.78       22.71     12.48 o 
   7  -2   4        0.18        2.94      4.48 o 
   8  -2   4        2.41        8.66      5.76 o 
  -8  -1   4        4.31        9.29      8.20 o 
  -7  -1   4       96.26      102.46     19.76 o 
  -6  -1   4      756.76      724.73     45.74 o 
  -5  -1   4      247.11      264.76     25.14 o 
  -4  -1   4     8532.06     8683.61    127.99 o 
  -3  -1   4      123.78      101.92     12.56 o 
  -2  -1   4     4839.37     5267.02     74.94 o 
  -1  -1   4      105.69       77.81      5.12 o 
   0  -1   4      107.87      139.22      4.66 o 
   1  -1   4       56.12       86.93      3.69 o 
   2  -1   4      384.86      434.37     10.45 o 
   3  -1   4      134.90      141.13      9.17 o 
   4  -1   4      468.21      476.92     27.59 o 
   5  -1   4        9.78       12.54      7.65 o 
   6  -1   4        7.82       -4.82      7.46 o 
   7  -1   4        2.77        2.47      6.92 o 
   8  -1   4       45.23       59.71     11.25 o 
  -8   0   4       60.06       62.47     16.51 o 
  -7   0   4        1.85       -3.82      4.84 o 
  -6   0   4      731.53      772.17     46.68 o 
  -5   0   4        2.97        6.62      4.00 o 
  -4   0   4      231.48      250.69     11.05 o 
  -3   0   4       28.10       32.68      3.71 o 
  -2   0   4    12238.66    11590.46    149.23 o 
  -1   0   4     2549.30     2536.86     37.31 o 
   1   0   4       35.01       37.93      4.95 o 
   2   0   4     1507.62     1329.33     34.74 o 
   3   0   4      520.27      389.22     22.52 o 
   4   0   4      491.19      568.73     31.57 o 
   5   0   4      366.89      348.43     27.93 o 
   6   0   4      174.41      158.38     20.94 o 
   7   0   4        6.36       -2.91      5.79 o 
   8   0   4       45.42       42.42      9.97 o 
  -8   1   4       36.51       48.03     14.08 o 
  -7   1   4        4.60        8.73      6.81 o 
  -6   1   4        2.09        4.84      5.57 o 
  -5   1   4        8.44        9.02      5.77 o 
  -4   1   4       91.90      102.82     12.79 o 
  -3   1   4      768.94      872.99     31.39 o 
  -2   1   4      222.48      220.87      8.90 o 
  -1   1   4       59.09       66.59      2.28 o 
   0   1   4     1148.55     1458.15     11.75 o 
   1   1   4     1725.44     1523.02     31.43 o 
   2   1   4        9.78        9.71      3.80 o 
   3   1   4     5624.00     5521.29     88.65 o 
   4   1   4     2506.10     2752.29     71.95 o 
   5   1   4       85.14       84.95     14.20 o 
   6   1   4      144.77      121.05     19.03 o 
   7   1   4       12.66        0.90      6.48 o 
   8   1   4       25.03       45.83     10.78 o 
  -8   2   4        0.52        6.21     12.72 o 
  -7   2   4      152.92      144.36     12.43 o 
  -6   2   4       11.76       11.57     10.31 o 
  -5   2   4     1180.37     1160.77     33.89 o 
  -4   2   4        0.72        0.37      2.94 o 
  -3   2   4      200.29      220.18      9.55 o 
  -2   2   4       98.11       84.15      4.91 o 
  -1   2   4     1385.08     1652.36     30.10 o 
   0   2   4      423.57      328.01      6.92 o 
   1   2   4      604.07      651.40     15.70 o 
   2   2   4     1063.07      969.54     33.12 o 
   3   2   4        2.86        5.62      5.02 o 
   4   2   4      480.48      473.40     30.71 o 
   5   2   4       60.39       62.27     12.91 o 
   6   2   4        0.00      -11.28      9.73 o 
   7   2   4      151.81      113.05     14.41 o 
   8   2   4        0.36       -4.64      6.07 o 
  -8   3   4       20.61       13.61      8.98 o 
  -7   3   4       44.43       51.18      9.89 o 
  -6   3   4      137.90      147.42     11.36 o 
  -5   3   4        1.60        3.91      3.52 o 
  -4   3   4      162.57      159.51      9.53 o 
  -3   3   4     4525.39     4768.86     45.18 o 
  -2   3   4      208.20      206.36     11.35 o 
  -1   3   4     4209.68     4190.55     29.55 o 
   0   3   4       35.37       26.98      2.23 o 
   1   3   4       67.81       58.21      5.68 o 
   2   3   4      144.04      133.62     13.18 o 
   3   3   4      853.07      926.83     40.08 o 
   4   3   4        0.00       -6.17      7.11 o 
   5   3   4       16.80       10.90      5.52 o 
   6   3   4       26.72       38.38     12.86 o 
   7   3   4        1.29        9.59      5.07 o 
   8   3   4      170.55      123.64     23.91 o 
  -7   4   4       35.91       54.63     11.26 o 
  -6   4   4       12.67       12.86     11.45 o 
  -5   4   4        2.59       -2.49      5.27 o 
  -4   4   4       74.98       64.25      5.92 o 
  -3   4   4        1.85        1.08      1.49 o 
  -2   4   4      220.63      219.62     15.71 o 
  -1   4   4      410.37      480.02     20.15 o 
   0   4   4        0.28        0.98      1.08 o 
   1   4   4      887.86      905.92     18.35 o 
   2   4   4       70.05       56.38      6.51 o 
   3   4   4      158.99      175.45     12.87 o 
   4   4   4      114.30      125.46     12.29 o 
   5   4   4      155.40      131.54     14.28 o 
   6   4   4       82.83       63.60     10.80 o 
   7   4   4        0.32        5.76     10.18 o 
   8   4   4        2.72       18.79     11.86 o 
  -7   5   4       10.92       24.21     10.78 o 
  -6   5   4        1.56       -0.02      5.24 o 
  -5   5   4      115.13      112.70     13.43 o 
  -4   5   4      128.30      126.50     13.62 o 
  -3   5   4       73.81       77.19     10.14 o 
  -2   5   4        8.83        5.69      4.45 o 
  -1   5   4      344.09      321.13     19.05 o 
   0   5   4      993.67     1027.20     16.00 o 
   1   5   4      862.96      883.72     16.35 o 
   2   5   4        0.94        1.34      2.15 o 
   3   5   4      154.31      146.56     10.12 o 
   4   5   4       87.00       95.34      8.82 o 
   5   5   4       31.63       21.78      5.92 o 
   6   5   4       21.72       17.97      6.11 o 
   7   5   4        7.56        5.33      7.20 o 
  -6   6   4      153.77      162.49     30.44 o 
  -5   6   4        9.11       14.83      7.55 o 
  -4   6   4      239.51      239.70     19.75 o 
  -3   6   4       41.93       34.47      7.70 o 
  -2   6   4       26.26       12.83      5.59 o 
  -1   6   4      221.59      207.37     16.81 o 
   0   6   4       51.82       47.21      7.48 o 
   1   6   4        4.62        1.36      2.38 o 
   2   6   4      107.33      102.66      7.50 o 
   3   6   4       28.92       28.68      4.90 o 
   4   6   4      134.07      126.42     11.05 o 
   5   6   4      284.83      306.73     22.32 o 
   6   6   4       25.48       18.74     10.40 o 
  -5   7   4       46.87       37.75      9.61 o 
  -4   7   4       35.74       36.19     17.38 o 
  -3   7   4        0.00        3.24      5.20 o 
  -2   7   4       94.14       63.04     15.20 o 
  -1   7   4      101.01      101.06     12.56 o 
   0   7   4      112.30       98.06     12.42 o 
   1   7   4      119.87      120.55     11.54 o 
   2   7   4      243.22      248.86     20.18 o 
   3   7   4      113.30      140.23     11.77 o 
   4   7   4        7.02       11.99      4.25 o 
   5   7   4      152.62      132.01     21.94 o 
   6   7   4       34.54       45.45     13.93 o 
  -4   8   4       20.97        7.26     16.57 o 
  -3   8   4       27.18       21.47     11.05 o 
  -2   8   4       38.01       80.67     18.29 o 
  -1   8   4        0.08       -2.10      5.54 o 
   0   8   4        1.62       -6.00      7.72 o 
   1   8   4       14.88       18.35      6.34 o 
   2   8   4       44.88       42.72      9.63 o 
   3   8   4       66.00       75.62     12.19 o 
   4   8   4       12.89       17.13      7.30 o 
  -1   9   4        0.81        2.51      8.48 o 
   0   9   4        0.63       -4.79      6.18 o 
   1   9   4       31.54       40.47     14.67 o 
   2   9   4        0.01        6.87      7.26 o 
  -2  -9   5        4.76        1.88     10.43 o 
  -1  -9   5        5.96       26.80     11.57 o 
   0  -9   5       34.10       43.04     16.00 o 
   1  -9   5        2.18        8.48     14.98 o 
  -4  -8   5       38.93       41.53     14.45 o 
  -3  -8   5       10.43       18.83     12.13 o 
  -2  -8   5        0.12       -2.96      6.65 o 
  -1  -8   5        9.60        2.37      6.21 o 
   0  -8   5       20.63       29.05      8.89 o 
   1  -8   5       98.41       90.43     19.44 o 
   2  -8   5        8.08       -1.68      8.67 o 
   3  -8   5      149.86      143.29     24.66 o 
   4  -8   5       23.68       21.49     10.93 o 
  -5  -7   5        2.97       -8.23      6.81 o 
  -4  -7   5       53.71       73.39     11.32 o 
  -3  -7   5       42.32       49.69      9.34 o 
  -2  -7   5      116.00      108.47     10.35 o 
  -1  -7   5      255.14      273.45     21.24 o 
   0  -7   5      109.37      105.51     13.21 o 
   1  -7   5       77.05       81.14     16.49 o 
   2  -7   5      105.91       97.92     19.22 o 
   3  -7   5       11.74       19.15     12.01 o 
   4  -7   5        3.31       -5.56      9.47 o 
   5  -7   5        0.83       -3.40      4.60 o 
  -6  -6   5        6.80       -1.35      5.60 o 
  -5  -6   5       28.51       36.18     13.07 o 
  -4  -6   5        1.25        2.88      4.26 o 
  -3  -6   5       65.03       72.88     10.16 o 
  -2  -6   5       48.98       60.54      7.56 o 
  -1  -6   5       12.03       17.45      4.54 o 
   0  -6   5       34.97       40.64     11.43 o 
   1  -6   5      287.03      267.50     28.09 o 
   2  -6   5        1.88       39.87     17.04 o 
   3  -6   5      212.65      231.37     27.94 o 
   4  -6   5        8.72       -0.92      7.36 o 
   5  -6   5        1.76        8.43      6.93 o 
   6  -6   5        0.88        2.56      4.60 o 
  -7  -5   5       14.32       20.36     11.27 o 
  -6  -5   5       39.85       23.54     12.96 o 
  -5  -5   5      193.33      195.52     25.71 o 
  -4  -5   5       28.39       22.85      9.24 o 
  -3  -5   5       10.49       15.63      7.59 o 
  -2  -5   5       35.26       27.92      5.01 o 
  -1  -5   5      124.57      140.16      9.71 o 
   0  -5   5      134.87      151.26     11.02 o 
   1  -5   5      344.75      331.22     11.04 o 
   2  -5   5      116.17      131.82     18.94 o 
   3  -5   5     1058.07     1032.12     36.35 o 
   4  -5   5      284.03      289.32     22.08 o 
   5  -5   5       48.84       46.57     10.58 o 
   6  -5   5       82.77      102.11     13.88 o 
   7  -5   5        0.87       -5.20      4.74 o 
  -7  -4   5        1.80       -2.39      5.75 o 
  -6  -4   5        3.47        1.39      8.03 o 
  -5  -4   5       37.42       35.46     11.20 o 
  -4  -4   5      497.10      428.43     33.58 o 
  -3  -4   5      141.24      161.63     18.57 o 
  -2  -4   5     1005.45     1126.58     42.81 o 
  -1  -4   5       12.71       11.73      3.52 o 
   0  -4   5      396.92      331.85     12.51 o 
   1  -4   5      343.41      341.87      9.88 o 
   2  -4   5     1083.31     1034.80     18.61 o 
   3  -4   5       16.50       12.82      3.33 o 
   4  -4   5      186.04      173.00     10.36 o 
   5  -4   5      290.85      317.85     21.30 o 
   6  -4   5       21.27       30.57      9.70 o 
   7  -4   5       25.76       32.79      8.80 o 
  -8  -3   5      761.12      781.85     60.04 o 
  -7  -3   5        0.11        7.03      8.35 o 
  -6  -3   5       52.95       42.79     13.83 o 
  -5  -3   5        5.89        2.10      6.41 o 
  -4  -3   5      782.40      805.96     18.34 o 
  -3  -3   5      316.73      285.58     23.31 o 
  -2  -3   5      298.03      306.09     21.51 o 
  -1  -3   5      220.47      211.68      9.49 o 
   0  -3   5        4.73       21.79      3.62 o 
   1  -3   5        3.58        9.61      2.58 o 
   2  -3   5       10.39       10.93      2.39 o 
   3  -3   5       47.60       42.44      4.80 o 
   4  -3   5      142.21      140.60      9.41 o 
   5  -3   5      197.94      209.93     12.56 o 
   6  -3   5        0.24       -2.11      3.08 o 
   7  -3   5      327.59      308.21     24.87 o 
   8  -3   5        0.95        6.32      5.25 o 
  -8  -2   5       69.79       78.77     19.88 o 
  -7  -2   5      200.57      277.11     32.66 o 
  -6  -2   5     4769.73     4810.40    122.34 o 
  -5  -2   5      729.92      784.20     45.33 o 
  -4  -2   5      790.43      814.46     42.06 o 
  -3  -2   5        0.51        5.67      4.10 o 
  -2  -2   5       71.29       95.81     11.66 o 
  -1  -2   5      787.39      678.31     13.32 o 
   0  -2   5       11.69       11.35      2.03 o 
   1  -2   5     2639.28     2599.44     27.43 o 
   2  -2   5       95.53       78.86      4.37 o 
   3  -2   5      369.36      383.96     22.95 o 
   4  -2   5      200.83      226.03     13.36 o 
   5  -2   5       39.56       30.25      6.80 o 
   6  -2   5      100.95       87.43     10.90 o 
   7  -2   5       86.68      105.46     22.64 o 
   8  -2   5       52.45       52.39      9.86 o 
  -8  -1   5        9.48        2.15      6.05 o 
  -7  -1   5       17.40       26.62     11.11 o 
  -6  -1   5      104.47      113.61     19.11 o 
  -5  -1   5        9.47        5.65      7.09 o 
  -4  -1   5     3544.58     3165.45    255.54 o 
  -3  -1   5     1332.04     1329.07     44.73 o 
  -2  -1   5     3139.85     3022.47     58.40 o 
  -1  -1   5    11044.88    10005.81     50.96 o 
   0  -1   5      294.59      321.78      7.29 o 
   1  -1   5     4195.56     3584.37     29.57 o 
   2  -1   5     1788.75     1780.46     25.62 o 
   3  -1   5      160.74      159.58      9.51 o 
   4  -1   5     1592.77     1547.99     50.13 o 
   5  -1   5      366.82      373.18     27.87 o 
   6  -1   5        3.24        1.73      6.48 o 
   7  -1   5      148.08      162.40     25.52 o 
   8  -1   5        2.67        6.88      4.59 o 
  -8   0   5       15.69       24.61     10.40 o 
  -7   0   5       82.39       67.47     15.66 o 
  -6   0   5     3670.40     3783.19    101.30 o 
  -5   0   5       10.28       21.72      7.56 o 
  -4   0   5       80.68       72.95      6.23 o 
  -3   0   5     1681.15     1598.04     23.06 o 
  -2   0   5     2958.58     3143.33     54.99 o 
  -1   0   5        7.21       -1.65      2.42 o 
   0   0   5       12.43       14.45      4.24 o 
   1   0   5     2256.34     2493.69     39.89 o 
   2   0   5      274.71      348.87     18.62 o 
   3   0   5       44.14       63.57      9.89 o 
   4   0   5       68.16       49.91      9.63 o 
   5   0   5        3.41       -2.34      5.64 o 
   6   0   5      236.53      192.52     23.77 o 
   7   0   5       40.89       36.67     11.27 o 
   8   0   5      183.88      176.19     19.53 o 
  -8   1   5        0.05      -12.89      7.95 o 
  -7   1   5      252.30      204.48     25.60 o 
  -6   1   5        8.80       24.32      9.60 o 
  -5   1   5      108.81      118.24     16.47 o 
  -4   1   5        0.31        0.58      3.63 o 
  -3   1   5      493.07      553.63     25.39 o 
  -2   1   5       35.76       20.34      1.96 o 
  -1   1   5      319.73      413.54      6.01 o 
   0   1   5    15050.56    13694.05     53.55 o 
   1   1   5      161.47      242.61     13.35 o 
   2   1   5     1614.34     1617.03     41.74 o 
   3   1   5      479.08      523.11     27.80 o 
   4   1   5       44.30       54.67     10.45 o 
   5   1   5      189.59      195.66     22.21 o 
   6   1   5        0.77        1.78      6.29 o 
   7   1   5       27.18       27.29     10.04 o 
   8   1   5      199.53      203.40     20.71 o 
  -8   2   5       30.57       35.69      9.07 o 
  -7   2   5      222.68      235.69     16.07 o 
  -6   2   5      412.53      432.38     19.25 o 
  -5   2   5      557.14      592.32     20.38 o 
  -4   2   5       32.75       25.46      4.54 o 
  -3   2   5      628.88      608.50     15.81 o 
  -2   2   5     1001.39      872.41     13.95 o 
  -1   2   5       13.70       22.13      1.61 o 
   0   2   5      403.75      456.68      7.78 o 
   1   2   5      390.29      473.73     16.44 o 
   2   2   5     1709.91     1799.75     45.95 o 
   3   2   5      250.61      315.61     22.80 o 
   4   2   5      230.63      218.31     20.98 o 
   5   2   5       99.99       93.56     15.96 o 
   6   2   5      186.51      168.28     23.15 o 
   7   2   5       93.89       87.69     18.29 o 
   8   2   5       16.75       31.50     12.44 o 
  -7   3   5        1.59       -1.52      5.04 o 
  -6   3   5      128.77      125.03     10.74 o 
  -5   3   5       78.39       91.82      8.74 o 
  -4   3   5      712.32      767.94     20.55 o 
  -3   3   5       12.18       20.66      3.55 o 
  -2   3   5      189.83      189.80      6.19 o 
  -1   3   5       43.39       38.01      3.86 o 
   0   3   5      113.97      127.70      4.74 o 
   1   3   5       29.19       16.43      3.25 o 
   2   3   5     1079.65     1123.37     38.50 o 
   3   3   5      222.50      240.47     20.79 o 
   4   3   5      402.40      437.24     31.28 o 
   5   3   5      109.24      102.92     17.09 o 
   6   3   5       23.24       16.07      9.33 o 
   7   3   5       15.71       16.58      7.03 o 
   8   3   5        0.94        4.71      7.05 o 
  -7   4   5       13.22       10.44      5.65 o 
  -6   4   5       36.53       34.58      8.46 o 
  -5   4   5        8.54        9.34      4.63 o 
  -4   4   5       24.58       18.92      3.57 o 
  -3   4   5      488.57      478.77      9.95 o 
  -2   4   5     1562.69     1501.64     31.80 o 
  -1   4   5      849.26      888.86     17.69 o 
   0   4   5      638.17      623.48     10.30 o 
   1   4   5      184.11      252.54     12.82 o 
   2   4   5       77.05       84.12     11.38 o 
   3   4   5     1169.81     1203.22     47.80 o 
   4   4   5       87.57      108.78     16.46 o 
   5   4   5      809.26      744.60     46.24 o 
   6   4   5       10.54        7.50      4.22 o 
   7   4   5       35.79       47.71     10.64 o 
   8   4   5       36.96       46.96     15.54 o 
  -7   5   5       27.32       21.79     10.57 o 
  -6   5   5       17.23       22.45     11.08 o 
  -5   5   5      133.67      152.08     21.09 o 
  -4   5   5      244.73      232.76     18.10 o 
  -3   5   5      121.84      125.60     16.15 o 
  -2   5   5        0.63        6.12      3.87 o 
  -1   5   5       25.76       24.11      6.13 o 
   0   5   5      175.50      174.75      5.63 o 
   1   5   5       16.18       13.25      2.35 o 
   2   5   5       67.03       78.59      8.52 o 
   3   5   5       18.94       16.94      3.78 o 
   4   5   5        0.73       -2.96      3.53 o 
   5   5   5       12.34        2.10      3.37 o 
   6   5   5       10.64        9.41      4.75 o 
   7   5   5       91.82      104.60     15.28 o 
  -6   6   5        7.69       15.25      9.57 o 
  -5   6   5       34.80       34.97      8.38 o 
  -4   6   5        0.85        7.03      5.81 o 
  -3   6   5      138.64      156.55     15.47 o 
  -2   6   5       98.54       79.69     10.87 o 
  -1   6   5      471.64      466.42     25.06 o 
   0   6   5        0.46        0.37      4.61 o 
   1   6   5        1.89        2.69      1.66 o 
   2   6   5       56.75       56.24      5.65 o 
   3   6   5       63.07       67.05      6.52 o 
   4   6   5        4.73        1.27      3.25 o 
   5   6   5       86.10       88.77      9.49 o 
   6   6   5        2.35        2.98      4.02 o 
  -5   7   5        2.00       -1.47      4.56 o 
  -4   7   5       76.18       71.62     11.86 o 
  -3   7   5        2.43       17.95      7.67 o 
  -2   7   5       23.21       20.73      7.07 o 
  -1   7   5       92.73       79.66     15.65 o 
   0   7   5        5.16        8.15      5.54 o 
   1   7   5       36.41       40.11      6.97 o 
   2   7   5       36.11       45.36      8.87 o 
   3   7   5      256.25      270.66     16.33 o 
   4   7   5       36.22       56.34      8.38 o 
   5   7   5       65.59       68.96     15.60 o 
   6   7   5        0.21       -3.16      6.84 o 
  -4   8   5       10.37       16.35      7.09 o 
  -3   8   5       20.60       20.25      7.81 o 
  -2   8   5       30.61       33.68      8.80 o 
  -1   8   5      186.85      236.31     29.28 o 
   0   8   5        7.81       16.02      7.61 o 
   1   8   5      229.78      248.51     21.19 o 
   2   8   5       10.56       12.13     11.91 o 
   3   8   5       58.78       74.78     12.25 o 
   4   8   5        8.34       10.07      5.97 o 
  -1   9   5        8.44        1.98      5.69 o 
   0   9   5       28.58       41.10     14.82 o 
   1   9   5      299.22      326.26     37.07 o 
   2   9   5      156.75      151.73     25.00 o 
  -1  -9   6      124.45      136.85     26.20 o 
   0  -9   6      324.60      380.01     41.30 o 
   1  -9   6       12.02        4.50      4.86 o 
  -4  -8   6       10.48       -4.23      8.29 o 
  -3  -8   6       46.88       30.64     11.50 o 
  -2  -8   6       47.42       57.30     12.41 o 
  -1  -8   6        0.02        5.07      5.26 o 
   0  -8   6        0.69       -6.77      5.14 o 
   1  -8   6       17.35       10.01      9.58 o 
   2  -8   6      141.00      127.71     24.42 o 
   3  -8   6      115.17      107.31     22.15 o 
  -5  -7   6       11.95        1.72      5.62 o 
  -4  -7   6        1.05        6.79      4.76 o 
  -3  -7   6        2.99        6.13      3.96 o 
  -2  -7   6        1.37        3.07      3.16 o 
  -1  -7   6        2.22       21.71      8.72 o 
   0  -7   6      386.17      383.12     25.15 o 
   1  -7   6       13.14       32.59     12.69 o 
   2  -7   6       11.86       24.26     11.42 o 
   3  -7   6       42.76       35.34     13.01 o 
   4  -7   6       28.86       61.16     15.19 o 
   5  -7   6       14.40       27.83      9.54 o 
  -6  -6   6       18.47       31.84     13.14 o 
  -5  -6   6       13.10       -0.02      6.32 o 
  -4  -6   6       97.55       91.05     17.15 o 
  -3  -6   6       18.25       14.99      7.02 o 
  -2  -6   6      224.07      216.11     13.71 o 
  -1  -6   6      121.70      124.03     10.12 o 
   0  -6   6       16.56       23.58      5.35 o 
   1  -6   6      915.94      942.45     51.61 o 
   2  -6   6     4411.99     4389.43    114.09 o 
   3  -6   6     1341.49     1376.90     65.95 o 
   4  -6   6       93.41       89.10     12.22 o 
   5  -6   6        2.36        0.10      7.62 o 
   6  -6   6        0.02       -5.83      5.61 o 
  -7  -5   6       19.38       25.97     12.03 o 
  -6  -5   6       83.01       74.38     17.53 o 
  -5  -5   6       16.80       20.91     10.36 o 
  -4  -5   6      227.69      189.49     23.49 o 
  -3  -5   6       15.00       12.06      6.40 o 
  -2  -5   6        0.11        2.96      3.45 o 
  -1  -5   6       66.38       64.03      5.86 o 
   0  -5   6       13.90       16.84      4.53 o 
   1  -5   6       38.43       52.65      4.36 o 
   2  -5   6      278.49      282.50     26.99 o 
   3  -5   6     1258.87     1244.60     39.76 o 
   4  -5   6      346.28      377.62     23.29 o 
   5  -5   6      210.27      210.89     18.63 o 
   6  -5   6        3.15        3.18      7.75 o 
   7  -5   6       22.29       26.75      8.05 o 
  -7  -4   6        7.74       13.18      9.84 o 
  -6  -4   6       83.24       79.38     17.19 o 
  -5  -4   6        0.15       -6.59      9.72 o 
  -4  -4   6       85.40       87.01     16.02 o 
  -3  -4   6      270.70      233.21     22.38 o 
  -2  -4   6      481.52      468.36     20.79 o 
  -1  -4   6       28.74       32.19      4.61 o 
   0  -4   6       28.38       20.33      4.35 o 
   1  -4   6     2259.95     2264.05     39.60 o 
   2  -4   6     6189.24     6329.74     49.80 o 
   3  -4   6      441.79      461.63     14.91 o 
   4  -4   6       88.10      100.50      8.02 o 
   5  -4   6     1380.26     1392.01     55.13 o 
   6  -4   6       95.96       90.38     12.38 o 
   7  -4   6      332.85      329.93     30.99 o 
  -8  -3   6       63.42       64.15     19.88 o 
  -7  -3   6        2.92        6.50      7.51 o 
  -6  -3   6      157.91      186.01     25.09 o 
  -5  -3   6      176.51      174.76     23.21 o 
  -4  -3   6      301.55      325.73     27.92 o 
  -3  -3   6      242.75      247.40     22.18 o 
  -2  -3   6       41.03       32.19      3.95 o 
  -1  -3   6       10.01       12.64      2.92 o 
   0  -3   6       59.36       42.01      4.52 o 
   1  -3   6      111.87      106.04      6.82 o 
   2  -3   6      196.48      197.59      8.69 o 
   3  -3   6      398.16      416.75     13.99 o 
   4  -3   6       73.64       81.09      7.19 o 
   5  -3   6      349.61      348.70     16.02 o 
   6  -3   6       57.13       61.21      8.51 o 
   7  -3   6      128.49      111.91     18.38 o 
   8  -3   6      201.28      196.93     20.10 o 
  -8  -2   6        5.85       11.10     11.88 o 
  -7  -2   6       47.09       58.11     15.36 o 
  -6  -2   6      127.53      161.22     25.23 o 
  -5  -2   6      979.83     1020.81     52.34 o 
  -4  -2   6        2.68        7.68      6.98 o 
  -3  -2   6       27.42       17.11      6.92 o 
  -2  -2   6      265.78      272.89     20.69 o 
  -1  -2   6        7.82       10.30      2.99 o 
   0  -2   6     7332.19     7103.36     44.79 o 
   1  -2   6      384.55      286.87     11.03 o 
   2  -2   6     2385.92     2428.78     28.38 o 
   3  -2   6      610.39      606.50     19.03 o 
   4  -2   6        2.10        3.33      2.60 o 
   5  -2   6       90.42       95.16     15.01 o 
   6  -2   6      144.69      149.14     13.70 o 
   7  -2   6        3.09        1.19      4.76 o 
   8  -2   6        0.02       -1.52      4.51 o 
  -8  -1   6       11.28       16.38     11.14 o 
  -7  -1   6        6.73        6.87      5.00 o 
  -6  -1   6       27.84       28.06     12.07 o 
  -5  -1   6        0.27        8.89      6.44 o 
  -4  -1   6       10.30       11.29      7.41 o 
  -3  -1   6      119.25      159.66     16.11 o 
  -2  -1   6     6264.36     6335.06     55.10 o 
  -1  -1   6        5.65        3.02      1.47 o 
   0  -1   6     2791.64     3035.95     30.07 o 
   1  -1   6       14.33       24.32     11.98 o 
   2  -1   6        0.30        0.51      2.16 o 
   3  -1   6      105.89      130.12      8.56 o 
   4  -1   6     3792.73     3804.62     53.32 o 
   5  -1   6      181.20      193.92     20.33 o 
   6  -1   6      315.97      327.70     33.29 o 
   7  -1   6        4.06        5.36      4.10 o 
   8  -1   6        1.42        4.92      7.47 o 
  -8   0   6       20.97       25.60     10.27 o 
  -7   0   6       23.85        8.75      9.05 o 
  -6   0   6     2175.33     2437.84     81.82 o 
  -5   0   6      129.83      152.91     19.28 o 
  -4   0   6      121.46      123.10      7.42 o 
  -3   0   6        3.75        8.59      1.93 o 
  -2   0   6       97.72       85.83      7.59 o 
  -1   0   6      599.28      621.12     10.64 o 
   0   0   6        5.43       12.90      3.49 o 
   1   0   6     3668.27     3368.39     49.32 o 
   2   0   6      493.47      371.51     19.56 o 
   3   0   6      530.47      508.45     26.59 o 
   4   0   6      827.19      794.94     37.72 o 
   5   0   6      541.63      558.75     35.70 o 
   6   0   6      583.50      558.76     39.21 o 
   7   0   6      127.00      133.37     21.20 o 
   8   0   6      249.19      193.66     28.07 o 
  -8   1   6       37.97       32.09     10.47 o 
  -7   1   6      114.39      115.38     19.55 o 
  -6   1   6      122.16      144.58     20.10 o 
  -5   1   6       46.37       83.20     13.23 o 
  -4   1   6       11.39       10.58      5.48 o 
  -3   1   6     2954.30     2987.30     59.96 o 
  -2   1   6     2353.79     2230.34     22.31 o 
  -1   1   6      176.69      237.32      4.85 o 
   0   1   6      110.40      147.21      3.52 o 
   1   1   6      945.74      939.78     15.53 o 
   2   1   6     3247.79     3300.73     60.21 o 
   3   1   6       76.04       53.49     10.01 o 
   4   1   6        1.38        3.39      5.82 o 
   5   1   6      267.91      222.86     23.36 o 
   6   1   6      140.08      126.75     19.90 o 
   7   1   6       36.18       24.29     10.29 o 
   8   1   6        0.65       -1.39      4.14 o 
  -8   2   6        0.86        9.14      8.43 o 
  -7   2   6      216.89      215.55     33.67 o 
  -6   2   6      267.39      273.66     15.45 o 
  -5   2   6      192.97      209.28     12.24 o 
  -4   2   6      355.50      395.99     14.73 o 
  -3   2   6       11.80       11.02      2.49 o 
  -2   2   6       43.07       46.17      3.00 o 
  -1   2   6      500.31      416.53      6.98 o 
   0   2   6      825.38      915.33     11.32 o 
   1   2   6     1994.85     2101.41     29.50 o 
   2   2   6      764.34      838.93     32.30 o 
   3   2   6       91.13       84.99     12.21 o 
   4   2   6      630.10      576.31     34.53 o 
   5   2   6      340.98      337.81     29.74 o 
   6   2   6       89.82      106.25     18.06 o 
   7   2   6      580.07      571.17     45.49 o 
   8   2   6        0.84        1.61      4.24 o 
  -7   3   6       55.02       76.22     18.44 o 
  -6   3   6        0.12       -1.96      2.79 o 
  -5   3   6        4.59        2.84      3.10 o 
  -4   3   6      306.72      373.05     14.50 o 
  -3   3   6     2208.24     2347.35     34.50 o 
  -2   3   6      261.06      235.44      7.26 o 
  -1   3   6      172.94      142.05      6.50 o 
   0   3   6     1796.53     1803.88     22.42 o 
   1   3   6       35.13       23.20      4.04 o 
   2   3   6     1894.48     1869.67     50.23 o 
   3   3   6      360.80      358.73     25.36 o 
   4   3   6       32.87       56.43     11.96 o 
   5   3   6       14.35       13.97      7.27 o 
   6   3   6       44.49       59.84     14.72 o 
   7   3   6       65.82       63.37     11.48 o 
   8   3   6        7.45        4.75      6.30 o 
  -7   4   6       16.14       18.73      9.24 o 
  -6   4   6        0.12        5.06      7.32 o 
  -5   4   6        0.56        0.86      3.92 o 
  -4   4   6        3.53       -4.55      4.21 o 
  -3   4   6        6.41        9.74      3.13 o 
  -2   4   6       65.67       78.33      4.82 o 
  -1   4   6        0.95        2.14      1.14 o 
   0   4   6        2.65       13.51      2.61 o 
   1   4   6      104.43      102.07      8.49 o 
   2   4   6        0.46       -0.67      3.30 o 
   3   4   6        6.10        7.93      5.47 o 
   4   4   6        5.43       -2.09      4.89 o 
   5   4   6       14.14        5.53      6.13 o 
   6   4   6      208.95      223.76     19.57 o 
   7   4   6       36.67       31.30     26.07 o 
  -6   5   6       33.32       35.99      9.05 o 
  -5   5   6       31.76       24.10      7.30 o 
  -4   5   6      423.66      422.78     23.99 o 
  -3   5   6        0.67        1.30      4.33 o 
  -2   5   6      163.05      164.23     11.68 o 
  -1   5   6       14.02       11.30      1.97 o 
   0   5   6      124.33      110.29      4.62 o 
   1   5   6       97.80       88.49      5.40 o 
   2   5   6      161.27      153.87      8.48 o 
   3   5   6      218.25      210.77     14.19 o 
   4   5   6       70.62       67.25      7.63 o 
   5   5   6       45.70       30.79      7.10 o 
   6   5   6        1.09       -0.11     13.36 o 
   7   5   6       27.78       40.81     13.36 o 
  -6   6   6        0.54       -1.88      6.73 o 
  -5   6   6        0.75        9.30      5.33 o 
  -4   6   6        0.09        1.22      4.22 o 
  -3   6   6      143.98      122.39     13.80 o 
  -2   6   6      144.10      141.21     14.94 o 
  -1   6   6      984.94     1006.88     25.53 o 
   0   6   6      309.25      275.26     27.92 o 
   1   6   6      137.67      133.44      6.86 o 
   2   6   6      161.01      178.81      9.61 o 
   3   6   6        1.54       -1.58      3.03 o 
   4   6   6        2.58        2.58      3.70 o 
   5   6   6       71.10       51.79      7.44 o 
   6   6   6        0.07        2.27      4.70 o 
  -5   7   6        0.15       -4.21      7.09 o 
  -4   7   6       20.12       16.12      6.66 o 
  -3   7   6       33.65       28.27     12.83 o 
  -2   7   6        7.91        8.56      7.39 o 
  -1   7   6      251.75      249.20     19.56 o 
   0   7   6      134.04      130.79     14.31 o 
   1   7   6        7.53        5.90      4.71 o 
   2   7   6       12.76        2.00      4.52 o 
   3   7   6       47.43       44.34      5.81 o 
   4   7   6      287.95      296.54     15.15 o 
   5   7   6       19.28       21.19      9.23 o 
  -3   8   6        8.66        7.94      6.75 o 
  -2   8   6      305.37      308.55     23.55 o 
  -1   8   6       57.87       47.04     13.77 o 
   0   8   6       41.78       56.64     17.55 o 
   1   8   6      184.77      172.39     17.92 o 
   2   8   6       13.93       25.31      8.77 o 
   3   8   6       11.81        4.21      5.27 o 
   4   8   6        0.10        3.39      5.82 o 
  -1   9   6       32.13       19.41      8.12 o 
   0   9   6        2.79        8.72      8.10 o 
   1   9   6      312.56      346.35     27.07 o 
   2   9   6      193.88      223.15     30.53 o 
  -1  -9   7       12.60       -1.82      5.74 o 
   0  -9   7       59.86       67.25     18.75 o 
   1  -9   7        8.74        5.48      5.57 o 
  -4  -8   7        7.06        4.65      9.94 o 
  -3  -8   7       56.26       41.50     16.48 o 
  -2  -8   7        4.80        7.51     10.78 o 
  -1  -8   7        0.65        0.38      6.20 o 
   0  -8   7        0.13        3.17      7.44 o 
   1  -8   7       21.62       20.79     12.50 o 
   2  -8   7        3.98       12.65      8.74 o 
   3  -8   7       89.72      132.63     24.84 o 
  -5  -7   7        6.59        7.95     19.38 o 
  -4  -7   7        7.95        4.79     17.08 o 
  -3  -7   7       33.09       28.96      7.67 o 
  -2  -7   7       41.63       47.45      7.32 o 
  -1  -7   7      905.37      918.95     33.89 o 
   0  -7   7        0.39        2.31      4.28 o 
   1  -7   7      198.92      180.82     25.24 o 
   2  -7   7      136.23      149.09     23.98 o 
   3  -7   7       17.86        2.76      8.60 o 
   4  -7   7       76.94       85.80     18.59 o 
   5  -7   7        1.83        2.88     10.86 o 
  -6  -6   7       16.84       22.40     10.14 o 
  -5  -6   7        2.59       -2.64      5.41 o 
  -4  -6   7       56.28       49.34     13.66 o 
  -3  -6   7        4.24        3.48      4.06 o 
  -2  -6   7        0.85        1.82      3.18 o 
  -1  -6   7       39.35       39.39      5.92 o 
   0  -6   7      557.62      560.57     23.66 o 
   1  -6   7      761.78      688.74     44.78 o 
   2  -6   7      978.10      896.17     52.59 o 
   3  -6   7       69.91      102.48     19.85 o 
   4  -6   7       19.28       15.26      6.78 o 
   5  -6   7       46.60       50.98     10.37 o 
   6  -6   7        9.55       11.96      7.91 o 
  -7  -5   7       28.49       34.54     14.89 o 
  -6  -5   7       15.69       51.44     15.14 o 
  -5  -5   7      281.85      276.61     30.99 o 
  -4  -5   7       18.38       23.60      9.82 o 
  -3  -5   7      448.24      441.12     32.45 o 
  -2  -5   7      340.33      344.51     16.16 o 
  -1  -5   7       30.39       41.05      4.99 o 
   0  -5   7        2.84        2.26      2.84 o 
   1  -5   7      186.41      184.00      8.57 o 
   2  -5   7      431.29      401.12     14.01 o 
   3  -5   7      295.59      297.93     19.85 o 
   4  -5   7       18.71       25.28      7.60 o 
   5  -5   7      166.81      166.30     16.51 o 
   6  -5   7        6.33       15.81      6.90 o 
   7  -5   7        4.51       12.89      6.51 o 
  -7  -4   7       30.74       51.69     16.83 o 
  -6  -4   7      141.65      144.00     23.43 o 
  -5  -4   7      282.02      284.96     30.51 o 
  -4  -4   7      154.37      137.64     19.87 o 
  -3  -4   7        4.84        8.14      5.85 o 
  -2  -4   7      181.08      156.33     12.40 o 
  -1  -4   7       35.00       30.60      4.53 o 
   0  -4   7      344.27      339.11     15.83 o 
   1  -4   7     1059.53     1087.69     20.12 o 
   2  -4   7     6223.37     6212.83     59.19 o 
   3  -4   7       58.64       55.29      5.64 o 
   4  -4   7       50.53       59.73      6.50 o 
   5  -4   7      117.31      153.66     15.24 o 
   6  -4   7      160.18      151.94     17.57 o 
   7  -4   7      167.27      190.35     18.88 o 
  -8  -3   7        8.77       19.95     10.57 o 
  -7  -3   7       14.45        3.76      7.15 o 
  -6  -3   7      173.99      158.59     24.23 o 
  -5  -3   7      112.40      104.34     18.28 o 
  -4  -3   7      162.12      144.66     19.72 o 
  -3  -3   7      192.92      169.71     18.97 o 
  -2  -3   7     1173.92     1101.95     20.71 o 
  -1  -3   7       64.85       46.67      4.18 o 
   0  -3   7        0.04        6.15      3.17 o 
   1  -3   7        7.30        8.55      2.15 o 
   2  -3   7      102.92      127.56      7.24 o 
   3  -3   7      360.21      344.61     12.98 o 
   4  -3   7       48.76       50.09      6.04 o 
   5  -3   7      598.64      645.87     21.92 o 
   6  -3   7        9.88       11.69      4.84 o 
   7  -3   7       15.79       15.20      9.98 o 
   8  -3   7      150.42      120.98     24.27 o 
  -8  -2   7      497.16      458.62     45.72 o 
  -7  -2   7       22.48       33.32     12.35 o 
  -6  -2   7       40.67       43.24     12.31 o 
  -5  -2   7     1106.20     1144.84     55.62 o 
  -4  -2   7      223.56      250.32     23.93 o 
  -3  -2   7       91.46       90.56     12.78 o 
  -2  -2   7      962.77      905.49     30.81 o 
  -1  -2   7       28.77       21.57      3.20 o 
   0  -2   7        1.94        7.43      2.30 o 
   1  -2   7       66.75       79.17      6.28 o 
   2  -2   7     1718.24     1761.79     24.80 o 
   3  -2   7      100.66       88.86      7.46 o 
   4  -2   7      419.12      403.58     17.75 o 
   5  -2   7        8.63        8.42     10.08 o 
   6  -2   7       22.43       12.54      8.43 o 
   7  -2   7        3.20        2.07      6.36 o 
   8  -2   7        9.71       14.32      8.11 o 
  -8  -1   7       35.72       20.84     11.89 o 
  -7  -1   7        8.29        5.34      5.46 o 
  -6  -1   7      381.15      361.53     33.35 o 
  -5  -1   7        3.60       10.04      7.33 o 
  -4  -1   7      537.47      531.67     32.84 o 
  -3  -1   7       65.10       74.59     11.37 o 
  -2  -1   7        0.12       16.59      3.51 o 
  -1  -1   7     1181.02      997.61     14.16 o 
   0  -1   7     1117.29     1069.55     12.25 o 
   1  -1   7     2586.98     2214.58     37.29 o 
   2  -1   7     2426.23     2211.95     28.05 o 
   3  -1   7      149.72      196.97     10.45 o 
   4  -1   7      149.35      168.13     11.59 o 
   5  -1   7      558.63      572.29     23.63 o 
   6  -1   7      139.69      129.07     12.80 o 
   7  -1   7       36.24       43.41     16.68 o 
   8  -1   7        1.86        2.61      5.54 o 
  -8   0   7       14.36        9.59      7.76 o 
  -7   0   7        1.10       -6.00      5.94 o 
  -6   0   7      152.06      131.45     20.75 o 
  -5   0   7      140.42      119.12     16.42 o 
  -4   0   7      328.98      345.45     29.39 o 
  -3   0   7      299.28      277.67     19.83 o 
  -2   0   7      128.41      134.14      6.11 o 
  -1   0   7     4508.33     3979.40     26.94 o 
   0   0   7      878.16      939.16     25.93 o 
   1   0   7      416.04      271.68     15.18 o 
   2   0   7      199.67      237.35     16.10 o 
   3   0   7       38.59       51.49      9.23 o 
   4   0   7      370.13      456.37     28.75 o 
   5   0   7      551.00      584.65     37.07 o 
   6   0   7      140.48      114.65     18.15 o 
   7   0   7       66.67       46.95     13.10 o 
   8   0   7        8.53       15.64      9.62 o 
  -8   1   7       29.34       22.95     10.17 o 
  -7   1   7       45.27       49.57     13.46 o 
  -6   1   7      293.32      295.23     28.00 o 
  -5   1   7      257.66      278.01     24.33 o 
  -4   1   7      105.60      105.69     13.48 o 
  -3   1   7      816.81      790.77     31.45 o 
  -2   1   7      337.48      294.30     11.09 o 
  -1   1   7      339.21      294.31      7.38 o 
   0   1   7     4450.85     4536.03     20.23 o 
   1   1   7     2765.91     2735.65     26.83 o 
   2   1   7      470.11      497.01     24.10 o 
   3   1   7      135.06      121.43     13.94 o 
   4   1   7      261.44      282.99     24.28 o 
   5   1   7        0.57       -1.40      5.88 o 
   6   1   7      348.84      335.58     31.56 o 
   7   1   7       19.34       31.43     10.91 o 
   8   1   7        0.94       -1.25      7.30 o 
  -8   2   7        1.57        2.48     11.97 o 
  -7   2   7       55.59       50.55     21.47 o 
  -6   2   7      125.42      137.88     11.09 o 
  -5   2   7      107.31      116.15      9.38 o 
  -4   2   7       14.51       12.60      3.48 o 
  -3   2   7      315.40      341.33     11.87 o 
  -2   2   7     1712.06     1786.85     23.87 o 
  -1   2   7      276.67      305.37      6.33 o 
   0   2   7     2084.36     1984.71     15.40 o 
   1   2   7      616.47      615.48     16.27 o 
   2   2   7       37.60       22.94      6.33 o 
   3   2   7       21.83       24.51      6.96 o 
   4   2   7      179.51      199.14     20.43 o 
   5   2   7       26.51       27.37      9.52 o 
   6   2   7      107.51       77.46     16.51 o 
   7   2   7       85.57       69.79     16.98 o 
   8   2   7       13.65       15.22      6.67 o 
  -7   3   7       51.27       30.94     11.68 o 
  -6   3   7      105.08      115.03     10.26 o 
  -5   3   7      337.15      356.78     15.73 o 
  -4   3   7      794.95      824.28     21.22 o 
  -3   3   7      554.88      545.59     16.66 o 
  -2   3   7     2540.60     2544.90     55.33 o 
  -1   3   7        3.08        2.58      1.10 o 
   0   3   7       15.22        9.48      1.53 o 
   1   3   7     3436.24     3676.53     45.56 o 
   2   3   7      611.15      642.52     29.99 o 
   3   3   7      226.62      261.25     22.13 o 
   4   3   7      220.36      213.83     22.44 o 
   5   3   7       52.07       53.62     13.48 o 
   6   3   7      150.23      137.24     21.54 o 
   7   3   7        1.13       -8.36     10.08 o 
   8   3   7        4.09       13.98     11.25 o 
  -7   4   7       51.55       96.80     21.12 o 
  -6   4   7        0.68        5.61      5.90 o 
  -5   4   7      213.19      221.20     17.12 o 
  -4   4   7       20.92       16.13      5.97 o 
  -3   4   7        2.47        1.06      1.87 o 
  -2   4   7      430.10      416.04     11.41 o 
  -1   4   7        1.90        3.60      1.69 o 
   0   4   7        4.78        4.43      2.20 o 
   1   4   7     1170.32     1242.11     39.26 o 
   2   4   7       17.92        9.28      5.16 o 
   3   4   7      178.49      179.58     18.72 o 
   4   4   7       16.14       15.61      6.76 o 
   5   4   7      174.60      128.68     19.38 o 
   6   4   7      749.73      748.91     51.31 o 
   7   4   7       55.97       30.53     10.07 o 
  -6   5   7        0.00       -6.27      7.19 o 
  -5   5   7       58.77       64.14     10.76 o 
  -4   5   7       88.29       76.80     10.85 o 
  -3   5   7       43.04       30.85      7.01 o 
  -2   5   7      264.54      225.54     13.35 o 
  -1   5   7        3.99        3.02      1.27 o 
   0   5   7        3.88        6.37      1.75 o 
   1   5   7      260.62      238.34      8.74 o 
   2   5   7       10.37       12.74      3.64 o 
   3   5   7       10.85       17.93      5.11 o 
   4   5   7        0.01        3.09      4.48 o 
   5   5   7        6.13        9.90     11.64 o 
   6   5   7        0.15       -5.25      5.67 o 
   7   5   7        0.17        5.94     12.12 o 
  -6   6   7       31.90       38.74     14.06 o 
  -5   6   7       28.86       52.37     11.21 o 
  -4   6   7       23.68       22.16      7.58 o 
  -3   6   7      316.76      345.60     22.72 o 
  -2   6   7        0.37       -0.40      3.76 o 
  -1   6   7       16.92       24.67      5.54 o 
   0   6   7        0.84        1.43      3.81 o 
   1   6   7        0.16        1.71      3.94 o 
   2   6   7      600.19      633.03     18.30 o 
   3   6   7        6.52        7.95      2.86 o 
   4   6   7      307.01      314.95     16.79 o 
   5   6   7        1.54        4.33      4.39 o 
   6   6   7        0.39        1.21      4.56 o 
  -5   7   7        0.03       -0.91      5.35 o 
  -4   7   7       12.04       10.49      6.27 o 
  -3   7   7       53.30       64.83     20.03 o 
  -2   7   7        5.02        1.23      4.22 o 
  -1   7   7      112.91      101.49     13.00 o 
   0   7   7       74.71       51.48      9.23 o 
   1   7   7      107.99      102.14     10.45 o 
   2   7   7       25.04       16.57     12.65 o 
   3   7   7       25.18       27.03      6.18 o 
   4   7   7      110.92      123.89     10.14 o 
   5   7   7      112.52      120.60     14.86 o 
  -3   8   7       18.89       29.46     12.44 o 
  -2   8   7       97.44       68.58     15.65 o 
  -1   8   7      107.40       97.66     18.86 o 
   0   8   7        9.59       11.10      6.17 o 
   1   8   7        0.07       -0.03      4.89 o 
   2   8   7        0.05        4.41     16.45 o 
   3   8   7        0.89        5.97      5.81 o 
   4   8   7       40.31       36.68      9.28 o 
  -1   9   7       77.49       92.26     19.47 o 
   0   9   7        0.05       11.06      9.12 o 
   1   9   7       93.67       85.08     13.66 o 
   2   9   7        8.34       11.55     11.86 o 
  -1  -9   8       15.48       15.32      9.84 o 
   0  -9   8        0.14        7.36      8.80 o 
  -4  -8   8       80.14       66.29     11.75 o 
  -3  -8   8       80.96       81.67     17.78 o 
  -2  -8   8       64.37       83.83     23.20 o 
  -1  -8   8        0.53       10.02      8.88 o 
   0  -8   8       14.61       18.42      6.72 o 
   1  -8   8        0.23       11.81      9.25 o 
   2  -8   8       11.42       34.28     14.06 o 
   3  -8   8      193.92      217.98     31.62 o 
  -5  -7   8        8.66        4.23     19.10 o 
  -4  -7   8      126.13      135.54     31.80 o 
  -3  -7   8       31.37       43.08      8.89 o 
  -2  -7   8      261.05      286.36     17.23 o 
  -1  -7   8       21.53       27.76      6.94 o 
   0  -7   8       71.31       82.90     17.42 o 
   1  -7   8        0.00        0.70      6.50 o 
   2  -7   8       34.13       58.29     15.41 o 
   3  -7   8       89.03      108.96     20.47 o 
   4  -7   8        0.19       -0.25      7.19 o 
   5  -7   8       52.35       59.04     16.27 o 
  -6  -6   8        0.09        4.93      8.17 o 
  -5  -6   8       20.44       21.44     10.32 o 
  -4  -6   8      220.06      211.06     26.07 o 
  -3  -6   8       16.57       16.64      6.18 o 
  -2  -6   8      191.38      195.69     13.34 o 
  -1  -6   8        2.14        5.63      3.42 o 
   0  -6   8      666.26      673.77     26.48 o 
   1  -6   8       12.59       11.62      7.97 o 
   2  -6   8      157.23      169.67     24.08 o 
   3  -6   8       17.94       25.90     11.77 o 
   4  -6   8        0.61       -0.16      4.22 o 
   5  -6   8        0.31       12.93      6.61 o 
   6  -6   8       17.15       11.51      6.26 o 
  -7  -5   8       78.82       88.68     21.94 o 
  -6  -5   8       11.87       11.12      7.86 o 
  -5  -5   8      221.38      227.97     28.21 o 
  -4  -5   8       57.24       52.69     13.12 o 
  -3  -5   8       20.41       13.28      6.51 o 
  -2  -5   8       44.37       47.97      6.52 o 
  -1  -5   8       12.48       13.21      3.59 o 
   0  -5   8       22.33       21.19      5.04 o 
   1  -5   8      431.96      416.57     13.51 o 
   2  -5   8       37.17       36.82      5.11 o 
   3  -5   8        1.34       -3.15      6.89 o 
   4  -5   8      129.55      119.10     13.50 o 
   5  -5   8        1.24       -1.62      4.43 o 
   6  -5   8        1.75       14.33     16.46 o 
  -7  -4   8       22.52       11.54      9.33 o 
  -6  -4   8       92.47       94.52     19.02 o 
  -5  -4   8     1331.45     1331.81     65.51 o 
  -4  -4   8     1313.35     1361.84     60.12 o 
  -3  -4   8      150.30      128.28     17.27 o 
  -2  -4   8      224.58      240.54     15.41 o 
  -1  -4   8      379.70      365.90     12.69 o 
   0  -4   8        1.59        1.77      2.75 o 
   1  -4   8      178.50      209.06      9.51 o 
   2  -4   8     1194.41     1247.50     28.02 o 
   3  -4   8       32.49       37.98      4.85 o 
   4  -4   8       10.85        7.35      3.07 o 
   5  -4   8      257.75      271.24     23.30 o 
   6  -4   8      237.35      258.69     20.49 o 
   7  -4   8       19.89       31.61      9.01 o 
  -7  -3   8       23.10       27.32     12.97 o 
  -6  -3   8        0.01       -4.25      5.98 o 
  -5  -3   8      185.75      172.25     23.15 o 
  -4  -3   8        8.39       16.50      7.72 o 
  -3  -3   8      282.43      264.58     23.52 o 
  -2  -3   8      924.57      880.88     20.05 o 
  -1  -3   8      771.72      752.47     16.00 o 
   0  -3   8     3301.19     3250.96     45.52 o 
   1  -3   8       77.15       98.26      6.14 o 
   2  -3   8      729.43      712.78     17.31 o 
   3  -3   8      118.67      121.81      7.98 o 
   4  -3   8      189.05      204.98     13.51 o 
   5  -3   8      117.38      138.22     10.57 o 
   6  -3   8      189.80      218.93     14.20 o 
   7  -3   8       87.45      102.91     14.00 o 
  -8  -2   8      256.28      211.62     31.33 o 
  -7  -2   8      124.66      130.56     22.68 o 
  -6  -2   8       33.43       50.99     14.52 o 
  -5  -2   8     3686.72     3633.90    100.36 o 
  -4  -2   8      304.37      357.10     28.99 o 
  -3  -2   8      500.67      474.74     30.02 o 
  -2  -2   8        6.49       16.56      3.91 o 
  -1  -2   8       11.44       28.01      4.76 o 
   0  -2   8     1739.74     1515.12     21.70 o 
   1  -2   8      447.83      438.80     15.09 o 
   2  -2   8     1530.63     1687.83     24.62 o 
   3  -2   8       19.79       16.69      4.28 o 
   4  -2   8        1.30       -2.04      3.48 o 
   5  -2   8       13.52       15.60      4.58 o 
   6  -2   8       66.74       72.78     10.12 o 
   7  -2   8       54.49       58.67      9.82 o 
   8  -2   8        1.88       -0.13      4.99 o 
  -8  -1   8        0.20       13.15      9.54 o 
  -7  -1   8       13.31       13.55      9.91 o 
  -6  -1   8      392.75      352.92     32.92 o 
  -5  -1   8      116.03      118.35     18.29 o 
  -4  -1   8     1485.22     1518.39     56.29 o 
  -3  -1   8      171.46      203.82     18.96 o 
  -2  -1   8     2056.56     2172.57     24.37 o 
  -1  -1   8     2998.72     2934.09     21.56 o 
   0  -1   8       34.67       25.37      3.71 o 
   1  -1   8     1347.90     1351.01     19.16 o 
   2  -1   8     1272.43     1356.84     41.80 o 
   3  -1   8      272.43      251.41     11.61 o 
   4  -1   8     2108.89     2033.31     44.23 o 
   5  -1   8      152.40      149.75     14.36 o 
   6  -1   8      351.01      383.75     30.81 o 
   7  -1   8       23.07       13.57      8.69 o 
   8  -1   8       11.26       20.72     10.35 o 
  -8   0   8        0.88        2.88      6.83 o 
  -7   0   8       86.97       94.71     18.19 o 
  -6   0   8       22.68       49.76     13.35 o 
  -5   0   8      556.61      492.96     34.47 o 
  -4   0   8       39.30       36.63      8.08 o 
  -3   0   8      326.23      364.09     23.15 o 
  -2   0   8      854.45      859.28     33.71 o 
  -1   0   8      267.99      322.76     17.29 o 
   0   0   8        0.20       -1.32      2.98 o 
   1   0   8        1.32       12.12      4.79 o 
   2   0   8      742.96      851.16     31.15 o 
   3   0   8     1145.68     1180.02     42.13 o 
   4   0   8     1046.39      981.65     42.78 o 
   5   0   8      117.78      108.69     16.42 o 
   6   0   8      182.81      161.20     21.60 o 
   7   0   8       19.74       29.61     11.51 o 
   8   0   8        2.70       -8.30     10.47 o 
  -8   1   8       13.94       11.89      8.07 o 
  -7   1   8       44.09       38.89     11.97 o 
  -6   1   8       41.21       39.07      9.86 o 
  -5   1   8       50.82       45.84     10.82 o 
  -4   1   8       89.96      109.12     14.02 o 
  -3   1   8      614.71      647.73     17.37 o 
  -2   1   8     4793.61     4762.52     35.26 o 
  -1   1   8        6.53        5.98      1.79 o 
   0   1   8     1076.38     1130.51     19.73 o 
   1   1   8       96.12       72.11      4.47 o 
   2   1   8      953.61     1003.99     34.94 o 
   3   1   8      535.43      553.79     29.94 o 
   4   1   8       25.34       24.57      8.34 o 
   5   1   8      641.41      669.16     41.05 o 
   6   1   8        1.12        1.73      5.11 o 
   7   1   8        2.09        7.90      7.11 o 
   8   1   8        7.58        0.41      8.64 o 
  -8   2   8       20.52       26.24     14.34 o 
  -7   2   8      169.61      175.41     28.46 o 
  -6   2   8        0.08        4.32      4.11 o 
  -5   2   8      170.52      178.81     12.80 o 
  -4   2   8      732.58      719.26     19.63 o 
  -3   2   8      641.62      635.03     21.38 o 
  -2   2   8      209.43      209.41      6.30 o 
  -1   2   8     2269.01     2299.49     20.22 o 
   0   2   8      234.49      249.31      7.10 o 
   1   2   8     1323.94     1255.82     23.50 o 
   2   2   8        3.91       11.88      5.30 o 
   3   2   8       52.42       44.60      9.76 o 
   4   2   8       57.26       47.33     11.65 o 
   5   2   8        1.96       12.86      8.36 o 
   6   2   8      226.68      235.37     27.81 o 
   7   2   8       32.37       34.42     12.95 o 
   8   2   8        1.73       -3.52      9.54 o 
  -7   3   8        6.43        2.34      9.11 o 
  -6   3   8        1.05       10.91      9.17 o 
  -5   3   8       99.09       96.98      8.56 o 
  -4   3   8        5.76        6.61      2.73 o 
  -3   3   8      678.87      659.18     16.73 o 
  -2   3   8        3.53        3.75      1.52 o 
  -1   3   8       19.04       22.58      2.33 o 
   0   3   8      150.03      131.53      5.49 o 
   1   3   8      547.91      585.97     18.66 o 
   2   3   8       22.02       22.57      6.47 o 
   3   3   8       91.27       82.11     12.38 o 
   4   3   8      312.86      336.82     28.36 o 
   5   3   8        0.32        1.57      4.76 o 
   6   3   8       21.39       21.06     10.51 o 
   7   3   8       24.01       26.36     13.18 o 
   8   3   8        7.25        2.69      5.99 o 
  -7   4   8        1.18       32.16     15.67 o 
  -6   4   8        6.12       18.72     12.81 o 
  -5   4   8        2.72        4.48      4.87 o 
  -4   4   8        0.01       -4.48      4.78 o 
  -3   4   8      838.62      861.75     17.28 o 
  -2   4   8        1.10        4.11      1.93 o 
  -1   4   8       28.17       39.36      4.14 o 
   0   4   8     2871.25     2893.31     41.32 o 
   1   4   8        3.51       13.18      3.56 o 
   2   4   8        2.42       -0.19      3.53 o 
   3   4   8      517.55      511.12     32.08 o 
   4   4   8        3.92        3.76      5.64 o 
   5   4   8       79.27       74.75     16.11 o 
   6   4   8        0.10       16.62     11.02 o 
   7   4   8       11.41        7.05      6.32 o 
  -6   5   8       59.82       61.29     15.88 o 
  -5   5   8      207.47      202.45     17.73 o 
  -4   5   8       37.45       33.35      8.99 o 
  -3   5   8       62.16       56.45      8.67 o 
  -2   5   8       58.30       56.97      7.16 o 
  -1   5   8      162.62      161.93      8.12 o 
   0   5   8        0.48        0.74      1.29 o 
   1   5   8        2.76        8.61      2.88 o 
   2   5   8       17.58       14.84      4.26 o 
   3   5   8       16.51       14.40      6.37 o 
   4   5   8       70.29       85.18     15.34 o 
   5   5   8       67.47       93.67     18.07 o 
   6   5   8        9.34        9.53      6.89 o 
   7   5   8        2.78       12.96      6.81 o 
  -6   6   8        3.36        8.59      9.41 o 
  -5   6   8       20.82       13.83      9.40 o 
  -4   6   8       78.17       87.12     12.29 o 
  -3   6   8       64.67       77.79     10.98 o 
  -2   6   8      693.33      637.47     24.55 o 
  -1   6   8     1043.18     1030.80     30.24 o 
   0   6   8      125.13      138.09     13.55 o 
   1   6   8      479.60      529.34     13.89 o 
   2   6   8        0.76        5.80      3.74 o 
   3   6   8      139.23      123.60      8.91 o 
   4   6   8       30.34       33.26      6.12 o 
   5   6   8       43.30       25.42     11.96 o 
   6   6   8       38.83       10.59     11.23 o 
  -5   7   8       15.01       11.54      8.47 o 
  -4   7   8       31.90       22.38      7.75 o 
  -3   7   8       48.71       62.40     11.18 o 
  -2   7   8       36.00       22.93      6.86 o 
  -1   7   8        4.62        7.45      4.27 o 
   0   7   8      274.86      293.66     23.67 o 
   1   7   8       16.80       10.76      4.29 o 
   2   7   8      263.33      270.21     23.98 o 
   3   7   8        7.94       12.44      4.82 o 
   4   7   8        9.18       12.87      4.01 o 
   5   7   8       42.39       35.30      6.97 o 
  -3   8   8       54.22       59.15     11.60 o 
  -2   8   8       20.60       35.37     12.33 o 
  -1   8   8       30.92        8.92      6.74 o 
   0   8   8        0.65        3.39      8.24 o 
   1   8   8      120.13      135.33     15.93 o 
   2   8   8       69.92       75.07     12.83 o 
   3   8   8       10.71       16.23      7.00 o 
   4   8   8        9.77       18.50      7.40 o 
  -1   9   8        0.42       -5.65      8.23 o 
   0   9   8       67.67       63.58     16.55 o 
   1   9   8        0.75        2.39      6.68 o 
   2   9   8      243.47      219.62     31.10 o 
  -3  -8   9        7.93       11.70      9.03 o 
  -2  -8   9        0.00       -3.96      4.10 o 
  -1  -8   9        4.54       -4.06      8.34 o 
   0  -8   9       13.83       17.13      6.54 o 
   1  -8   9       45.99       51.11     16.26 o 
   2  -8   9       11.80       11.73     10.60 o 
   3  -8   9      478.10      514.84     48.40 o 
  -5  -7   9        1.85        3.06      5.23 o 
  -4  -7   9      146.11      149.94     16.56 o 
  -3  -7   9       20.92       19.25      6.08 o 
  -2  -7   9      658.73      682.95     27.10 o 
  -1  -7   9        6.06        6.87      5.16 o 
   0  -7   9       12.17       12.38      8.99 o 
   1  -7   9        1.19        1.65      7.33 o 
   2  -7   9        7.35       19.16     10.40 o 
   3  -7   9        1.01       10.95      6.67 o 
   4  -7   9       23.73       23.54     11.47 o 
   5  -7   9        2.14       16.08     10.21 o 
  -6  -6   9        1.62        4.85      9.41 o 
  -5  -6   9       11.39        8.05      7.37 o 
  -4  -6   9       38.20       29.81      9.29 o 
  -3  -6   9       39.77       41.65      8.67 o 
  -2  -6   9       25.94       32.16      6.05 o 
  -1  -6   9      259.68      265.75     13.25 o 
   0  -6   9      293.14      273.92     17.37 o 
   1  -6   9      128.17      101.06     18.04 o 
   2  -6   9      232.47      255.44     28.51 o 
   3  -6   9      964.55      926.75     55.79 o 
   4  -6   9       37.82       28.21     12.49 o 
   5  -6   9        0.06       -1.87      4.24 o 
   6  -6   9        0.13       -3.09      8.89 o 
  -7  -5   9       19.66       37.12     14.76 o 
  -6  -5   9        0.55       19.42      8.21 o 
  -5  -5   9      226.94      193.92     26.40 o 
  -4  -5   9       28.22       26.78     10.43 o 
  -3  -5   9       32.95       27.92      8.41 o 
  -2  -5   9       35.31       32.08      5.44 o 
  -1  -5   9      122.25      124.99      8.40 o 
   0  -5   9        2.21        8.99      4.14 o 
   1  -5   9      383.37      395.97     13.95 o 
   2  -5   9      173.60      170.15     24.25 o 
   3  -5   9      318.67      325.87     31.17 o 
   4  -5   9       24.21       35.36      8.21 o 
   5  -5   9      107.58       98.85     12.76 o 
   6  -5   9      170.64      162.79     17.06 o 
  -7  -4   9        1.41        6.48      6.37 o 
  -6  -4   9        7.05       13.04      9.55 o 
  -5  -4   9      913.05      987.10     56.15 o 
  -4  -4   9       99.55      117.88     18.55 o 
  -3  -4   9        3.96        7.03      5.28 o 
  -2  -4   9       18.37       18.72      4.74 o 
  -1  -4   9        0.32        5.29      2.65 o 
   0  -4   9       97.89      100.59      9.17 o 
   1  -4   9      996.65      926.58     20.42 o 
   2  -4   9       41.92       32.11      5.08 o 
   3  -4   9      339.60      335.28     13.83 o 
   4  -4   9      155.83      148.26     10.15 o 
   5  -4   9      649.58      647.21     30.07 o 
   6  -4   9       56.85       58.71     10.72 o 
   7  -4   9       24.23       33.18     14.82 o 
  -7  -3   9        0.99       -3.18      5.12 o 
  -6  -3   9        0.47        3.21      7.98 o 
  -5  -3   9      119.44      125.79     20.22 o 
  -4  -3   9      116.34      116.09     17.58 o 
  -3  -3   9      451.01      401.63     29.21 o 
  -2  -3   9      478.24      469.81     13.84 o 
  -1  -3   9        0.19        8.10      2.39 o 
   0  -3   9        0.44        7.41      4.81 o 
   1  -3   9       44.49       46.05      4.76 o 
   2  -3   9       85.72       78.64      7.45 o 
   3  -3   9        3.23       10.68      3.42 o 
   4  -3   9      421.62      437.88     16.50 o 
   5  -3   9       29.77       33.67      5.53 o 
   6  -3   9       18.92       19.29      4.83 o 
   7  -3   9      173.11      156.09     25.68 o 
  -8  -2   9       95.68       66.67     17.60 o 
  -7  -2   9       50.36       26.96     10.87 o 
  -6  -2   9      711.97      666.62     46.92 o 
  -5  -2   9     1550.42     1595.24     66.62 o 
  -4  -2   9        1.86        7.37      7.88 o 
  -3  -2   9      381.96      319.70     25.25 o 
  -2  -2   9       34.37       22.86      5.07 o 
  -1  -2   9      221.89      232.24      9.17 o 
   0  -2   9     5545.04     5508.69     54.64 o 
   1  -2   9     1047.64     1178.44     25.50 o 
   2  -2   9      645.49      591.65     14.77 o 
   3  -2   9      588.30      628.03     26.89 o 
   4  -2   9      379.62      366.62     16.75 o 
   5  -2   9       74.65       82.75      9.33 o 
   6  -2   9      119.65      101.75     11.23 o 
   7  -2   9        3.07        5.06      8.29 o 
   8  -2   9      164.13      154.78     24.55 o 
  -8  -1   9        2.23        7.20     10.25 o 
  -7  -1   9        7.31        9.26     10.62 o 
  -6  -1   9       28.78       44.42     13.32 o 
  -5  -1   9      301.43      278.45     27.16 o 
  -4  -1   9      165.03      187.89     20.66 o 
  -3  -1   9        3.18       19.86      7.45 o 
  -2  -1   9     6614.83     6916.83     43.18 o 
  -1  -1   9      674.13      599.47     15.75 o 
   0  -1   9      202.92      301.43     11.25 o 
   1  -1   9      303.92      312.75      9.48 o 
   2  -1   9     4927.65     4733.98     39.78 o 
   3  -1   9     1422.36     1339.87     26.03 o 
   4  -1   9      251.36      274.89     14.09 o 
   5  -1   9       63.65       80.17      9.07 o 
   6  -1   9       63.32       61.37      8.63 o 
   7  -1   9       19.99       32.60      7.52 o 
   8  -1   9        1.94       -3.81      5.65 o 
  -8   0   9        0.87       -5.04      6.31 o 
  -7   0   9       47.06       56.23     14.30 o 
  -6   0   9        2.22        4.91      8.07 o 
  -5   0   9       11.77        9.07      7.10 o 
  -4   0   9        8.16        5.81      6.07 o 
  -3   0   9      555.09      568.79     29.56 o 
  -2   0   9        0.00       -1.41      3.74 o 
  -1   0   9      103.17      102.25     10.56 o 
   0   0   9      195.78      203.95     14.22 o 
   1   0   9      193.78      216.69     15.03 o 
   2   0   9       27.07       19.74      2.18 o 
   3   0   9     1459.24     1559.16     49.33 o 
   4   0   9      317.40      351.26     26.03 o 
   5   0   9       89.99      113.50     17.09 o 
   6   0   9        5.88       -1.88      5.17 o 
   7   0   9        0.20       -2.25      8.49 o 
   8   0   9      135.31      118.83     21.65 o 
  -8   1   9        4.89        6.66      5.86 o 
  -7   1   9       49.74       51.06     14.26 o 
  -6   1   9       20.16       23.58      8.32 o 
  -5   1   9      149.17      175.02     20.44 o 
  -4   1   9      638.65      625.65     33.02 o 
  -3   1   9     2132.04     2291.52     29.14 o 
  -2   1   9     2028.12     2175.10     22.47 o 
  -1   1   9     1571.22     1580.70     43.27 o 
   0   1   9     3906.07     3672.60     54.21 o 
   1   1   9     2445.44     2435.00     26.18 o 
   2   1   9     3734.46     3880.54     71.32 o 
   3   1   9      148.48      165.29     16.53 o 
   4   1   9      298.34      291.02     24.39 o 
   5   1   9       62.26       70.73     15.27 o 
   6   1   9       44.24       46.53     12.82 o 
   7   1   9        2.88       12.35      9.12 o 
   8   1   9        7.34       19.05     10.43 o 
  -8   2   9        1.40       11.06     11.84 o 
  -7   2   9       92.36      110.77     21.76 o 
  -6   2   9        7.51        8.02     11.75 o 
  -5   2   9      141.15      135.77     13.74 o 
  -4   2   9      180.34      199.55     10.45 o 
  -3   2   9        0.07        0.62      1.72 o 
  -2   2   9     1459.06     1441.05     25.54 o 
  -1   2   9        0.18        2.34      1.34 o 
   0   2   9      741.95      690.67     14.22 o 
   1   2   9     1079.77      996.99     21.37 o 
   2   2   9     1157.89     1202.71     40.85 o 
   3   2   9        0.04        7.53      6.87 o 
   4   2   9      961.37     1002.53     47.03 o 
   5   2   9        0.00        1.74      7.37 o 
   6   2   9      191.81      212.10     26.91 o 
   7   2   9      257.59      242.92     30.68 o 
   8   2   9        3.45        6.27      8.28 o 
  -7   3   9       91.64       98.09     21.68 o 
  -6   3   9        7.38       -0.62      8.98 o 
  -5   3   9      162.90      173.66     11.17 o 
  -4   3   9      356.24      371.91     14.37 o 
  -3   3   9       63.27       64.04      4.81 o 
  -2   3   9        3.34        4.22      1.39 o 
  -1   3   9     1385.06     1447.43     20.67 o 
   0   3   9      730.44      769.20     13.52 o 
   1   3   9      377.20      426.14     16.33 o 
   2   3   9       13.51        6.81      5.77 o 
   3   3   9      462.12      500.37     31.14 o 
   4   3   9       82.53      103.27     16.90 o 
   5   3   9       46.76       78.06     15.71 o 
   6   3   9       54.21       47.68     13.56 o 
   7   3   9       12.57       27.55     12.41 o 
   8   3   9       76.74       78.43     19.62 o 
  -7   4   9       26.88       29.35     12.19 o 
  -6   4   9       12.82       27.20     13.51 o 
  -5   4   9       57.68       62.22      9.21 o 
  -4   4   9       59.56       48.78      8.11 o 
  -3   4   9        3.39        2.73      1.66 o 
  -2   4   9       14.90       20.37      4.10 o 
  -1   4   9      894.54      833.99     30.72 o 
   0   4   9     2618.56     2667.38     41.13 o 
   1   4   9      119.99      142.28     12.18 o 
   2   4   9      325.66      306.50     22.65 o 
   3   4   9       10.41       17.92      6.98 o 
   4   4   9      444.89      424.78     32.92 o 
   5   4   9        0.03        2.94      7.57 o 
   6   4   9      130.17      130.42     23.19 o 
   7   4   9       41.41       26.80     11.68 o 
  -6   5   9        0.86       10.35     12.16 o 
  -5   5   9        8.96        9.68      4.89 o 
  -4   5   9      154.43      167.93     18.75 o 
  -3   5   9      165.98      137.88     13.34 o 
  -2   5   9       80.21       72.06      7.98 o 
  -1   5   9       14.34       15.50      3.02 o 
   0   5   9       22.01       21.49      3.98 o 
   1   5   9        1.44        5.06      3.23 o 
   2   5   9       56.43       60.08      6.80 o 
   3   5   9      251.68      251.06     23.67 o 
   4   5   9       29.90       29.16     10.92 o 
   5   5   9       46.05       44.49     12.18 o 
   6   5   9       10.72        0.36      4.30 o 
   7   5   9        1.25       -0.77      4.57 o 
  -6   6   9        2.58       -3.41      7.15 o 
  -5   6   9      117.88      164.34     26.59 o 
  -4   6   9       18.41       16.14      7.22 o 
  -3   6   9       35.86       33.57      7.87 o 
  -2   6   9       16.71       14.60      4.89 o 
  -1   6   9       54.80       54.87      7.47 o 
   0   6   9      608.01      604.09     27.82 o 
   1   6   9       79.80       80.41      7.00 o 
   2   6   9      198.90      199.85     10.56 o 
   3   6   9      259.52      311.61     14.10 o 
   4   6   9        6.16        9.55      3.57 o 
   5   6   9        0.47       -0.27      5.15 o 
   6   6   9        9.71       -0.60      6.89 o 
  -5   7   9        0.00        4.10      7.71 o 
  -4   7   9        5.45        3.93      9.15 o 
  -3   7   9      114.97       76.74     11.90 o 
  -2   7   9        4.23        6.65      7.13 o 
  -1   7   9        6.14        2.73      4.72 o 
   0   7   9        9.17        4.09      4.83 o 
   1   7   9       23.38       24.82      6.99 o 
   2   7   9     2545.53     2742.93     67.02 o 
   3   7   9      738.87      784.45     27.96 o 
   4   7   9      132.55      127.15     13.63 o 
   5   7   9      164.43      165.19     13.84 o 
  -3   8   9       18.24        8.86     18.50 o 
  -2   8   9        4.75        6.09      4.30 o 
  -1   8   9       12.42        8.29      9.50 o 
   0   8   9       14.24        7.76      7.99 o 
   1   8   9       19.52       27.87      8.54 o 
   2   8   9       96.39      113.66     34.87 o 
   3   8   9       16.91       25.31      7.86 o 
   4   8   9        2.33       16.64      7.44 o 
  -1   9   9        0.08        8.65      9.00 o 
   0   9   9        5.99        4.33      4.93 o 
   1   9   9       86.17      101.72     22.31 o 
  -3  -8  10       29.26       33.92     12.23 o 
  -2  -8  10        0.04       -4.56      7.86 o 
  -1  -8  10        1.65        3.48      8.64 o 
   0  -8  10        0.01        1.94      4.89 o 
   1  -8  10        1.47        2.30      7.42 o 
   2  -8  10      139.70      144.86     25.70 o 
   3  -8  10      561.03      520.95     48.57 o 
  -5  -7  10       76.19       52.80     10.58 o 
  -4  -7  10        9.09        5.27     18.60 o 
  -3  -7  10      313.81      321.41     19.17 o 
  -2  -7  10       44.17       32.71      6.64 o 
  -1  -7  10      121.90      143.39     20.75 o 
   0  -7  10        0.17       -4.54      4.32 o 
   1  -7  10       47.53       36.58     12.81 o 
   2  -7  10        1.38       -2.15      8.49 o 
   3  -7  10        0.54        8.47      9.41 o 
   4  -7  10       17.93       12.55      9.85 o 
   5  -7  10        6.58        7.95      6.49 o 
  -6  -6  10        1.25       13.89     10.26 o 
  -5  -6  10       26.14       38.90     12.78 o 
  -4  -6  10       33.46       37.09     13.02 o 
  -3  -6  10      419.50      420.39     20.47 o 
  -2  -6  10       19.75       20.89      5.28 o 
  -1  -6  10      961.76      983.15     25.31 o 
   0  -6  10      342.20      348.01     20.04 o 
   1  -6  10      401.33      441.87     36.30 o 
   2  -6  10      353.08      369.89     34.58 o 
   3  -6  10      435.06      397.38     37.27 o 
   4  -6  10       74.70       82.11     19.20 o 
   5  -6  10        2.06        1.54      4.94 o 
   6  -6  10       27.71       21.96     14.56 o 
  -6  -5  10        2.60        2.99      7.73 o 
  -5  -5  10        8.29        3.87      6.70 o 
  -4  -5  10      115.42      114.87     19.01 o 
  -3  -5  10        5.20       13.68      7.29 o 
  -2  -5  10       78.11       66.12      9.79 o 
  -1  -5  10       55.42       50.48      5.38 o 
   0  -5  10       12.06       12.96      8.51 o 
   1  -5  10      410.33      393.72     14.45 o 
   2  -5  10      327.82      339.20     16.06 o 
   3  -5  10     1431.63     1390.79     63.88 o 
   4  -5  10      159.93      195.31     17.05 o 
   5  -5  10      297.77      279.33     21.22 o 
   6  -5  10      217.96      225.57     20.22 o 
  -7  -4  10        4.22       -4.30      6.68 o 
  -6  -4  10       23.59       21.31     10.21 o 
  -5  -4  10      362.23      343.03     33.48 o 
  -4  -4  10        0.00        4.26      8.29 o 
  -3  -4  10      135.93      117.78     17.43 o 
  -2  -4  10        3.36        1.76      2.55 o 
  -1  -4  10       30.98       22.88      3.76 o 
   0  -4  10       13.75       14.35      4.04 o 
   1  -4  10      731.99      691.42     18.37 o 
   2  -4  10      344.94      342.59     16.17 o 
   3  -4  10       56.39       61.32      7.99 o 
   4  -4  10      708.64      672.68     23.45 o 
   5  -4  10      463.16      497.20     26.21 o 
   6  -4  10        0.00        1.40      7.57 o 
   7  -4  10        2.87        2.34      8.80 o 
  -7  -3  10       25.66       34.70     14.84 o 
  -6  -3  10       58.55       63.00     15.55 o 
  -5  -3  10       68.17       66.47     14.31 o 
  -4  -3  10      267.75      252.92     26.18 o 
  -3  -3  10        0.23        7.87      5.68 o 
  -2  -3  10      613.97      588.94     22.49 o 
  -1  -3  10     1684.04     1694.58     37.99 o 
   0  -3  10      189.44      175.82     11.35 o 
   1  -3  10      672.51      684.91     17.49 o 
   2  -3  10      152.89      147.73     10.52 o 
   3  -3  10       56.76       55.46      5.67 o 
   4  -3  10      290.74      280.61     14.87 o 
   5  -3  10      725.42      748.09     26.64 o 
   6  -3  10      365.70      346.25     17.63 o 
   7  -3  10        7.81       21.13     11.82 o 
  -8  -2  10        6.44       19.69     10.31 o 
  -7  -2  10       55.72       56.99     16.55 o 
  -6  -2  10        4.72        9.78      9.21 o 
  -5  -2  10      801.74      780.47     47.50 o 
  -4  -2  10      600.48      573.18     36.71 o 
  -3  -2  10      311.07      342.70     26.26 o 
  -2  -2  10       36.46       35.15      6.43 o 
  -1  -2  10        7.20        9.47      2.42 o 
   0  -2  10     4289.67     4671.60     51.96 o 
   1  -2  10       53.93       50.72      5.83 o 
   2  -2  10      218.16      318.09     14.91 o 
   3  -2  10      207.52      203.91     11.18 o 
   4  -2  10        0.36        0.25      2.62 o 
   5  -2  10        3.11        2.52      2.98 o 
   6  -2  10       49.31       55.45      8.94 o 
   7  -2  10        1.72       -6.60      6.39 o 
   8  -2  10       23.39       31.72     12.05 o 
  -8  -1  10       24.68       35.23     13.82 o 
  -7  -1  10      158.41      158.52     24.45 o 
  -6  -1  10       57.49       48.37     11.74 o 
  -5  -1  10      209.17      224.88     25.01 o 
  -4  -1  10        5.99       11.40      6.40 o 
  -3  -1  10       14.95       12.36      6.46 o 
  -2  -1  10     3317.25     3328.70     48.05 o 
  -1  -1  10     1068.08     1004.55     16.25 o 
   0  -1  10     2201.55     2112.62     30.73 o 
   1  -1  10      732.96      712.80     17.49 o 
   2  -1  10     3048.50     3086.50     31.46 o 
   3  -1  10      163.25      139.32      8.46 o 
   4  -1  10     2439.62     2442.52     41.21 o 
   5  -1  10       32.13       36.98      7.79 o 
   6  -1  10       34.85       54.77     16.31 o 
   7  -1  10       23.04       24.51     10.76 o 
   8  -1  10        2.09       -0.12      7.10 o 
  -8   0  10        3.11        5.72      5.07 o 
  -7   0  10        0.39       -4.65      5.40 o 
  -6   0  10      107.88      149.79     21.44 o 
  -5   0  10       44.79       45.44     11.29 o 
  -4   0  10       39.20       29.81      8.50 o 
  -3   0  10     1042.00      978.43     39.68 o 
  -2   0  10      175.67      179.57      8.10 o 
  -1   0  10     3706.39     3597.53     63.36 o 
   0   0  10     1348.60     1506.68     39.39 o 
   1   0  10       26.62       27.30      6.11 o 
   2   0  10     4696.46     4407.80     75.57 o 
   3   0  10      299.46      281.51     21.59 o 
   4   0  10      228.92      209.88     20.63 o 
   5   0  10       15.26       22.07      7.15 o 
   6   0  10      294.16      278.55     29.03 o 
   7   0  10      173.28      161.59     24.42 o 
   8   0  10      174.23      134.13     23.80 o 
  -8   1  10        1.43        0.89      5.79 o 
  -7   1  10        2.58        5.47      6.42 o 
  -6   1  10      289.60      290.30     27.96 o 
  -5   1  10       14.80       15.39      6.61 o 
  -4   1  10        2.34        5.64      7.85 o 
  -3   1  10     1550.87     1568.39     23.47 o 
  -2   1  10      831.66      874.80     12.42 o 
  -1   1  10      543.61      533.78      9.92 o 
   0   1  10     2412.84     2453.45     31.69 o 
   1   1  10        2.23        4.33      3.32 o 
   2   1  10      692.56      799.10     33.25 o 
   3   1  10      789.09      857.30     38.51 o 
   4   1  10        0.16       -8.44      5.93 o 
   5   1  10       13.18        9.11      4.92 o 
   6   1  10        0.66        0.69      5.60 o 
   7   1  10        2.46       -2.33      5.73 o 
   8   1  10      100.56       95.90     20.74 o 
  -7   2  10        4.01       16.06      7.89 o 
  -6   2  10       14.96       26.44     13.82 o 
  -5   2  10        3.69        7.48      3.33 o 
  -4   2  10      266.75      281.39     13.66 o 
  -3   2  10       86.99       79.78      5.13 o 
  -2   2  10      398.43      346.33      9.37 o 
  -1   2  10     2283.09     2438.04     20.49 o 
   0   2  10       43.29       94.26      5.19 o 
   1   2  10     2427.21     2617.59     35.35 o 
   2   2  10        8.14        7.51      2.70 o 
   3   2  10      356.23      384.89     26.56 o 
   4   2  10      211.67      208.65     22.45 o 
   5   2  10       97.40       91.83     16.45 o 
   6   2  10        1.13        5.36      7.69 o 
   7   2  10       70.50       61.43     16.88 o 
   8   2  10        8.74       17.53      9.43 o 
  -7   3  10        0.08        9.49     10.17 o 
  -6   3  10       10.92       23.70     13.05 o 
  -5   3  10        0.74        4.35      4.15 o 
  -4   3  10       14.04       18.34      4.16 o 
  -3   3  10      161.57      177.28      8.05 o 
  -2   3  10       53.74       60.50      4.77 o 
  -1   3  10       43.90       43.59      3.35 o 
   0   3  10      347.45      347.47     11.40 o 
   1   3  10      108.99      128.69      9.27 o 
   2   3  10     3695.33     3625.73     75.70 o 
   3   3  10      962.58      976.38     43.78 o 
   4   3  10       37.71       37.98     10.80 o 
   5   3  10      379.39      412.61     34.72 o 
   6   3  10       28.58       20.01      9.15 o 
   7   3  10       69.22       45.30     15.72 o 
   8   3  10        4.05       -6.49     11.34 o 
  -7   4  10        0.46       11.35     10.10 o 
  -6   4  10        0.33        6.63      8.91 o 
  -5   4  10       15.99       18.92     10.25 o 
  -4   4  10       10.10       16.41      7.89 o 
  -3   4  10       91.08      100.42      6.02 o 
  -2   4  10      113.56      119.49      5.05 o 
  -1   4  10     1288.01     1232.40     31.77 o 
   0   4  10        6.35        6.16      1.89 o 
   1   4  10       58.87       52.74      6.78 o 
   2   4  10      152.57      145.71     16.18 o 
   3   4  10      238.99      202.43     21.22 o 
   4   4  10       82.89       82.39     15.42 o 
   5   4  10      380.45      420.93     35.98 o 
   6   4  10       99.23      116.78     21.93 o 
   7   4  10       29.52       56.25     16.52 o 
  -6   5  10        2.65        7.29      9.98 o 
  -5   5  10       25.37       20.98     10.59 o 
  -4   5  10        1.77       -1.62      3.86 o 
  -3   5  10       17.85       21.28      4.89 o 
  -2   5  10       71.89       68.29      7.89 o 
  -1   5  10        0.07        1.50      2.20 o 
   0   5  10       27.28       28.08      5.24 o 
   1   5  10       20.96       21.79      4.22 o 
   2   5  10       47.64       53.57      6.45 o 
   3   5  10        0.03       -0.38      3.96 o 
   4   5  10      146.06      117.61     18.57 o 
   5   5  10        7.95        2.67      7.61 o 
   6   5  10       68.42      114.44     21.62 o 
   7   5  10        0.36       -1.59      7.39 o 
  -5   6  10       73.05       95.86     21.69 o 
  -4   6  10      106.60      133.24     14.71 o 
  -3   6  10       15.57        7.80      5.69 o 
  -2   6  10       11.10       11.18      4.61 o 
  -1   6  10      457.06      469.48     20.41 o 
   0   6  10      518.82      496.68     25.29 o 
   1   6  10      113.21      123.37     10.06 o 
   2   6  10      482.19      483.72     19.97 o 
   3   6  10       12.20       15.06      4.70 o 
   4   6  10      117.82      130.57     11.37 o 
   5   6  10       24.45       23.82      5.57 o 
   6   6  10       30.27       32.67      8.44 o 
  -4   7  10        0.69        3.30      5.63 o 
  -3   7  10       75.40       53.82     10.05 o 
  -2   7  10        3.75        9.97      4.04 o 
  -1   7  10       30.26       16.67      8.38 o 
   0   7  10       86.48       88.89     18.48 o 
   1   7  10       34.50       35.68     11.86 o 
   2   7  10      372.26      415.56     26.51 o 
   3   7  10      327.66      350.10     19.14 o 
   4   7  10       56.12       54.44      6.81 o 
   5   7  10        9.41       13.23      4.51 o 
  -3   8  10        0.13       -8.43      8.96 o 
  -2   8  10        9.09       12.80      8.18 o 
  -1   8  10       39.87       51.44      9.96 o 
   0   8  10       12.23       10.42      7.01 o 
   1   8  10       30.99       50.94     15.47 o 
   2   8  10      165.88      191.94     19.90 o 
   3   8  10       44.30       68.19     12.31 o 
   4   8  10        4.06        0.97      5.57 o 
   0   9  10        6.17       11.88      7.70 o 
   1   9  10      456.00      492.20     47.05 o 
  -3  -8  11      349.33      343.94     37.92 o 
  -2  -8  11       35.82       30.49      8.62 o 
  -1  -8  11       42.99       46.51     15.24 o 
   0  -8  11       17.60       13.29      6.18 o 
   1  -8  11       42.13       77.95     18.71 o 
   2  -8  11        7.97       10.35     10.14 o 
   3  -8  11      271.96      304.82     38.50 o 
  -5  -7  11        9.55       11.44     17.83 o 
  -4  -7  11      123.21      130.50     15.59 o 
  -3  -7  11      170.83      170.90     14.19 o 
  -2  -7  11       40.21       31.85      7.32 o 
  -1  -7  11      108.34      101.62     12.39 o 
   0  -7  11       39.19       46.63     14.05 o 
   1  -7  11       59.79       83.16     17.42 o 
   2  -7  11       37.61       46.19     14.92 o 
   3  -7  11       10.08        6.60      9.06 o 
   4  -7  11        8.15       21.68     10.79 o 
  -6  -6  11       48.86       33.88     12.77 o 
  -5  -6  11        6.43       -0.85      4.73 o 
  -4  -6  11      920.44      911.06     38.87 o 
  -3  -6  11      226.68      222.77     15.14 o 
  -2  -6  11       48.82       46.92      9.61 o 
  -1  -6  11      254.83      278.43     13.76 o 
   0  -6  11      145.42      159.83     13.99 o 
   1  -6  11      317.82      362.89     33.67 o 
   2  -6  11      263.88      269.54     30.15 o 
   3  -6  11      457.07      489.16     41.46 o 
   4  -6  11      148.93      175.20     25.98 o 
   5  -6  11        0.00        2.13      7.38 o 
  -6  -5  11       25.57       18.34      9.38 o 
  -5  -5  11        7.98       25.80     12.06 o 
  -4  -5  11      290.30      219.39     26.54 o 
  -3  -5  11        0.65        2.19      7.19 o 
  -2  -5  11        6.13        6.45      3.91 o 
  -1  -5  11        1.08        5.33      2.99 o 
   0  -5  11        8.53        8.28      4.15 o 
   1  -5  11      247.47      285.51     12.76 o 
   2  -5  11     1308.58     1251.27     31.98 o 
   3  -5  11      403.30      438.46     36.89 o 
   4  -5  11       36.40       48.37     11.93 o 
   5  -5  11       33.56       60.24     10.41 o 
   6  -5  11       15.41       51.11     17.09 o 
  -7  -4  11       11.81       31.64     14.05 o 
  -6  -4  11       20.03       11.53      8.41 o 
  -5  -4  11      222.54      238.03     28.68 o 
  -4  -4  11     1977.79     2021.37     76.35 o 
  -3  -4  11        0.13        2.79      6.09 o 
  -2  -4  11        6.38        3.46      3.30 o 
  -1  -4  11        4.13        3.38      2.45 o 
   0  -4  11      189.78      182.26     23.94 o 
   1  -4  11      126.95      128.64      8.39 o 
   2  -4  11       63.96       80.32      8.57 o 
   3  -4  11       17.94       31.48      6.03 o 
   4  -4  11      738.91      714.16     22.30 o 
   5  -4  11       61.78       66.07     10.23 o 
   6  -4  11       74.40       67.25     12.52 o 
   7  -4  11       49.81       53.73     15.57 o 
  -7  -3  11        0.05       -2.87      4.63 o 
  -6  -3  11      146.19      130.16     22.46 o 
  -5  -3  11       11.36        9.82      8.02 o 
  -4  -3  11       45.15       55.04     12.20 o 
  -3  -3  11      376.10      380.78     29.91 o 
  -2  -3  11     2856.85     3053.03     51.57 o 
  -1  -3  11     1005.07     1071.43     19.72 o 
   0  -3  11      415.76      442.22     18.23 o 
   1  -3  11       30.74       30.80      4.32 o 
   2  -3  11     2000.87     1911.24     67.27 o 
   3  -3  11      353.61      321.20     17.56 o 
   4  -3  11       48.14       46.12      5.78 o 
   5  -3  11      176.37      168.05     11.45 o 
   6  -3  11       59.95       76.01      8.73 o 
   7  -3  11        2.19       13.17     10.20 o 
  -7  -2  11        6.05       -1.06      5.81 o 
  -6  -2  11      429.82      426.52     38.00 o 
  -5  -2  11      115.74      109.49     17.80 o 
  -4  -2  11       16.14        7.39      7.65 o 
  -3  -2  11      504.56      489.81     31.93 o 
  -2  -2  11      815.46      815.80     24.42 o 
  -1  -2  11       35.93       32.93      3.20 o 
   0  -2  11     5547.26     5636.85     58.52 o 
   1  -2  11       20.98       20.99      3.99 o 
   2  -2  11     1995.11     2061.83     38.83 o 
   3  -2  11        1.36        0.52      2.40 o 
   4  -2  11       40.99       52.20      6.59 o 
   5  -2  11        1.52       -0.37      3.47 o 
   6  -2  11        3.69       -0.65      3.37 o 
   7  -2  11      104.12       91.72     17.78 o 
   8  -2  11      139.95      128.51     21.94 o 
  -8  -1  11        7.61        4.89      6.70 o 
  -7  -1  11       21.33       26.74     12.19 o 
  -6  -1  11       16.80       23.53     10.72 o 
  -5  -1  11      656.27      635.98     41.22 o 
  -4  -1  11       71.91       74.65     13.48 o 
  -3  -1  11      208.45      220.04     10.79 o 
  -2  -1  11       22.69       25.16      8.85 o 
  -1  -1  11     2034.10     2008.29     24.13 o 
   0  -1  11     2894.68     2895.70     46.79 o 
   1  -1  11     1094.01     1132.60     37.13 o 
   2  -1  11      846.68      953.07     35.78 o 
   3  -1  11       22.52       34.67      4.21 o 
   4  -1  11      319.59      358.24     15.58 o 
   5  -1  11        4.66        9.49      3.85 o 
   6  -1  11       27.27       26.10      6.11 o 
   7  -1  11       41.63       43.74     13.26 o 
   8  -1  11        3.10        4.37      5.79 o 
  -8   0  11        1.10      -14.48      9.03 o 
  -7   0  11       30.05       17.62      9.05 o 
  -6   0  11       15.65       13.19      8.38 o 
  -5   0  11      153.80      111.18     16.76 o 
  -4   0  11       63.74       63.60     11.78 o 
  -3   0  11        3.85        4.38      1.95 o 
  -2   0  11      140.25      165.74      7.66 o 
  -1   0  11      155.94      177.69     14.86 o 
   0   0  11      413.41      502.79     24.47 o 
   1   0  11     3270.27     3350.32     64.70 o 
   2   0  11      867.02      932.69     36.30 o 
   3   0  11       31.95       54.56     15.31 o 
   4   0  11      112.02      122.88     15.69 o 
   5   0  11       65.60       83.57     15.06 o 
   6   0  11       42.26       40.58     12.19 o 
   7   0  11      127.18       89.45     18.48 o 
   8   0  11       18.92       21.51     10.99 o 
  -8   1  11       15.80       13.24      7.92 o 
  -7   1  11        2.27        1.32      4.95 o 
  -6   1  11        0.97       -0.42      4.92 o 
  -5   1  11       19.98       15.12      8.57 o 
  -4   1  11      257.69      260.33     17.43 o 
  -3   1  11       70.85       79.11      4.64 o 
  -2   1  11      222.34      204.01     10.46 o 
  -1   1  11     1044.73      996.41     13.60 o 
   0   1  11     4652.33     4724.18     45.67 o 
   1   1  11        0.95        5.20      1.70 o 
   2   1  11       43.87       35.80      3.76 o 
   3   1  11       54.49       53.77     11.01 o 
   4   1  11      110.04       95.78     14.23 o 
   5   1  11        2.70        1.36      6.95 o 
   6   1  11       17.30        7.42      4.85 o 
   7   1  11        0.88       -0.46      6.31 o 
   8   1  11        0.64        0.13      7.43 o 
  -7   2  11       26.29       24.37     13.72 o 
  -6   2  11        8.02        8.65      9.53 o 
  -5   2  11        8.93       17.65      4.92 o 
  -4   2  11      113.84      121.25     11.84 o 
  -3   2  11        2.48        3.30      1.69 o 
  -2   2  11      194.92      189.39      7.01 o 
  -1   2  11       55.30       53.41      3.22 o 
   0   2  11      891.30      843.91     21.85 o 
   1   2  11     1681.63     1720.60     47.32 o 
   2   2  11     1158.79     1044.73     23.17 o 
   3   2  11      508.49      624.70     34.54 o 
   4   2  11     1392.99     1406.51     57.25 o 
   5   2  11      243.84      264.18     27.24 o 
   6   2  11       32.16       46.06     14.06 o 
   7   2  11      103.20       78.98     18.94 o 
   8   2  11        0.11        5.56      7.86 o 
  -7   3  11        0.90       11.90     10.62 o 
  -6   3  11        4.64        1.95      9.28 o 
  -5   3  11       12.31        9.03      4.52 o 
  -4   3  11      290.82      282.47     12.64 o 
  -3   3  11       38.79       35.39      3.84 o 
  -2   3  11        4.93        7.65      2.01 o 
  -1   3  11      205.08      168.70      7.20 o 
   0   3  11       47.57       71.41      7.11 o 
   1   3  11        7.83       19.03      4.10 o 
   2   3  11     1412.18     1508.20     50.26 o 
   3   3  11      250.58      218.65     21.11 o 
   4   3  11      108.99       98.72     15.99 o 
   5   3  11       94.44       96.00     17.61 o 
   6   3  11       14.58       24.50     11.31 o 
   7   3  11       69.80       72.93     17.91 o 
   8   3  11       11.54       20.84     10.71 o 
  -7   4  11       44.78       55.49     16.40 o 
  -6   4  11       86.36      112.86     22.47 o 
  -5   4  11        4.69       -0.26      8.64 o 
  -4   4  11      195.11      208.52     22.97 o 
  -3   4  11        0.09       -0.14      1.60 o 
  -2   4  11        9.12        5.79      2.28 o 
  -1   4  11      124.14      106.05      5.07 o 
   0   4  11      535.01      556.37     16.11 o 
   1   4  11      315.66      332.49     16.18 o 
   2   4  11       93.76       84.88      9.02 o 
   3   4  11       18.66       20.68      8.49 o 
   4   4  11       53.84       58.62     13.56 o 
   5   4  11      151.81      163.84     22.98 o 
   6   4  11        7.00       24.33     10.41 o 
   7   4  11        5.42       -2.13      7.44 o 
  -6   5  11       39.44       45.62     15.14 o 
  -5   5  11       20.14       28.33     11.03 o 
  -4   5  11        0.59        0.85      4.57 o 
  -3   5  11       13.23       12.24      8.17 o 
  -2   5  11      738.40      718.19     17.55 o 
  -1   5  11        0.15       -0.19      4.43 o 
   0   5  11      554.16      568.52     18.54 o 
   1   5  11      555.13      617.12     20.18 o 
   2   5  11        9.03       11.10      5.03 o 
   3   5  11     1133.26     1156.29     52.02 o 
   4   5  11       26.50       34.99     10.87 o 
   5   5  11        8.82        8.66      6.86 o 
   6   5  11        9.13        1.73      6.23 o 
   7   5  11        2.41        2.32      3.81 o 
  -5   6  11       27.56       38.53     15.64 o 
  -4   6  11        0.02       -2.53      4.22 o 
  -3   6  11        1.14        7.88      4.45 o 
  -2   6  11        2.12        1.19      2.83 o 
  -1   6  11      557.00      586.37     22.79 o 
   0   6  11      457.09      492.67     25.05 o 
   1   6  11      664.23      683.29     22.53 o 
   2   6  11       60.46       54.78      7.39 o 
   3   6  11       16.74       27.22      6.08 o 
   4   6  11       46.55       41.74      8.53 o 
   5   6  11       85.11       89.76     18.09 o 
   6   6  11       26.46       28.65      9.05 o 
  -4   7  11       98.80       80.42     19.13 o 
  -3   7  11       23.20       15.81     18.02 o 
  -2   7  11        4.20        7.38      4.17 o 
  -1   7  11       71.25       67.64     10.31 o 
   0   7  11      148.34      137.72     22.57 o 
   1   7  11       18.55       19.06     10.72 o 
   2   7  11       46.73       58.81     10.81 o 
   3   7  11      894.23      907.16     30.65 o 
   4   7  11       58.07       62.16      7.42 o 
   5   7  11        0.31        2.30      6.03 o 
  -3   8  11       54.84       85.42     19.98 o 
  -2   8  11        2.52        9.76      7.63 o 
  -1   8  11       15.37       16.42      6.85 o 
   0   8  11        0.89        3.70      4.67 o 
   1   8  11        1.88        2.05      5.83 o 
   2   8  11       59.03       58.64     11.81 o 
   3   8  11       58.09       70.90     12.27 o 
   4   8  11       15.88       12.03      9.32 o 
  -3  -8  12       60.45       56.63     11.45 o 
  -2  -8  12        9.00       -0.98     10.01 o 
  -1  -8  12        1.00        6.71      6.92 o 
   0  -8  12        0.25       -0.28      4.71 o 
   1  -8  12       28.97       48.10     15.98 o 
   2  -8  12       78.36       79.24     18.68 o 
   3  -8  12       25.77       40.45     15.30 o 
  -4  -7  12        8.45        4.21      5.68 o 
  -3  -7  12        4.16        5.46      4.50 o 
  -2  -7  12       73.45       61.39      8.17 o 
  -1  -7  12       96.16      100.93     12.49 o 
   0  -7  12       65.50       72.74     17.39 o 
   1  -7  12       16.70       13.20      9.27 o 
   2  -7  12      140.89      127.76     22.69 o 
   3  -7  12        2.49       11.19      9.05 o 
   4  -7  12        8.84        6.98      8.47 o 
  -5  -6  12        3.22       11.81      8.18 o 
  -4  -6  12     1158.29     1095.84     42.92 o 
  -3  -6  12       96.77      111.69     10.90 o 
  -2  -6  12       30.17       28.45      6.03 o 
  -1  -6  12       94.78      110.18      9.02 o 
   0  -6  12      531.99      503.17     25.04 o 
   1  -6  12      111.10      103.43     18.30 o 
   2  -6  12      132.40      152.45     22.81 o 
   3  -6  12      146.81      144.18     23.52 o 
   4  -6  12       23.90       50.81     16.50 o 
   5  -6  12       52.71       44.51     14.55 o 
  -6  -5  12       41.23       32.24     12.54 o 
  -5  -5  12        0.18       -3.01      7.06 o 
  -4  -5  12       43.02       42.21     13.04 o 
  -3  -5  12       58.47       53.65      8.61 o 
  -2  -5  12       60.46       68.73      7.84 o 
  -1  -5  12       55.84       41.09      5.30 o 
   0  -5  12       49.85       49.26      7.82 o 
   1  -5  12      684.60      708.71     20.76 o 
   2  -5  12     1135.57     1114.84     31.49 o 
   3  -5  12      255.31      241.58     27.54 o 
   4  -5  12       68.29       56.95     15.03 o 
   5  -5  12      158.20      147.90     15.89 o 
   6  -5  12        0.06       -6.02      6.39 o 
  -7  -4  12       30.93       45.26     16.25 o 
  -6  -4  12       21.92       32.44     10.86 o 
  -5  -4  12      703.18      722.26     49.57 o 
  -4  -4  12      616.21      651.22     44.04 o 
  -3  -4  12      142.42      131.32     18.53 o 
  -2  -4  12        2.17        2.62      2.80 o 
  -1  -4  12       23.39       22.44      3.91 o 
   0  -4  12      186.09      174.74     16.55 o 
   1  -4  12       52.72       45.18      5.23 o 
   2  -4  12       82.91       76.49      8.65 o 
   3  -4  12      475.04      491.12     38.57 o 
   4  -4  12      250.71      255.21     13.56 o 
   5  -4  12        3.23        5.76      6.63 o 
   6  -4  12       25.03       23.39     10.06 o 
   7  -4  12       19.78       46.72     15.81 o 
  -7  -3  12        0.97        4.76      6.50 o 
  -6  -3  12       50.65       54.82     15.51 o 
  -5  -3  12       10.53       20.48      8.77 o 
  -4  -3  12       75.94       99.63     17.53 o 
  -3  -3  12      338.49      353.70     28.79 o 
  -2  -3  12      234.86      222.67     31.25 o 
  -1  -3  12     2114.22     2175.37     36.01 o 
   0  -3  12      139.03       86.42      8.65 o 
   1  -3  12      107.94      112.71      7.84 o 
   2  -3  12      311.48      290.55     15.73 o 
   3  -3  12       70.71       71.96      8.64 o 
   4  -3  12       40.66       33.40      5.27 o 
   5  -3  12       93.47       79.87      8.08 o 
   6  -3  12       94.55       95.91     13.16 o 
   7  -3  12        9.69       43.92     17.06 o 
  -7  -2  12        0.20        3.51      8.39 o 
  -6  -2  12       52.93       66.60     14.85 o 
  -5  -2  12       15.50        9.86      5.55 o 
  -4  -2  12        5.77        2.37      7.58 o 
  -3  -2  12       61.98       84.60     13.67 o 
  -2  -2  12      862.91      829.76     24.49 o 
  -1  -2  12      366.86      367.15     10.04 o 
   0  -2  12       78.00      139.67     10.11 o 
   1  -2  12        3.47       -1.54      3.05 o 
   2  -2  12       41.68       56.74      7.19 o 
   3  -2  12       47.42       44.14      5.49 o 
   4  -2  12      297.99      319.10     15.48 o 
   5  -2  12      172.11      173.41     31.36 o 
   6  -2  12        1.55       -4.68      7.08 o 
   7  -2  12        0.02       21.96     10.28 o 
   8  -2  12       34.94       24.15     10.49 o 
  -7  -1  12        3.66        5.02      5.04 o 
  -6  -1  12       10.71       18.70      9.37 o 
  -5  -1  12      196.42      209.62     24.05 o 
  -4  -1  12       73.63       86.66     14.68 o 
  -3  -1  12       72.57       68.02      6.01 o 
  -2  -1  12     4613.04     4600.61    112.55 o 
  -1  -1  12     3486.94     3617.99     32.91 o 
   0  -1  12       20.92       25.28      4.45 o 
   1  -1  12     2518.16     2528.08     57.80 o 
   2  -1  12      218.66      208.05     17.64 o 
   3  -1  12      829.85      824.41     40.41 o 
   4  -1  12       26.33       29.47      4.96 o 
   5  -1  12        5.84        7.11      3.82 o 
   6  -1  12        8.64       -0.80      6.02 o 
   7  -1  12        9.82       10.89      6.59 o 
   8  -1  12        4.43       -4.25      9.15 o 
  -8   0  12        0.05       -3.71      6.13 o 
  -7   0  12        4.69        6.27      6.00 o 
  -6   0  12        7.85        3.45      5.46 o 
  -5   0  12        8.70       12.92      8.33 o 
  -4   0  12      112.48      107.94     15.36 o 
  -3   0  12       31.04       33.44      3.29 o 
  -2   0  12     1193.88     1357.76     44.92 o 
  -1   0  12      736.59      872.37     33.53 o 
   0   0  12        3.91       16.74      5.62 o 
   1   0  12      902.85      780.13     33.07 o 
   2   0  12      610.55      509.54     27.54 o 
   3   0  12       60.09       60.22      4.47 o 
   4   0  12       88.18       94.97     14.92 o 
   5   0  12       31.71       32.54      9.13 o 
   6   0  12       13.55       14.08      7.32 o 
   7   0  12       27.15       28.57     11.81 o 
   8   0  12       24.69       22.81     10.06 o 
  -7   1  12        4.14       10.67      7.16 o 
  -6   1  12      145.03      149.74     21.03 o 
  -5   1  12       11.53       13.51      7.56 o 
  -4   1  12       12.18       21.54      3.92 o 
  -3   1  12      374.09      355.14      9.05 o 
  -2   1  12       24.91       28.87      4.24 o 
  -1   1  12       25.03       21.05      2.22 o 
   0   1  12      382.19      338.90     13.02 o 
   1   1  12     1158.48     1175.35     19.45 o 
   2   1  12     1073.58      999.48     15.88 o 
   3   1  12     1056.69     1056.44     44.40 o 
   4   1  12      154.11      140.56     18.55 o 
   5   1  12       74.87       96.49     16.42 o 
   6   1  12       17.02        1.79      5.52 o 
   7   1  12       71.72       52.35     15.65 o 
   8   1  12        0.08       -5.13      9.38 o 
  -7   2  12       24.25       32.98      8.95 o 
  -6   2  12       14.14       16.87     10.69 o 
  -5   2  12       57.72       54.43     11.03 o 
  -4   2  12       43.93       38.49      5.00 o 
  -3   2  12      210.53      179.54      7.36 o 
  -2   2  12      187.81      149.34      8.36 o 
  -1   2  12      114.48       88.90      5.28 o 
   0   2  12    10567.16    10555.78     55.10 o 
   1   2  12     1265.78     1356.21     20.90 o 
   2   2  12       73.18       39.09      4.84 o 
   3   2  12       45.13       40.85     10.26 o 
   4   2  12      336.83      368.41     29.89 o 
   5   2  12        0.93       -2.50      6.15 o 
   6   2  12      130.62      153.72     23.03 o 
   7   2  12       58.47       62.97     17.32 o 
   8   2  12        5.46        7.47      7.38 o 
  -7   3  12       12.74        9.42     11.90 o 
  -6   3  12       35.45       40.50     14.17 o 
  -5   3  12      168.13      198.21     15.51 o 
  -4   3  12        2.73        0.49      4.34 o 
  -3   3  12       27.66       23.59      3.28 o 
  -2   3  12       80.38       86.19      6.74 o 
  -1   3  12        0.50        6.23      1.96 o 
   0   3  12      285.56      318.31     14.71 o 
   1   3  12       14.02       13.90      3.37 o 
   2   3  12       87.68      114.64     14.54 o 
   3   3  12        8.44       13.06      6.54 o 
   4   3  12      275.33      276.89     26.55 o 
   5   3  12      194.85      195.26     24.83 o 
   6   3  12        9.82        0.54      6.18 o 
   7   3  12        0.47        2.91      5.88 o 
   8   3  12        0.05       -7.16     11.27 o 
  -7   4  12       13.12       26.45     14.92 o 
  -6   4  12        0.39        3.52      9.90 o 
  -5   4  12        6.39        9.79      9.67 o 
  -4   4  12       17.90       11.77     12.39 o 
  -3   4  12        0.04        0.79      2.09 o 
  -2   4  12       47.53       55.75      5.89 o 
  -1   4  12      167.97      168.96      7.22 o 
   0   4  12      946.74      957.04     27.04 o 
   1   4  12      439.87      391.70     17.94 o 
   2   4  12      138.05      150.48     11.92 o 
   3   4  12       13.25        9.23      6.53 o 
   4   4  12      111.66      149.66     20.43 o 
   5   4  12        1.76        4.81      8.50 o 
   6   4  12        3.39        7.04      7.70 o 
   7   4  12       11.75       16.95     14.54 o 
  -6   5  12       10.48       23.83     13.51 o 
  -5   5  12       18.06        6.53      6.32 o 
  -4   5  12      107.45       82.45     17.92 o 
  -3   5  12      278.89      267.84     15.16 o 
  -2   5  12       43.30       42.23      5.63 o 
  -1   5  12      496.58      446.11     16.48 o 
   0   5  12      266.77      266.78     13.00 o 
   1   5  12        0.03        3.59      2.58 o 
   2   5  12       57.49       59.57      8.25 o 
   3   5  12     1867.34     1887.62     67.10 o 
   4   5  12      676.10      728.94     45.64 o 
   5   5  12       24.21       38.10     11.94 o 
   6   5  12       12.50       -6.84      6.56 o 
   7   5  12       14.87       15.73      9.72 o 
  -5   6  12        2.22       11.39     12.16 o 
  -4   6  12       41.23       42.52     15.59 o 
  -3   6  12        0.66        7.26      4.32 o 
  -2   6  12      385.84      376.91     18.61 o 
  -1   6  12       56.41       51.07      7.19 o 
   0   6  12      104.17      125.02     12.83 o 
   1   6  12      924.86      962.10     27.02 o 
   2   6  12       36.15       51.99      7.00 o 
   3   6  12        2.95        2.00      3.76 o 
   4   6  12        0.32        0.56      5.51 o 
   5   6  12      142.08      195.00     26.57 o 
   6   6  12       48.05       64.32     11.78 o 
  -4   7  12        3.22       10.79     12.95 o 
  -3   7  12        2.97       -3.07      7.42 o 
  -2   7  12      101.54       91.37     10.29 o 
  -1   7  12      165.85      189.18     17.32 o 
   0   7  12        8.69        7.41      7.07 o 
   1   7  12       45.54       33.45     11.97 o 
   2   7  12      275.19      316.94     23.41 o 
   3   7  12      153.58      160.46     13.38 o 
   4   7  12        1.21        1.77      4.30 o 
   5   7  12        0.52        3.38      3.40 o 
  -3   8  12        2.12       -2.58      8.24 o 
  -1   8  12        2.48       -1.94     13.20 o 
   0   8  12        8.48       18.01      6.65 o 
   1   8  12       26.39       36.94     13.15 o 
   2   8  12       51.96       39.23      9.64 o 
   3   8  12      247.08      237.75     21.90 o 
   4   8  12        8.99        7.92      9.55 o 
  -3  -8  13        6.72        8.33     10.23 o 
  -2  -8  13        3.57       12.15      8.05 o 
  -1  -8  13       13.56        0.82      7.02 o 
   0  -8  13        0.00       -4.20      4.52 o 
   1  -8  13        0.01        7.83      6.48 o 
   2  -8  13       31.13       63.61     17.94 o 
  -4  -7  13       87.67       74.19     12.54 o 
  -3  -7  13        7.92       12.83      5.00 o 
  -2  -7  13       45.92       57.39      7.89 o 
  -1  -7  13        0.09       -4.61      3.85 o 
   0  -7  13       25.85       30.44     12.51 o 
   1  -7  13       49.57       46.89     14.10 o 
   2  -7  13       68.81       76.95     18.21 o 
   3  -7  13       89.01      105.13     22.12 o 
   4  -7  13      106.30      113.61     22.94 o 
  -5  -6  13        7.66        4.19      6.32 o 
  -4  -6  13      324.07      292.18     22.56 o 
  -3  -6  13      179.61      179.37     14.22 o 
  -2  -6  13      122.05      115.02     10.69 o 
  -1  -6  13      755.90      774.45     26.79 o 
   0  -6  13      292.90      294.95     19.42 o 
   1  -6  13      248.69      270.72     29.52 o 
   2  -6  13       82.74       81.03     16.56 o 
   3  -6  13       60.60       62.53     15.81 o 
   4  -6  13       56.75       55.20     16.63 o 
   5  -6  13       58.90       75.03     19.16 o 
  -6  -5  13        8.65        5.38      4.91 o 
  -5  -5  13      138.18      120.44     21.27 o 
  -4  -5  13       33.07       23.70      9.54 o 
  -3  -5  13       19.56       16.89      5.07 o 
  -2  -5  13       48.02       40.42      6.14 o 
  -1  -5  13       28.18       28.71      4.57 o 
   0  -5  13      312.26      272.51     17.58 o 
   1  -5  13      937.12      951.62     24.80 o 
   2  -5  13       84.62       70.59      8.65 o 
   3  -5  13      499.48      528.55     41.09 o 
   4  -5  13        0.48       -4.35      8.13 o 
   5  -5  13        3.91        5.65      9.19 o 
   6  -5  13      194.05      182.61     28.69 o 
  -7  -4  13        0.71        2.36      5.78 o 
  -6  -4  13       42.87       40.97     13.50 o 
  -5  -4  13       22.22       33.54     12.60 o 
  -4  -4  13      983.94     1032.15     55.90 o 
  -3  -4  13        7.91        8.77      6.49 o 
  -2  -4  13      135.36      128.24      9.71 o 
  -1  -4  13      123.51      124.06      7.96 o 
   0  -4  13      224.59      252.20     16.09 o 
   1  -4  13       76.35       73.05      7.29 o 
   2  -4  13       18.25       32.63      6.78 o 
   3  -4  13      102.33       97.80     10.15 o 
   4  -4  13      103.21      104.44     11.37 o 
   5  -4  13       20.73       26.32      6.19 o 
   6  -4  13        5.93       11.59      8.90 o 
   7  -4  13       34.09       58.26     17.43 o 
  -7  -3  13       42.97       39.76     14.00 o 
  -6  -3  13      137.70      141.85     23.90 o 
  -5  -3  13        8.79       12.15      8.18 o 
  -4  -3  13     1834.71     1773.46     70.98 o 
  -3  -3  13       72.95       63.38     12.71 o 
  -2  -3  13       17.02       23.13      5.59 o 
  -1  -3  13     3086.03     3044.90     56.71 o 
   0  -3  13      974.62      915.50     27.54 o 
   1  -3  13      209.48      184.81     10.18 o 
   2  -3  13       40.94       40.09      6.50 o 
   3  -3  13      211.38      219.43     16.52 o 
   4  -3  13        8.62        7.16      3.17 o 
   5  -3  13      224.14      215.52     12.97 o 
   6  -3  13       34.14       32.06      9.00 o 
   7  -3  13        4.38       13.10     10.48 o 
  -7  -2  13        0.01       -1.98      4.61 o 
  -6  -2  13       13.51       15.99      9.46 o 
  -5  -2  13        2.60        0.27      5.71 o 
  -4  -2  13       15.03       15.98      5.82 o 
  -3  -2  13        2.58       -2.05      6.77 o 
  -2  -2  13      939.10     1025.37     30.38 o 
  -1  -2  13        6.90        4.78      2.01 o 
   0  -2  13      142.82      167.62     11.09 o 
   1  -2  13      346.77      393.22     25.67 o 
   2  -2  13       57.82       58.35      5.01 o 
   3  -2  13      404.13      381.62     25.80 o 
   4  -2  13       35.68       37.07      5.42 o 
   5  -2  13       20.79       21.60      5.40 o 
   6  -2  13        0.59       -1.90      6.02 o 
   7  -2  13       66.90       59.50     15.05 o 
  -7  -1  13        1.34       32.18     12.02 o 
  -6  -1  13        4.20        0.68      6.23 o 
  -5  -1  13      304.83      292.24     29.07 o 
  -4  -1  13      138.66      130.59     18.12 o 
  -3  -1  13        4.53        2.34      1.70 o 
  -2  -1  13      646.73      721.60     31.38 o 
  -1  -1  13      106.85      110.62      5.64 o 
   0  -1  13      234.38      273.77     12.34 o 
   1  -1  13      942.46      875.31     36.17 o 
   2  -1  13      606.20      610.05     30.81 o 
   3  -1  13      627.83      587.96     15.23 o 
   4  -1  13       91.04       92.72      7.68 o 
   5  -1  13       13.31       17.53      5.00 o 
   6  -1  13       23.30       37.27     11.32 o 
   7  -1  13        8.14       -3.73      8.12 o 
   8  -1  13        8.75       17.00      8.99 o 
  -7   0  13        4.25       19.93     10.54 o 
  -6   0  13        0.89        4.39      4.86 o 
  -5   0  13        7.62       13.26      6.41 o 
  -4   0  13        6.31        3.86      6.41 o 
  -3   0  13       27.89       23.09      3.63 o 
  -2   0  13      538.09      519.87     28.87 o 
  -1   0  13       31.69       17.92      1.52 o 
   0   0  13       55.06       59.64     10.00 o 
   1   0  13     1840.57     1761.51     50.84 o 
   2   0  13      620.00      612.02     31.44 o 
   3   0  13      365.82      330.31     13.58 o 
   4   0  13        5.91        7.50      2.61 o 
   5   0  13      188.17      198.18     12.75 o 
   6   0  13        1.31        6.42      6.92 o 
   7   0  13        8.72       14.64      9.44 o 
   8   0  13        5.43        4.14      8.32 o 
  -7   1  13       11.85        6.27      4.27 o 
  -6   1  13       10.09        9.00      6.05 o 
  -5   1  13        5.31        0.74      5.22 o 
  -4   1  13      172.65      177.06     12.61 o 
  -3   1  13       32.20       45.19      5.70 o 
  -2   1  13      841.54      838.84     34.61 o 
  -1   1  13      622.24      610.36     11.10 o 
   0   1  13      390.65      442.89     33.66 o 
   1   1  13      678.36      653.61     44.56 o 
   2   1  13      594.75      509.97     31.72 o 
   3   1  13        3.24       -0.40      4.53 o 
   4   1  13       34.83       33.48     10.16 o 
   5   1  13        8.02        6.26      5.72 o 
   6   1  13        0.49       -5.43      9.23 o 
   7   1  13        1.85        2.10      5.73 o 
   8   1  13        4.34       11.28      9.53 o 
  -7   2  13      112.86      120.13     25.55 o 
  -6   2  13       13.50       24.78      8.70 o 
  -5   2  13        2.62       -2.54      5.37 o 
  -4   2  13       44.14       33.65      4.40 o 
  -3   2  13       42.81       38.55      3.56 o 
  -2   2  13      443.01      446.69     14.74 o 
  -1   2  13      831.58      885.74     16.58 o 
   0   2  13      825.98      804.88     16.60 o 
   1   2  13     4927.86     5358.44     42.12 o 
   2   2  13      131.45      117.01      8.31 o 
   3   2  13      549.33      577.37     34.71 o 
   4   2  13       13.23        9.99      4.87 o 
   5   2  13       49.87       58.21     13.86 o 
   6   2  13      166.56      191.32     26.31 o 
   7   2  13       81.07      101.48     20.48 o 
   8   2  13       13.96        5.39      7.22 o 
  -7   3  13       16.13       50.21     17.37 o 
  -6   3  13       27.80       30.31     13.62 o 
  -5   3  13        0.00       -0.09      9.85 o 
  -4   3  13       36.35       35.55      6.38 o 
  -3   3  13        1.57        2.20      2.35 o 
  -2   3  13       71.66       70.22      6.15 o 
  -1   3  13      812.56      762.55     15.35 o 
   0   3  13      495.04      508.17     19.06 o 
   1   3  13       93.65       85.32      8.19 o 
   2   3  13       21.53       18.63      6.55 o 
   3   3  13      787.98      762.67     41.13 o 
   4   3  13      257.84      250.35     25.88 o 
   5   3  13        0.07        2.28      7.37 o 
   6   3  13        2.07       10.98      8.04 o 
   7   3  13       68.61       72.22     18.10 o 
  -6   4  13       13.27        6.16     10.92 o 
  -5   4  13       85.82       72.06     17.82 o 
  -4   4  13        7.52        4.02      6.19 o 
  -3   4  13      499.69      521.79     24.50 o 
  -2   4  13        5.82        5.64      2.93 o 
  -1   4  13     1193.84     1151.08     21.27 o 
   0   4  13      930.96     1044.64     28.87 o 
   1   4  13      339.36      395.45     18.23 o 
   2   4  13      223.87      245.88     15.54 o 
   3   4  13       36.45       30.71      9.33 o 
   4   4  13       11.08       18.15      8.86 o 
   5   4  13       16.95       16.46      7.75 o 
   6   4  13       72.16       90.06     19.41 o 
   7   4  13        4.21       13.39     11.32 o 
  -6   5  13        0.26        9.18     10.10 o 
  -5   5  13        1.23       19.36     11.74 o 
  -4   5  13       66.58       66.89     15.52 o 
  -3   5  13       41.93       53.65      7.07 o 
  -2   5  13      492.32      489.99     22.83 o 
  -1   5  13     1102.37     1079.12     26.07 o 
   0   5  13      452.97      450.27     17.31 o 
   1   5  13      322.69      367.74     16.10 o 
   2   5  13       97.51      109.44     11.01 o 
   3   5  13     5756.13     5993.46    142.39 o 
   4   5  13      137.67      144.53     21.14 o 
   5   5  13      152.90      164.09     23.98 o 
   6   5  13        4.25       20.65     10.98 o 
   7   5  13        0.26       -1.91      9.20 o 
  -5   6  13        0.02        4.48      6.26 o 
  -4   6  13       32.36       33.06     12.91 o 
  -3   6  13        4.13        5.62     11.74 o 
  -2   6  13        0.11       -4.57      3.60 o 
  -1   6  13        2.30        5.09      4.30 o 
   0   6  13      328.98      302.68     19.85 o 
   1   6  13      587.50      554.41     20.95 o 
   2   6  13      184.40      171.23     12.33 o 
   3   6  13       77.37       85.22      9.49 o 
   4   6  13       69.37       76.43     16.32 o 
   5   6  13      111.70      102.23     19.39 o 
   6   6  13       11.40        3.64      5.74 o 
  -4   7  13      192.64      190.99     30.28 o 
  -3   7  13       73.45       83.03     19.99 o 
  -2   7  13       27.10       30.36      6.52 o 
  -1   7  13        8.62       24.59     10.02 o 
   0   7  13        1.37        4.54      4.55 o 
   1   7  13       60.23       56.13     15.17 o 
   2   7  13      469.24      459.43     34.46 o 
   3   7  13      884.91      885.70     30.86 o 
   4   7  13       85.79      102.51     10.96 o 
   5   7  13        0.54        9.31      3.84 o 
  -2   8  13        3.52       11.69      4.72 o 
  -1   8  13        3.85       -1.35      3.45 o 
   0   8  13        1.04        5.37      4.59 o 
   1   8  13        0.46       11.30      8.61 o 
   2   8  13       31.82       32.12     11.90 o 
   3   8  13        0.65       14.71      8.22 o 
  -2  -8  14      193.08      226.08     31.57 o 
  -1  -8  14       31.64       25.64     12.13 o 
   0  -8  14       11.11       15.50      6.64 o 
   1  -8  14        4.52        4.27      9.41 o 
   2  -8  14      103.36       91.29     21.13 o 
  -4  -7  14       29.48       23.71      7.14 o 
  -3  -7  14      465.10      444.16     23.12 o 
  -2  -7  14        2.68       -0.12      3.99 o 
  -1  -7  14        4.98        3.68      3.76 o 
   0  -7  14       43.78       43.35     13.26 o 
   1  -7  14       17.72       22.70     12.11 o 
   2  -7  14        3.85        6.49      7.63 o 
   3  -7  14       36.45       40.04     13.63 o 
   4  -7  14       71.69      107.97     22.10 o 
  -5  -6  14        2.10        0.64      5.22 o 
  -4  -6  14      237.54      228.71     19.87 o 
  -3  -6  14      645.77      640.13     26.08 o 
  -2  -6  14      107.26      114.89     10.79 o 
  -1  -6  14      352.99      347.98     18.29 o 
   0  -6  14        7.26        6.39      5.19 o 
   1  -6  14       41.22       44.53     13.81 o 
   2  -6  14        0.30       -2.91      9.44 o 
   3  -6  14        7.83       20.77      8.91 o 
   4  -6  14       12.25       14.62     13.36 o 
   5  -6  14       15.82       29.80     12.22 o 
  -6  -5  14        0.65       19.30     10.54 o 
  -5  -5  14       20.68       70.93     17.72 o 
  -4  -5  14        2.15        4.69      7.59 o 
  -3  -5  14       70.27       71.62      9.48 o 
  -2  -5  14        4.80        3.52      3.37 o 
  -1  -5  14      183.93      194.89     10.83 o 
   0  -5  14       33.44       54.27     11.40 o 
   1  -5  14      320.14      312.91     17.85 o 
   2  -5  14        1.16        5.55      4.10 o 
   3  -5  14       99.29      104.30     18.42 o 
   4  -5  14        1.85        3.96      8.19 o 
   5  -5  14       41.16       51.96     17.84 o 
   6  -5  14       17.02       28.78     12.85 o 
  -6  -4  14      164.30      173.44     26.45 o 
  -5  -4  14       90.85       87.30     19.12 o 
  -4  -4  14      185.98      186.64     24.65 o 
  -3  -4  14       75.08       53.73     13.59 o 
  -2  -4  14       15.93       10.79      3.41 o 
  -1  -4  14      112.17      103.93      7.23 o 
   0  -4  14        0.00        0.24      3.26 o 
   1  -4  14        8.52        6.81      2.79 o 
   2  -4  14       96.20       83.41      9.75 o 
   3  -4  14      221.41      186.98     14.39 o 
   4  -4  14        0.70        2.63      6.54 o 
   5  -4  14       58.99       50.71     15.70 o 
   6  -4  14        0.07        4.18      7.59 o 
   7  -4  14       24.76       27.81     13.96 o 
  -7  -3  14        7.38        6.52     10.83 o 
  -6  -3  14        0.06        2.35      6.90 o 
  -5  -3  14        0.08       -1.08      7.21 o 
  -4  -3  14      177.83      198.01     24.99 o 
  -3  -3  14       73.05       61.50     12.74 o 
  -2  -3  14      670.90      728.27     26.37 o 
  -1  -3  14        0.55        2.58      2.84 o 
   0  -3  14      701.28      711.60     24.79 o 
   1  -3  14      289.91      285.49     13.38 o 
   2  -3  14        0.37        3.83      3.96 o 
   3  -3  14       75.69       83.06     10.29 o 
   4  -3  14       55.84       55.01      7.84 o 
   5  -3  14       48.16       61.70      9.46 o 
   6  -3  14        1.37       15.10      6.59 o 
   7  -3  14       37.48       39.82     13.44 o 
  -7  -2  14       16.56       18.61     10.86 o 
  -6  -2  14        7.06       10.94      8.83 o 
  -5  -2  14        9.27       -7.32      7.80 o 
  -4  -2  14      170.04      150.09     20.57 o 
  -3  -2  14      495.16      542.04     35.52 o 
  -2  -2  14      767.81      785.19     24.38 o 
  -1  -2  14      268.75      266.11     10.00 o 
   0  -2  14     2924.52     3009.36     46.20 o 
   1  -2  14      338.97      306.13     15.53 o 
   2  -2  14       47.59       48.55      4.84 o 
   3  -2  14        2.30        4.91      4.49 o 
   4  -2  14       33.91       43.29      5.50 o 
   5  -2  14        0.37        1.99      4.95 o 
   6  -2  14       59.03       56.80     13.87 o 
   7  -2  14        4.52       12.71      6.46 o 
  -7  -1  14      236.69      255.43     31.80 o 
  -6  -1  14       38.81       64.83     15.48 o 
  -5  -1  14      107.24      116.77     18.44 o 
  -4  -1  14       73.96       85.67     14.87 o 
  -3  -1  14       45.67       36.54      2.85 o 
  -2  -1  14        1.44        0.16      1.60 o 
  -1  -1  14        1.54        0.02      1.51 o 
   0  -1  14      110.19       96.71      8.02 o 
   1  -1  14       21.71       31.11      8.32 o 
   2  -1  14      915.00      972.13     40.31 o 
   3  -1  14       75.75       66.51     11.69 o 
   4  -1  14        3.91        8.73      3.04 o 
   5  -1  14      119.11      118.30     17.87 o 
   6  -1  14        0.53       -1.96      5.88 o 
   7  -1  14       23.48       26.20     10.44 o 
   8  -1  14        5.02        2.34      8.51 o 
  -7   0  14       29.79       34.44     13.15 o 
  -6   0  14        0.05       -5.80      7.57 o 
  -5   0  14      238.33      242.19     25.55 o 
  -4   0  14      379.46      382.16     29.68 o 
  -3   0  14     1200.16     1232.33     19.30 o 
  -2   0  14      389.27      331.46     23.61 o 
  -1   0  14      126.09      123.35      3.94 o 
   0   0  14     1635.69     1601.05     48.32 o 
   1   0  14     1878.80     1952.66     93.09 o 
   2   0  14     1000.82     1037.93     42.28 o 
   3   0  14       40.04       28.19      8.78 o 
   4   0  14       44.11       49.61     11.13 o 
   5   0  14       64.32       52.78     12.81 o 
   6   0  14      103.69       92.24     17.81 o 
   7   0  14       39.60       36.10     11.50 o 
   8   0  14       26.26       47.41     16.51 o 
  -7   1  14       10.13       13.56      8.72 o 
  -6   1  14       24.28       17.28      8.88 o 
  -5   1  14       14.55       13.23      5.83 o 
  -4   1  14        3.91        1.70      3.99 o 
  -3   1  14     1203.28     1175.21     82.31 o 
  -2   1  14      267.63      324.97     22.11 o 
  -1   1  14     2635.92     2622.20     57.45 o 
   0   1  14      613.74      580.47     17.79 o 
   1   1  14     1021.35     1065.38     20.87 o 
   2   1  14      712.41      808.44     37.90 o 
   3   1  14      196.92      162.78     11.81 o 
   4   1  14      459.73      448.47     32.98 o 
   5   1  14        9.27       10.23      7.96 o 
   6   1  14       46.11       44.47     12.30 o 
   7   1  14        2.18        2.56      7.41 o 
   8   1  14       69.95       84.31     20.90 o 
  -7   2  14        0.30       18.23     13.68 o 
  -6   2  14      150.80      148.33     15.57 o 
  -5   2  14      145.60      133.51     17.89 o 
  -4   2  14       72.66       76.30      9.76 o 
  -3   2  14      450.81      429.30     10.67 o 
  -2   2  14      395.07      369.96     13.67 o 
  -1   2  14      199.03      186.67      7.80 o 
   0   2  14       18.52       26.89      3.14 o 
   1   2  14     2202.32     2398.52     30.46 o 
   2   2  14       17.20       18.38      3.56 o 
   3   2  14        8.78       14.82      3.27 o 
   4   2  14      222.28      219.41     24.25 o 
   5   2  14        1.29        5.26      6.04 o 
   6   2  14      126.33      131.01     21.73 o 
   7   2  14        3.85        1.88      8.17 o 
   8   2  14       35.51       44.75     15.02 o 
  -7   3  14        1.14       33.28     14.40 o 
  -6   3  14       84.19       97.40     21.11 o 
  -5   3  14       76.55       95.87     17.55 o 
  -4   3  14       11.06        9.51      3.92 o 
  -3   3  14      350.15      341.26     11.29 o 
  -2   3  14       41.38       39.12      3.68 o 
  -1   3  14      104.29       94.91      7.41 o 
   0   3  14       30.22       38.41      5.82 o 
   1   3  14      591.83      612.49     38.73 o 
   2   3  14      214.28      215.91     20.46 o 
   3   3  14       24.84       53.72     11.85 o 
   4   3  14      342.86      345.23     31.02 o 
   5   3  14       18.62       27.31     11.54 o 
   6   3  14      104.45      105.55     20.02 o 
   7   3  14       22.21       26.51     14.04 o 
  -6   4  14      655.10      665.46     53.87 o 
  -5   4  14       44.12       40.35     12.60 o 
  -4   4  14      295.27      273.50     30.21 o 
  -3   4  14      118.09      130.28      9.58 o 
  -2   4  14       48.72       50.35      4.80 o 
  -1   4  14        0.02        4.38      2.05 o 
   0   4  14      411.05      405.81     28.40 o 
   1   4  14       30.14       22.62      5.17 o 
   2   4  14       58.88       52.01      7.53 o 
   3   4  14       53.51       39.39     10.52 o 
   4   4  14        0.11       -3.93      5.23 o 
   5   4  14        0.12       -3.63      7.32 o 
   6   4  14       70.89       85.72     18.64 o 
   7   4  14       23.57       17.54      9.74 o 
  -6   5  14       48.07       68.05     18.51 o 
  -5   5  14       17.14       23.87     12.01 o 
  -4   5  14      395.29      383.56     37.14 o 
  -3   5  14       76.06       71.57     11.36 o 
  -2   5  14      605.48      628.81     39.77 o 
  -1   5  14      351.56      316.71     18.29 o 
   0   5  14      439.98      430.41     17.38 o 
   1   5  14       46.62       52.02      7.14 o 
   2   5  14      398.44      364.88     20.33 o 
   3   5  14        2.07       22.05      8.13 o 
   4   5  14      184.35      162.96     22.40 o 
   5   5  14        5.95        5.96      6.84 o 
   6   5  14        2.59       24.72     10.96 o 
  -5   6  14        4.05        4.26      7.86 o 
  -4   6  14      103.03      112.54     22.61 o 
  -3   6  14       19.65       30.70     12.47 o 
  -2   6  14       64.59       67.74      8.24 o 
  -1   6  14      405.32      408.38     19.04 o 
   0   6  14      197.49      210.88     25.91 o 
   1   6  14        1.57       -0.09      2.90 o 
   2   6  14      470.43      488.16     21.00 o 
   3   6  14      107.51      102.92     10.50 o 
   4   6  14     1008.16     1027.74     40.48 o 
   5   6  14       66.28       76.93     18.08 o 
   6   6  14       89.22       76.36     17.13 o 
  -4   7  14      652.83      732.63     57.09 o 
  -3   7  14      183.21      241.46     31.95 o 
  -2   7  14       41.09       38.35      9.07 o 
  -1   7  14       54.34       48.26      8.67 o 
   0   7  14        0.22       -4.75      8.48 o 
   1   7  14       45.81       49.88     15.46 o 
   2   7  14        2.32       11.23      6.33 o 
   3   7  14       37.88       35.85      9.56 o 
   4   7  14        2.23        2.44      3.94 o 
   5   7  14        1.36        0.24      3.35 o 
  -2   8  14        2.23       20.12      9.10 o 
  -1   8  14       39.60       39.76     14.24 o 
   0   8  14       13.75       14.22      7.68 o 
   1   8  14       23.16       18.21     10.57 o 
   2   8  14       12.33       19.22      7.46 o 
   3   8  14        1.02        1.12      7.29 o 
  -2  -8  15      149.89      163.84     27.31 o 
  -1  -8  15        2.07       12.14      7.13 o 
   0  -8  15       11.08        4.01      5.46 o 
   1  -8  15        0.21       18.82     11.33 o 
   2  -8  15       70.18      115.46     22.87 o 
  -4  -7  15      111.63      129.31     21.00 o 
  -3  -7  15       30.53       29.05      6.62 o 
  -2  -7  15       42.02       39.89      7.33 o 
  -1  -7  15       10.09       11.68      4.92 o 
   0  -7  15      151.21      150.79     24.04 o 
   1  -7  15        0.13        5.46      7.37 o 
   2  -7  15       22.72       14.57     11.85 o 
   3  -7  15       20.21        7.47      7.57 o 
   4  -7  15       25.66       63.35     18.21 o 
  -5  -6  15        8.06       16.50     10.67 o 
  -4  -6  15       44.00       33.82      8.41 o 
  -3  -6  15      392.15      388.91     20.43 o 
  -2  -6  15      292.52      256.10     16.17 o 
  -1  -6  15       14.73       12.67      3.70 o 
   0  -6  15      115.43      113.93     12.85 o 
   1  -6  15       23.05       28.02     10.58 o 
   2  -6  15       15.56        5.38      6.11 o 
   3  -6  15        8.63       17.85     11.14 o 
   4  -6  15       46.14       39.23     13.97 o 
   5  -6  15        1.58       -5.27      6.78 o 
  -6  -5  15        3.14        0.83      7.10 o 
  -5  -5  15        4.00       -1.28      8.61 o 
  -4  -5  15       44.87       42.74     13.20 o 
  -3  -5  15       11.28       10.66      4.14 o 
  -2  -5  15      213.76      250.86     14.66 o 
  -1  -5  15      331.16      336.19     14.29 o 
   0  -5  15     2273.18     2301.46     52.48 o 
   1  -5  15       90.22       99.09      8.62 o 
   2  -5  15      149.23      151.24     13.07 o 
   3  -5  15      238.60      233.29     27.84 o 
   4  -5  15       21.61        8.99      8.43 o 
   5  -5  15       36.69       50.17     18.27 o 
   6  -5  15       24.17       20.19     11.22 o 
  -6  -4  15       73.85       99.03     20.77 o 
  -5  -4  15       50.49       58.42     14.58 o 
  -4  -4  15       34.86       37.22     11.51 o 
  -3  -4  15       30.61       25.55      9.19 o 
  -2  -4  15       40.94       38.89      8.56 o 
  -1  -4  15       18.78       17.39      3.55 o 
   0  -4  15        2.34        1.79      3.97 o 
   1  -4  15       77.95       69.86      7.01 o 
   2  -4  15        0.43        0.44      4.01 o 
   3  -4  15       22.01       14.94      5.50 o 
   4  -4  15      149.38      165.38     14.86 o 
   5  -4  15      147.88      152.37     24.27 o 
   6  -4  15       10.57       21.13     14.93 o 
  -7  -3  15        6.96       24.76     12.43 o 
  -6  -3  15       23.22       44.04     15.10 o 
  -5  -3  15       10.07        2.25      5.74 o 
  -4  -3  15       59.19       80.14     16.53 o 
  -3  -3  15       11.89       18.39      6.76 o 
  -2  -3  15     1058.87     1126.34     33.06 o 
  -1  -3  15      669.21      716.99     19.35 o 
   0  -3  15      633.69      602.84     35.99 o 
   1  -3  15       92.92       92.71      7.81 o 
   2  -3  15      395.54      407.43     20.05 o 
   3  -3  15        0.00       -1.03      3.68 o 
   4  -3  15      117.23       93.31     11.25 o 
   5  -3  15        0.08       -0.10      5.09 o 
   6  -3  15       60.86       72.74     11.57 o 
   7  -3  15       14.67       13.56     11.81 o 
  -7  -2  15        9.63        4.24      6.23 o 
  -6  -2  15       13.70       12.63      9.54 o 
  -5  -2  15       21.64       37.10     12.53 o 
  -4  -2  15        5.28        1.71      6.30 o 
  -3  -2  15      123.75      118.75     17.90 o 
  -2  -2  15       11.99       10.32      6.60 o 
  -1  -2  15        1.00        0.99      1.79 o 
   0  -2  15      122.31      160.50     11.81 o 
   1  -2  15      120.99      123.12     10.28 o 
   2  -2  15     1648.38     1659.40     26.15 o 
   3  -2  15        2.57        1.92      4.75 o 
   4  -2  15        3.88        5.12      3.80 o 
   5  -2  15       88.02       96.63     16.37 o 
   6  -2  15        0.84        2.84      5.68 o 
   7  -2  15        0.00        5.34      7.22 o 
  -7  -1  15        7.00        3.90      6.43 o 
  -6  -1  15       81.55       60.17     14.40 o 
  -5  -1  15        2.76        6.55      9.27 o 
  -4  -1  15        1.14        1.68      5.90 o 
  -3  -1  15       89.38       78.21     13.60 o 
  -2  -1  15        0.00        0.01      2.03 o 
  -1  -1  15      118.19      109.15      6.01 o 
   0  -1  15       12.54       21.46      4.24 o 
   1  -1  15      333.72      349.09     11.58 o 
   2  -1  15       49.17       44.14      9.40 o 
   3  -1  15        8.26        6.27      5.47 o 
   4  -1  15      370.84      357.30     13.37 o 
   5  -1  15      205.55      180.27     22.50 o 
   6  -1  15       12.08        4.74      6.66 o 
   7  -1  15        0.82       -2.53      6.24 o 
  -7   0  15        1.88       -2.78      5.44 o 
  -6   0  15        0.01        1.90      5.42 o 
  -5   0  15       85.22       88.09     15.37 o 
  -4   0  15       12.59       15.10      8.38 o 
  -3   0  15      253.55      258.19      8.97 o 
  -2   0  15     2173.53     1985.32     59.70 o 
  -1   0  15       10.46       11.95      1.52 o 
   0   0  15      142.12      142.96     15.96 o 
   1   0  15     2182.10     2155.31     72.88 o 
   2   0  15     1226.98     1400.82     50.59 o 
   3   0  15      138.15      115.68     15.65 o 
   4   0  15      115.20      115.77      6.79 o 
   5   0  15       15.58       35.27     11.07 o 
   6   0  15       30.85        9.74      6.98 o 
   7   0  15       98.47       74.02     17.50 o 
   8   0  15      114.25      126.49     24.27 o 
  -7   1  15        0.13       -3.89      7.60 o 
  -6   1  15       26.59       19.26      9.07 o 
  -5   1  15       69.41       90.72     15.73 o 
  -4   1  15      439.63      445.24     18.01 o 
  -3   1  15        6.38       10.62      2.17 o 
  -2   1  15       88.91       83.28     12.15 o 
  -1   1  15     1313.90     1404.52     41.18 o 
   0   1  15       18.60       44.55      6.14 o 
   1   1  15       76.02       91.50      6.02 o 
   2   1  15        5.16       16.82      7.46 o 
   3   1  15      174.54      177.29     19.71 o 
   4   1  15      780.75      730.25     43.09 o 
   5   1  15      852.96      831.13     49.58 o 
   6   1  15       92.12       84.92     17.37 o 
   7   1  15       20.31       34.36     13.61 o 
   8   1  15       32.52       48.63     16.37 o 
  -7   2  15        0.97       11.63     11.05 o 
  -6   2  15       19.53       39.13      8.82 o 
  -5   2  15        1.79        3.02      3.70 o 
  -4   2  15       26.59       28.79      4.77 o 
  -3   2  15        2.81        9.18      3.35 o 
  -2   2  15      326.81      362.30     14.05 o 
  -1   2  15        2.52        7.02      1.93 o 
   0   2  15      156.62      135.25      6.63 o 
   1   2  15      492.72      534.91     13.61 o 
   2   2  15      311.62      247.29     11.38 o 
   3   2  15       34.01       36.36      4.51 o 
   4   2  15      168.11      170.90     21.86 o 
   5   2  15       22.59       34.21     12.23 o 
   6   2  15       13.83        7.79      9.06 o 
   7   2  15        0.15        8.44      8.67 o 
  -7   3  15        2.37        0.31     12.95 o 
  -6   3  15      104.33      110.63     22.15 o 
  -5   3  15       61.14       64.33     15.88 o 
  -4   3  15      121.61      113.41      9.11 o 
  -3   3  15       86.14       75.70      7.39 o 
  -2   3  15       14.99       22.01      4.03 o 
  -1   3  15        0.45       -0.76      3.38 o 
   0   3  15       81.65       65.42     11.59 o 
   1   3  15      415.78      366.67     16.48 o 
   2   3  15      661.98      677.92     37.18 o 
   3   3  15       64.77       48.58     11.32 o 
   4   3  15     3614.99     3620.83     99.65 o 
   5   3  15       57.97       70.96     16.04 o 
   6   3  15      145.57      143.28     23.99 o 
   7   3  15       58.30       90.97     21.62 o 
  -6   4  15        4.63       39.39     16.67 o 
  -5   4  15       75.05       97.43     20.62 o 
  -4   4  15      282.73      283.48     20.47 o 
  -3   4  15      284.19      269.63     27.08 o 
  -2   4  15      219.13      219.52      9.58 o 
  -1   4  15       60.14       64.52      5.33 o 
   0   4  15        6.33       15.45      5.88 o 
   1   4  15      305.34      316.02     16.87 o 
   2   4  15        6.55        9.15      4.39 o 
   3   4  15      118.83      106.42     17.09 o 
   4   4  15        3.95        5.15      7.85 o 
   5   4  15      198.60      190.76     25.42 o 
   6   4  15        5.14        0.58      5.83 o 
   7   4  15       44.69       63.89     18.84 o 
  -6   5  15        6.35       15.87     10.48 o 
  -5   5  15       48.44       24.99     10.54 o 
  -4   5  15        1.69       -4.87      9.12 o 
  -3   5  15     1126.86     1115.88     41.60 o 
  -2   5  15      458.82      416.15     17.60 o 
  -1   5  15       12.57       17.51      4.39 o 
   0   5  15       17.35       15.10      4.04 o 
   1   5  15       92.96       86.90      9.63 o 
   2   5  15      427.68      459.38     25.95 o 
   3   5  15      138.63      134.88     13.53 o 
   4   5  15      400.14      414.23     35.74 o 
   5   5  15        3.85        0.32      6.92 o 
   6   5  15       16.15       17.02     11.32 o 
  -5   6  15        0.00        0.79      7.17 o 
  -4   6  15        1.97        9.37      6.09 o 
  -3   6  15       28.03       30.50      7.77 o 
  -2   6  15        1.64       12.10      6.58 o 
  -1   6  15      210.10      204.59     13.44 o 
   0   6  15        4.07        6.66      5.68 o 
   1   6  15       13.82       12.59      8.74 o 
   2   6  15       19.64       20.20      4.73 o 
   3   6  15        4.01        7.46      3.49 o 
   4   6  15       17.65       21.06      6.99 o 
   5   6  15       10.30        5.39      7.19 o 
   6   6  15       57.93       38.76     13.57 o 
  -4   7  15      396.64      412.01     43.80 o 
  -3   7  15      141.93      117.79     15.98 o 
  -2   7  15        4.91       14.19     16.34 o 
  -1   7  15       20.04        4.74      8.81 o 
   0   7  15       61.07       80.36     18.23 o 
   1   7  15       11.76       26.82     10.88 o 
   2   7  15       26.06       34.91      9.05 o 
   3   7  15       25.17       33.91      6.47 o 
   4   7  15        0.02        1.25      3.63 o 
   5   7  15       19.48       17.32      4.69 o 
  -2   8  15        6.40        9.23      5.79 o 
  -1   8  15        1.22      -20.00     11.03 o 
   0   8  15        9.10       19.48     10.14 o 
   1   8  15        6.50        9.73     10.02 o 
   2   8  15        3.31        0.68      7.92 o 
   3   8  15       46.02       56.19     13.46 o 
  -1  -8  16       10.93       21.84     11.90 o 
   0  -8  16       32.24       27.61      8.85 o 
   1  -8  16       37.07       30.57     13.02 o 
  -4  -7  16       37.88       44.60     10.68 o 
  -3  -7  16       10.91       15.44      5.22 o 
  -2  -7  16       25.64       19.01      6.93 o 
  -1  -7  16        3.73        0.96      3.96 o 
   0  -7  16        0.85        7.33      6.03 o 
   1  -7  16        5.33       12.98      8.64 o 
   2  -7  16       12.38       21.19     12.27 o 
   3  -7  16        5.65       16.38     10.47 o 
  -5  -6  16       33.67       26.20     11.03 o 
  -4  -6  16       34.98       40.33      9.93 o 
  -3  -6  16       22.82       22.36      7.23 o 
  -2  -6  16      401.61      405.02     20.37 o 
  -1  -6  16       57.10       55.44      7.73 o 
   0  -6  16      139.73      123.37     13.77 o 
   1  -6  16      181.00      199.30     25.48 o 
   2  -6  16        0.10       -1.09      7.33 o 
   3  -6  16        3.02       12.01      9.59 o 
   4  -6  16       10.76       13.23      9.74 o 
   5  -6  16        2.14       21.37     13.16 o 
  -6  -5  16       20.68        6.08      6.63 o 
  -5  -5  16        0.25        0.67      5.50 o 
  -4  -5  16       88.79       72.07     16.60 o 
  -3  -5  16       22.08       24.99      5.45 o 
  -2  -5  16       28.94       22.61      4.90 o 
  -1  -5  16       14.01       13.44      4.01 o 
   0  -5  16       58.41       65.50     18.18 o 
   1  -5  16        8.56       11.86      9.23 o 
   2  -5  16      284.12      313.96     19.03 o 
   3  -5  16      103.51       88.06     18.21 o 
   4  -5  16       30.21       37.64     14.19 o 
   5  -5  16       52.40       61.55     17.05 o 
   6  -5  16        0.26        4.64      6.61 o 
  -6  -4  16        9.36       24.87     11.89 o 
  -5  -4  16        0.36       -0.67      6.26 o 
  -4  -4  16      270.76      252.04     29.19 o 
  -3  -4  16        1.98       -5.51      7.28 o 
  -2  -4  16       31.82       34.21      5.22 o 
  -1  -4  16       83.65       79.39      6.48 o 
   0  -4  16        0.39        0.15      3.83 o 
   1  -4  16        3.62        1.55      2.93 o 
   2  -4  16      322.56      300.73     18.34 o 
   3  -4  16       28.15       32.63      7.18 o 
   4  -4  16       81.81       69.10     10.27 o 
   5  -4  16        1.09        4.08      7.45 o 
   6  -4  16        6.21       16.77     11.79 o 
  -7  -3  16      153.94      184.71     30.23 o 
  -6  -3  16       81.92       92.17     20.13 o 
  -5  -3  16       61.69       71.28     16.32 o 
  -4  -3  16        2.45        0.11      6.41 o 
  -3  -3  16      106.19      120.25     18.67 o 
  -2  -3  16       21.68       32.39      4.98 o 
  -1  -3  16      571.29      579.68     17.53 o 
   0  -3  16        1.92       11.56      7.66 o 
   1  -3  16        6.29        3.04      3.37 o 
   2  -3  16       10.78       15.97      4.90 o 
   3  -3  16       23.68       29.92      6.52 o 
   4  -3  16       51.13       58.02     13.04 o 
   5  -3  16       19.00       14.89     10.57 o 
   6  -3  16      100.70      113.67     14.19 o 
   7  -3  16        4.61       15.83     11.48 o 
  -7  -2  16       12.90       -6.38     10.54 o 
  -6  -2  16       18.59        9.67      9.55 o 
  -5  -2  16        8.66        5.64      5.39 o 
  -4  -2  16        2.63       -0.88      7.11 o 
  -3  -2  16        0.77        1.67      4.55 o 
  -2  -2  16       75.95       78.32      8.34 o 
  -1  -2  16        0.42        2.06      2.09 o 
   0  -2  16        0.11        4.99      3.67 o 
   1  -2  16       72.86       55.26      7.10 o 
   2  -2  16     2462.17     2350.93     31.73 o 
   3  -2  16        1.50        0.44      4.38 o 
   4  -2  16      124.27       96.97     15.05 o 
   5  -2  16       35.67       13.85      7.99 o 
   6  -2  16       89.17       69.95     15.53 o 
   7  -2  16        3.82       12.09      7.41 o 
  -7  -1  16      212.27      232.02     30.48 o 
  -6  -1  16        2.97       -0.46      5.00 o 
  -5  -1  16      151.15      181.12     23.68 o 
  -4  -1  16       29.54       45.77     11.85 o 
  -3  -1  16      153.55      166.90     20.05 o 
  -2  -1  16       12.66        7.95      7.37 o 
  -1  -1  16      123.93      135.06      4.99 o 
   0  -1  16        1.36       -0.42      4.65 o 
   1  -1  16       68.55       77.41      5.54 o 
   2  -1  16       95.07      102.39     14.71 o 
   3  -1  16       16.08       20.67      7.77 o 
   4  -1  16       75.84       90.62     15.14 o 
   5  -1  16       39.05       55.96     12.71 o 
   6  -1  16       20.37       19.32     10.37 o 
   7  -1  16        0.01        2.71      5.78 o 
  -7   0  16        0.00        1.85      8.44 o 
  -6   0  16       98.26       99.56     18.64 o 
  -5   0  16       80.28       68.18     14.87 o 
  -4   0  16      258.56      267.78     25.91 o 
  -3   0  16      539.85      556.37     18.62 o 
  -2   0  16     1266.19     1304.88     50.26 o 
  -1   0  16      247.38      233.73      5.79 o 
   0   0  16      344.63      333.97     24.03 o 
   1   0  16     1559.05     1528.21     21.18 o 
   2   0  16      490.86      589.45     34.46 o 
   3   0  16      765.16      728.22     40.02 o 
   4   0  16      317.86      326.07     28.63 o 
   5   0  16        2.67       -3.18      5.23 o 
   6   0  16      127.59      150.52     22.80 o 
   7   0  16        1.87        3.32      7.20 o 
  -7   1  16        9.30        5.13      5.21 o 
  -6   1  16       29.55       34.33     10.70 o 
  -5   1  16       48.74       66.54     14.06 o 
  -4   1  16       88.91       97.66      8.77 o 
  -3   1  16      110.20      116.02      5.15 o 
  -2   1  16      353.64      327.14     23.97 o 
  -1   1  16      265.05      248.00      8.26 o 
   0   1  16     2348.96     2265.92     37.33 o 
   1   1  16       21.10       18.12      2.18 o 
   2   1  16        3.87       13.64      8.70 o 
   3   1  16        7.38       13.00      7.57 o 
   4   1  16      131.46      144.16     20.10 o 
   5   1  16      520.51      489.20     38.65 o 
   6   1  16        8.00        3.29      7.03 o 
   7   1  16        0.16       16.88     14.25 o 
  -7   2  16      118.14      164.75     28.81 o 
  -6   2  16       16.36       15.38      7.17 o 
  -5   2  16      107.64      106.83     12.38 o 
  -4   2  16       61.56       55.94      6.47 o 
  -3   2  16       81.21      108.17      8.38 o 
  -2   2  16      774.87      770.36     21.63 o 
  -1   2  16      400.36      427.62     12.00 o 
   0   2  16      229.77      200.92      7.98 o 
   1   2  16      405.74      493.99     13.11 o 
   2   2  16       96.45      116.21      8.68 o 
   3   2  16       13.72        9.29      2.42 o 
   4   2  16      257.00      248.27     26.27 o 
   5   2  16      134.44      137.81     21.14 o 
   6   2  16       26.70       16.39     11.17 o 
   7   2  16      178.55      210.93     30.04 o 
  -6   3  16       22.29       42.08     16.10 o 
  -5   3  16      265.95      304.80     33.87 o 
  -4   3  16        8.22        8.89      4.58 o 
  -3   3  16      765.65      788.76     22.83 o 
  -2   3  16       12.38       14.58      2.28 o 
  -1   3  16        0.43        1.00      2.71 o 
   0   3  16       49.62       73.66     10.58 o 
   1   3  16      291.19      294.60     15.06 o 
   2   3  16       94.61       95.36     15.02 o 
   3   3  16      309.16      301.47     26.76 o 
   4   3  16     5613.21     5639.08    126.21 o 
   5   3  16      101.38      129.38     19.77 o 
   6   3  16      107.41      122.97     22.77 o 
   7   3  16        1.89       -4.39      6.45 o 
  -6   4  16        6.03       20.57     12.05 o 
  -5   4  16      397.22      398.39     39.75 o 
  -4   4  16      134.76      121.33     21.63 o 
  -3   4  16      118.57      101.00     11.86 o 
  -2   4  16       66.14       66.59      5.41 o 
  -1   4  16     1387.71     1347.78     30.44 o 
   0   4  16      731.03      742.05     50.28 o 
   1   4  16       17.51       26.34      9.38 o 
   2   4  16       31.06       29.69      5.77 o 
   3   4  16        7.23        4.23      5.38 o 
   4   4  16       53.01       59.82     14.84 o 
   5   4  16       31.78       28.91     11.33 o 
   6   4  16        0.24        7.06      8.53 o 
   7   4  16        2.61        5.06     10.65 o 
  -5   5  16       53.43       82.20     19.26 o 
  -4   5  16        9.19       14.74      7.58 o 
  -3   5  16     1677.06     1725.22     52.09 o 
  -2   5  16        1.85        3.14      3.47 o 
  -1   5  16       13.46        6.83      4.86 o 
   0   5  16       92.04       79.54      7.89 o 
   1   5  16      215.24      220.62     15.24 o 
   2   5  16       10.96       14.62      3.98 o 
   3   5  16      210.94      227.07     17.34 o 
   4   5  16      313.99      282.92     30.17 o 
   5   5  16       56.15       69.92     16.99 o 
   6   5  16       13.98       33.07     13.59 o 
  -5   6  16       14.37       -4.23      8.47 o 
  -4   6  16       38.21       51.53     16.70 o 
  -3   6  16       42.81       36.73      9.53 o 
  -2   6  16       89.11      103.22     13.72 o 
  -1   6  16      298.00      305.93     16.53 o 
   0   6  16       67.01       71.22     15.50 o 
   1   6  16        9.90       11.03      4.92 o 
   2   6  16      111.20      130.19     11.31 o 
   3   6  16      311.34      341.25     22.36 o 
   4   6  16      113.20       93.62     12.95 o 
   5   6  16       21.69       18.33     11.00 o 
   6   6  16       56.78       60.63     17.41 o 
  -3   7  16       47.82       58.96     11.60 o 
  -2   7  16       14.72       19.19      7.89 o 
  -1   7  16        6.12       12.79     12.04 o 
   0   7  16       49.17       76.11     16.51 o 
   1   7  16      335.55      331.95     35.25 o 
   2   7  16       55.43       76.32     13.95 o 
   3   7  16        0.01       -0.23      5.09 o 
   4   7  16       37.20       14.23      6.20 o 
  -2   8  16       20.29       20.27     12.03 o 
  -1   8  16       30.74       45.50     16.84 o 
   0   8  16       13.57       28.42     14.32 o 
   1   8  16       23.24       42.25     14.83 o 
   2   8  16        6.26       15.00      7.63 o 
   3   8  16       37.76       39.95      9.73 o 
   0  -8  17       22.33       13.56      8.88 o 
  -3  -7  17      168.07      150.76     13.86 o 
  -2  -7  17       70.78       66.20     11.37 o 
  -1  -7  17        1.61       -1.80      4.01 o 
   0  -7  17        3.84        9.88      5.72 o 
   1  -7  17      284.88      298.89     33.98 o 
   2  -7  17       85.75       82.82     18.82 o 
   3  -7  17       11.02       24.59     13.21 o 
  -5  -6  17       29.82       25.62     10.67 o 
  -4  -6  17        2.30       -1.57      4.53 o 
  -3  -6  17      424.41      406.82     21.11 o 
  -2  -6  17       16.97       18.32      4.88 o 
  -1  -6  17      160.31      168.68     13.19 o 
   0  -6  17        7.50       12.52      4.37 o 
   1  -6  17       78.97       71.17     15.77 o 
   2  -6  17       71.46       68.57     16.26 o 
   3  -6  17       82.68       73.33     17.33 o 
   4  -6  17       40.66       54.00     15.77 o 
   5  -6  17        0.95        3.25      9.09 o 
  -5  -5  17       35.39       34.09     13.12 o 
  -4  -5  17        1.58        7.07      6.34 o 
  -3  -5  17      111.39      103.70     12.46 o 
  -2  -5  17        6.19        2.63      3.04 o 
  -1  -5  17       92.46       87.34      9.02 o 
   0  -5  17       68.33       72.03     10.10 o 
   1  -5  17      202.64      202.33     15.62 o 
   2  -5  17        0.01        1.67      5.02 o 
   3  -5  17        6.92        5.39      5.45 o 
   4  -5  17        4.03        1.23      6.86 o 
   5  -5  17        1.35        6.00      7.61 o 
   6  -5  17        8.95       24.72     11.11 o 
  -6  -4  17       28.79       34.81     14.01 o 
  -5  -4  17        5.51       -1.18      6.07 o 
  -4  -4  17        5.82        8.73      7.98 o 
  -3  -4  17       38.89       36.49     11.04 o 
  -2  -4  17      184.50      169.87     11.31 o 
  -1  -4  17       19.00       19.81      3.55 o 
   0  -4  17      122.16      146.70     13.44 o 
   1  -4  17       43.61       34.23      5.69 o 
   2  -4  17        0.40        4.85      4.40 o 
   3  -4  17      147.94      149.58     14.69 o 
   4  -4  17       95.86       98.03     11.69 o 
   5  -4  17        3.58        3.51      7.81 o 
   6  -4  17       61.90       78.12     18.58 o 
  -6  -3  17        0.42        6.17      8.92 o 
  -5  -3  17       53.75       45.36     12.68 o 
  -4  -3  17      182.51      188.89     24.87 o 
  -3  -3  17       10.28       10.24      7.36 o 
  -2  -3  17      215.11      230.89     11.87 o 
  -1  -3  17        3.79        8.46      2.79 o 
   0  -3  17      222.16      212.10     30.17 o 
   1  -3  17       15.15       14.15      5.49 o 
   2  -3  17      339.56      312.66     36.03 o 
   3  -3  17      246.82      226.19     16.54 o 
   4  -3  17       22.54       25.44      7.15 o 
   5  -3  17       42.16       34.20      7.99 o 
   6  -3  17       47.04       41.74      9.57 o 
   7  -3  17       43.36       56.82     17.54 o 
  -7  -2  17       18.32       32.67     14.46 o 
  -6  -2  17        6.09       26.58     11.18 o 
  -5  -2  17        0.37       10.15      8.47 o 
  -4  -2  17      162.06      193.15     24.51 o 
  -3  -2  17        0.43       13.93      8.64 o 
  -2  -2  17        0.77        2.00      2.81 o 
  -1  -2  17      714.85      709.07     14.44 o 
   0  -2  17      555.76      527.56     20.81 o 
   1  -2  17       76.80       79.55      8.79 o 
   2  -2  17     1182.03     1190.00     24.77 o 
   3  -2  17      252.24      265.85     24.30 o 
   4  -2  17      124.38      121.32     17.17 o 
   5  -2  17       21.89       27.32     10.19 o 
   6  -2  17        5.38       17.78     10.00 o 
   7  -2  17        8.12        8.03      8.50 o 
  -7  -1  17      143.78      260.69     32.92 o 
  -6  -1  17       44.07       57.44     15.56 o 
  -5  -1  17      205.31      197.45     25.29 o 
  -4  -1  17      446.81      457.98     35.46 o 
  -3  -1  17      326.31      279.00     26.70 o 
  -2  -1  17      628.98      658.77     37.69 o 
  -1  -1  17        0.00        2.93      1.25 o 
   0  -1  17        0.44       -1.23      2.55 o 
   1  -1  17      236.34      230.69     15.51 o 
   2  -1  17      558.24      489.28     31.34 o 
   3  -1  17      503.03      563.43     34.99 o 
   4  -1  17       87.88       74.21     14.74 o 
   5  -1  17      730.28      695.30     44.80 o 
   6  -1  17       20.22        9.92      8.74 o 
   7  -1  17       58.13       42.16     14.32 o 
  -7   0  17       21.79       28.04     12.09 o 
  -6   0  17       11.31       17.62      8.11 o 
  -5   0  17       76.97       42.03     12.60 o 
  -4   0  17       47.22       24.06      9.75 o 
  -3   0  17        9.42       10.17      3.45 o 
  -2   0  17       25.16       31.89      9.54 o 
  -1   0  17      226.49      223.16      6.12 o 
   0   0  17      265.02      243.50     21.52 o 
   1   0  17      120.98      134.02      7.41 o 
   2   0  17      369.75      435.92     30.20 o 
   3   0  17        0.11       -7.25      7.03 o 
   4   0  17       39.55       31.52     10.02 o 
   5   0  17       50.38       43.92     12.81 o 
   6   0  17        0.70        5.14      5.77 o 
   7   0  17      271.26      331.26     36.29 o 
  -7   1  17       11.96        2.43      5.47 o 
  -6   1  17       31.32       23.23      9.06 o 
  -5   1  17      292.37      322.83     29.82 o 
  -4   1  17      122.83      138.80     18.64 o 
  -3   1  17     1153.37     1170.82     30.50 o 
  -2   1  17      226.63      224.42     20.62 o 
  -1   1  17       41.71       36.86      2.62 o 
   0   1  17       82.72      128.56     10.03 o 
   1   1  17      118.85      119.54      5.06 o 
   2   1  17      633.69      692.03     38.23 o 
   3   1  17       83.36       76.86     14.32 o 
   4   1  17      620.19      602.67     40.11 o 
   5   1  17       25.68       32.13     11.35 o 
   6   1  17        4.74        1.52      7.94 o 
   7   1  17       58.75       79.11     18.79 o 
  -7   2  17       40.45       41.68     16.78 o 
  -6   2  17      268.16      265.99     21.33 o 
  -5   2  17       94.41       69.28     10.84 o 
  -4   2  17       48.54       37.69      5.41 o 
  -3   2  17       39.82       42.01      5.73 o 
  -2   2  17       51.95       63.44      8.30 o 
  -1   2  17        1.21        7.47      2.27 o 
   0   2  17      285.51      247.35      9.38 o 
   1   2  17      130.61      174.69     12.87 o 
   2   2  17      162.82      151.23      8.87 o 
   3   2  17      155.04      167.19     20.07 o 
   4   2  17      155.01      164.32     22.06 o 
   5   2  17       99.25      127.53     20.94 o 
   6   2  17      468.03      522.87     43.83 o 
   7   2  17        0.19        4.67      7.82 o 
  -6   3  17       43.87       62.74     18.24 o 
  -5   3  17      260.88      295.53     33.76 o 
  -4   3  17      202.20      218.30     14.84 o 
  -3   3  17       91.70      102.44      8.74 o 
  -2   3  17     1535.67     1504.23     30.91 o 
  -1   3  17        1.35       -3.41      3.51 o 
   0   3  17       57.79       68.32      7.92 o 
   1   3  17      200.05      211.08     10.22 o 
   2   3  17       42.55       48.55      6.99 o 
   3   3  17       13.40       14.93      7.52 o 
   4   3  17      433.77      497.03     38.83 o 
   5   3  17       18.51       17.48      9.37 o 
   6   3  17        7.61        5.82      6.78 o 
   7   3  17       23.55       12.13      7.27 o 
  -6   4  17       12.98       18.36     14.40 o 
  -5   4  17      200.52      241.65     32.15 o 
  -4   4  17      122.85      132.86     15.02 o 
  -3   4  17      268.51      265.29     19.44 o 
  -2   4  17      547.75      547.10     30.92 o 
  -1   4  17      252.75      236.27     13.19 o 
   0   4  17        6.17        7.37      3.43 o 
   1   4  17       51.56       44.76      6.89 o 
   2   4  17       97.18       90.41     10.16 o 
   3   4  17       97.76       87.75     15.67 o 
   4   4  17       42.28       51.20     13.72 o 
   5   4  17       80.16       91.99     19.23 o 
   6   4  17        0.44       -0.44      6.02 o 
   7   4  17        3.34       10.16      9.27 o 
  -5   5  17       79.85       78.83     20.41 o 
  -4   5  17      109.49      119.80     14.36 o 
  -3   5  17      747.04      810.49     36.50 o 
  -2   5  17     1104.17     1144.14     30.25 o 
  -1   5  17      344.73      346.27     16.52 o 
   0   5  17      556.31      555.67     20.85 o 
   1   5  17      573.64      612.21     36.06 o 
   2   5  17       25.29       19.58      6.06 o 
   3   5  17      193.88      204.94     16.60 o 
   4   5  17      114.39      122.97     20.49 o 
   5   5  17       46.97       45.61     13.63 o 
   6   5  17        2.72        8.13      7.88 o 
  -4   6  17       58.89       53.95     15.75 o 
  -3   6  17        0.87        5.76      5.42 o 
  -2   6  17       16.05       12.26      6.23 o 
  -1   6  17      111.74      116.67     13.89 o 
   0   6  17       55.38       32.63     11.31 o 
   1   6  17       19.39       15.30      5.28 o 
   2   6  17      138.30      136.84     11.65 o 
   3   6  17        0.19        2.53      4.51 o 
   4   6  17        0.91       14.88      6.93 o 
   5   6  17       14.14        0.43      8.01 o 
  -3   7  17      256.90      270.90     23.98 o 
  -2   7  17       40.61       48.31     10.34 o 
  -1   7  17        6.75        6.57      4.49 o 
   0   7  17       41.55       53.62     15.95 o 
   1   7  17        2.77        5.71      9.93 o 
   2   7  17        3.17        1.12      3.63 o 
   3   7  17        1.08       -0.89      3.21 o 
   4   7  17        2.12        5.52      3.89 o 
  -1   8  17       28.09       24.73     13.54 o 
   0   8  17      200.27      211.27     30.96 o 
   1   8  17        8.35       11.64      8.50 o 
   2   8  17       42.89       64.80     17.09 o 
  -3  -7  18       22.32       30.07      7.13 o 
  -2  -7  18       14.16       12.47      5.34 o 
  -1  -7  18       25.03       26.22      5.72 o 
   0  -7  18      259.48      282.03     21.96 o 
   1  -7  18      198.09      199.35     28.61 o 
   2  -7  18       38.63       39.07     13.70 o 
   3  -7  18        1.92        7.51      8.93 o 
  -4  -6  18       99.36       77.58     12.33 o 
  -3  -6  18        5.68       10.65      4.50 o 
  -2  -6  18       22.97       12.13      7.74 o 
  -1  -6  18       13.16        9.37      4.20 o 
   0  -6  18       11.03       15.19      5.60 o 
   1  -6  18        0.02       -0.99      6.05 o 
   2  -6  18       69.47      103.10     19.59 o 
   3  -6  18       38.06       27.31     11.08 o 
   4  -6  18       14.20       -2.79      7.15 o 
  -5  -5  18        4.24       20.23     10.69 o 
  -4  -5  18        7.64        9.65      4.87 o 
  -3  -5  18        7.22        6.15      4.55 o 
  -2  -5  18       22.13       32.25      5.91 o 
  -1  -5  18       85.89       95.94      9.43 o 
   0  -5  18       22.18       30.60      7.33 o 
   1  -5  18      287.26      251.44     17.79 o 
   2  -5  18       15.03       12.22      4.08 o 
   3  -5  18        4.26       13.85     10.14 o 
   4  -5  18        9.97        4.47      6.22 o 
   5  -5  18       31.20       36.62     14.36 o 
  -6  -4  18      171.89      146.40     25.82 o 
  -5  -4  18        4.67        7.16      6.29 o 
  -4  -4  18       61.92       70.45     16.67 o 
  -3  -4  18        6.52        3.33      3.88 o 
  -2  -4  18       46.62       49.61      6.59 o 
  -1  -4  18        1.78        0.49      2.38 o 
   0  -4  18      657.67      644.84     27.65 o 
   1  -4  18       22.98       18.61      8.12 o 
   2  -4  18       84.32       81.87     10.18 o 
   3  -4  18      409.01      426.68     23.57 o 
   4  -4  18        1.46        3.23      5.30 o 
   5  -4  18       87.78       94.62     20.07 o 
   6  -4  18        0.15        2.74      9.00 o 
  -6  -3  18      113.40       96.92     20.71 o 
  -5  -3  18       96.98      133.77     22.98 o 
  -4  -3  18      272.66      279.68     30.60 o 
  -3  -3  18        3.64       -1.17      5.59 o 
  -2  -3  18        0.70        3.53      2.92 o 
  -1  -3  18      131.53      133.77      7.57 o 
   0  -3  18      235.12      220.46     14.99 o 
   1  -3  18        4.36       14.43      6.01 o 
   2  -3  18      534.95      537.25     24.69 o 
   3  -3  18        3.62       10.95      5.41 o 
   4  -3  18        3.01        1.90      3.94 o 
   5  -3  18        3.17        3.01     11.91 o 
   6  -3  18      152.40      154.85     17.08 o 
   7  -3  18       50.06       70.94     19.71 o 
  -7  -2  18        5.29       15.84     11.28 o 
  -6  -2  18       21.69       38.31     13.58 o 
  -5  -2  18        5.41       20.24      9.24 o 
  -4  -2  18        2.87        5.59      7.79 o 
  -3  -2  18      236.97      186.55     22.99 o 
  -2  -2  18      208.70      213.38     13.50 o 
  -1  -2  18       86.64       81.14      5.10 o 
   0  -2  18      111.07      124.20     10.66 o 
   1  -2  18      105.38      113.24     10.60 o 
   2  -2  18      723.76      797.47     29.17 o 
   3  -2  18       80.09      102.77     11.66 o 
   4  -2  18      231.14      221.52     24.04 o 
   5  -2  18       77.57       71.45     15.47 o 
   6  -2  18        0.81        5.49      5.75 o 
   7  -2  18       21.63       30.53     12.07 o 
  -7  -1  18        3.07        9.34      9.12 o 
  -6  -1  18        2.97        2.66      5.42 o 
  -5  -1  18        8.36        0.47      6.43 o 
  -4  -1  18       10.64        1.86      5.43 o 
  -3  -1  18        0.67        0.70      7.33 o 
  -2  -1  18      107.19      129.10     17.73 o 
  -1  -1  18      135.43      113.29      5.19 o 
   0  -1  18       43.07       45.39      6.41 o 
   1  -1  18      416.17      383.40     13.22 o 
   2  -1  18       47.79       54.02     12.97 o 
   3  -1  18        6.71       20.31      8.34 o 
   4  -1  18        0.13       -5.31      5.97 o 
   5  -1  18      119.39      144.43     21.27 o 
   6  -1  18      462.34      439.14     38.60 o 
   7  -1  18       16.61       11.25      9.43 o 
  -7   0  18       49.49       40.51     13.48 o 
  -6   0  18        2.23        1.62      7.31 o 
  -5   0  18      738.87      613.05     43.01 o 
  -4   0  18      108.10       76.36     14.23 o 
  -3   0  18       28.99       27.69      8.78 o 
  -2   0  18      150.04      160.90     19.32 o 
  -1   0  18        0.01        2.94      0.91 o 
   0   0  18      568.45      616.96     34.65 o 
   1   0  18        0.13        4.92      8.30 o 
   2   0  18      578.87      584.62     35.36 o 
   3   0  18      255.31      270.02     25.57 o 
   4   0  18      139.05      126.92     18.90 o 
   5   0  18        2.14        8.63      7.17 o 
   6   0  18      260.36      261.54     30.48 o 
   7   0  18       35.33       26.54     12.20 o 
  -7   1  18        1.11        8.51      6.07 o 
  -6   1  18       10.79        3.64      6.10 o 
  -5   1  18       88.70      100.16     17.09 o 
  -4   1  18       69.53       61.30     13.03 o 
  -3   1  18        3.86       15.23      4.64 o 
  -2   1  18       54.64       63.41     11.64 o 
  -1   1  18      213.25      176.00      5.58 o 
   0   1  18      933.54      927.19     25.35 o 
   1   1  18       35.08       28.50      2.55 o 
   2   1  18      117.57       99.71     15.65 o 
   3   1  18      756.94      756.63     43.42 o 
   4   1  18      593.69      594.17     40.51 o 
   5   1  18     2083.52     2033.48     81.40 o 
   6   1  18       63.51       27.44     12.23 o 
   7   1  18       33.82       59.38     17.36 o 
  -6   2  18       80.03       82.02     12.40 o 
  -5   2  18      398.49      354.31     23.31 o 
  -4   2  18        4.36        1.40      4.22 o 
  -3   2  18        3.91        7.36      3.26 o 
  -2   2  18       96.37       85.52     11.53 o 
  -1   2  18      565.33      555.05     13.93 o 
   0   2  18      318.21      290.31     13.39 o 
   1   2  18     1114.42     1167.46     20.31 o 
   2   2  18      542.02      536.28     35.12 o 
   3   2  18        7.78       -2.80      5.04 o 
   4   2  18      101.74       86.11     16.31 o 
   5   2  18        6.46       11.10      9.95 o 
   6   2  18       88.34      118.01     21.79 o 
   7   2  18        0.63       70.65     21.74 o 
  -6   3  18      156.80      146.56     27.23 o 
  -5   3  18        4.67       10.33      9.30 o 
  -4   3  18      249.14      271.49     14.71 o 
  -3   3  18      827.71      782.21     23.72 o 
  -2   3  18      224.33      224.92     12.35 o 
  -1   3  18       50.82       48.15      7.21 o 
   0   3  18        8.33       11.73      3.61 o 
   1   3  18        8.99       11.08      2.87 o 
   2   3  18        0.49        3.15      3.26 o 
   3   3  18       16.26        6.04      4.76 o 
   4   3  18       41.89       33.57     10.48 o 
   5   3  18      237.03      229.61     28.65 o 
   6   3  18      115.49       89.35     18.22 o 
   7   3  18        1.63        3.63      8.20 o 
  -6   4  18      340.46      312.24     38.52 o 
  -5   4  18      119.06      115.38     21.97 o 
  -4   4  18      600.91      589.26     30.07 o 
  -3   4  18        0.04       -0.96      4.56 o 
  -2   4  18      727.83      671.82     22.95 o 
  -1   4  18      464.75      475.14     18.86 o 
   0   4  18       65.55       73.77      8.70 o 
   1   4  18      170.89      155.69     12.31 o 
   2   4  18       66.91       77.20      9.31 o 
   3   4  18      124.26      108.67     17.67 o 
   4   4  18        3.83       17.62     11.57 o 
   5   4  18      245.86      227.07     28.84 o 
   6   4  18        0.62        2.25      6.49 o 
   7   4  18        8.51        9.96      9.31 o 
  -5   5  18       15.58       14.11     11.53 o 
  -4   5  18       91.06       90.97     12.87 o 
  -3   5  18     2154.36     2160.20     59.36 o 
  -2   5  18        9.13        5.19      3.25 o 
  -1   5  18        2.40        0.73      3.11 o 
   0   5  18      976.36      987.62     28.27 o 
   1   5  18      158.00      148.44     18.44 o 
   2   5  18        0.44       -1.21      3.37 o 
   3   5  18       34.50       37.39      9.11 o 
   4   5  18       61.28       64.59     15.84 o 
   5   5  18       48.46       59.92     15.75 o 
   6   5  18        0.87       18.49     10.72 o 
  -4   6  18       11.66       19.15     11.59 o 
  -3   6  18       29.94       25.37      9.11 o 
  -2   6  18       44.76       41.07     11.51 o 
  -1   6  18       76.33       66.49     10.92 o 
   0   6  18        0.36        9.07      7.43 o 
   1   6  18        4.49        7.44      3.32 o 
   2   6  18      273.20      271.37     16.35 o 
   3   6  18      151.86      156.88     16.79 o 
   4   6  18       12.58        7.93     11.39 o 
   5   6  18       44.04       51.07     15.77 o 
  -3   7  18      300.77      329.84     36.41 o 
  -2   7  18        0.45        1.78      6.18 o 
  -1   7  18       34.34       40.92      9.22 o 
   0   7  18        4.05       -4.99      7.55 o 
   1   7  18       67.01       61.51     17.88 o 
   2   7  18        3.62        2.09      7.83 o 
   3   7  18        0.31        1.01      3.94 o 
   4   7  18        0.85        2.38      5.56 o 
  -1   8  18       75.13       69.61     18.93 o 
   0   8  18       44.45       51.87     18.13 o 
   1   8  18        0.13        1.97      9.50 o 
   2   8  18       12.10       32.23     13.60 o 
  -3  -7  19       19.36       10.97     18.57 o 
  -2  -7  19       15.31       18.76      7.03 o 
  -1  -7  19       12.78       16.82      7.30 o 
   0  -7  19       30.69       34.21      8.98 o 
   1  -7  19       58.88       57.71     15.95 o 
   2  -7  19       76.99      124.40     24.06 o 
   3  -7  19        0.01      -20.97     10.81 o 
  -4  -6  19       21.50       35.05     12.64 o 
  -3  -6  19        4.04       20.25      5.73 o 
  -2  -6  19      221.22      227.31     15.43 o 
  -1  -6  19      127.15      111.67     11.16 o 
   0  -6  19       12.05       11.21      9.01 o 
   1  -6  19      203.14      220.61     27.77 o 
   2  -6  19        2.31       11.09      8.35 o 
   3  -6  19       81.65       56.13     15.14 o 
   4  -6  19      127.09      165.16     27.39 o 
  -5  -5  19        0.18        2.54      8.09 o 
  -4  -5  19       40.46       42.91      8.92 o 
  -3  -5  19       12.72       10.39      8.67 o 
  -2  -5  19        4.78        6.91      4.22 o 
  -1  -5  19       73.22       80.72      8.82 o 
   0  -5  19      480.07      435.73     24.61 o 
   1  -5  19        8.35        3.12      6.55 o 
   2  -5  19        5.22        3.05      8.76 o 
   3  -5  19      236.36      230.41     28.93 o 
   4  -5  19       37.05       48.00     16.12 o 
   5  -5  19        3.99        7.36      8.47 o 
  -6  -4  19       39.29       84.27     20.04 o 
  -5  -4  19       41.25       38.81     14.24 o 
  -4  -4  19        8.30       13.91      8.15 o 
  -3  -4  19       34.87       28.96      6.41 o 
  -2  -4  19       27.15       25.97      5.97 o 
  -1  -4  19       12.00        8.08      4.35 o 
   0  -4  19      106.92      106.36     12.10 o 
   1  -4  19       75.34       73.75      9.74 o 
   2  -4  19       17.59        9.39      6.17 o 
   3  -4  19      736.89      657.92     29.84 o 
   4  -4  19       55.32       57.74      9.71 o 
   5  -4  19      141.93      126.82     23.54 o 
   6  -4  19        4.64        7.72     10.54 o 
  -6  -3  19      178.90      212.48     30.43 o 
  -5  -3  19       20.32       30.47     10.99 o 
  -4  -3  19       18.18       12.86      9.50 o 
  -3  -3  19        1.96       -5.67      5.91 o 
  -2  -3  19       17.89       23.73      6.63 o 
  -1  -3  19      308.18      313.55     14.13 o 
   0  -3  19       66.84       69.27      8.97 o 
   1  -3  19       24.31       20.74      5.07 o 
   2  -3  19       48.70       56.45      8.72 o 
   3  -3  19       23.81       21.44      7.24 o 
   4  -3  19       12.47        9.33      7.89 o 
   5  -3  19        5.12        8.91      8.86 o 
   6  -3  19       51.36       72.06     12.47 o 
  -6  -2  19       24.62       19.70     10.44 o 
  -5  -2  19        3.38        6.92      6.99 o 
  -4  -2  19       31.29       24.58     11.77 o 
  -3  -2  19      247.17      264.27     27.76 o 
  -2  -2  19       11.89       10.86      3.56 o 
  -1  -2  19       48.69       66.08      4.60 o 
   0  -2  19      219.02      208.96     13.89 o 
   1  -2  19        4.63        9.64      4.41 o 
   2  -2  19      304.86      310.81     23.98 o 
   3  -2  19      573.02      571.55     29.80 o 
   4  -2  19      208.46      167.84     21.04 o 
   5  -2  19       52.33       44.87     12.89 o 
   6  -2  19       83.09       57.83     14.62 o 
   7  -2  19        0.42        2.68      6.88 o 
  -7  -1  19       94.73       82.43     18.73 o 
  -6  -1  19       13.63       20.16      9.53 o 
  -5  -1  19       30.80       28.80      9.74 o 
  -4  -1  19       28.98       32.36     10.28 o 
  -3  -1  19        3.82        6.25      5.50 o 
  -2  -1  19       97.27       78.04     14.26 o 
  -1  -1  19      184.68      169.61      7.69 o 
   0  -1  19      512.74      506.68     19.60 o 
   1  -1  19      972.66      938.36     29.68 o 
   2  -1  19      262.57      262.90     24.78 o 
   3  -1  19       44.35       31.33     10.54 o 
   4  -1  19      227.74      234.65     25.69 o 
   5  -1  19     1111.52     1118.81     59.03 o 
   6  -1  19      465.13      451.63     39.76 o 
   7  -1  19        1.80       17.44     10.62 o 
  -7   0  19       48.58       53.82     16.04 o 
  -6   0  19       29.58       31.17     10.85 o 
  -5   0  19      329.17      324.22     31.80 o 
  -4   0  19       86.84       89.94     16.57 o 
  -3   0  19       49.17       40.92     11.01 o 
  -2   0  19      758.75      741.54     40.74 o 
  -1   0  19      376.47      313.66     10.25 o 
   0   0  19       12.53       34.40      7.49 o 
   1   0  19       54.92       42.80      4.24 o 
   2   0  19        6.18       10.55      9.57 o 
   3   0  19       49.69       44.38     11.41 o 
   4   0  19      306.65      305.61     29.37 o 
   5   0  19       14.09       15.74      8.73 o 
   6   0  19      397.99      400.02     38.45 o 
   7   0  19       51.58       19.42     10.34 o 
  -6   1  19       22.49       12.02      6.12 o 
  -5   1  19        3.46        1.30      5.15 o 
  -4   1  19        6.60       16.88      7.14 o 
  -3   1  19       21.60       24.23      5.08 o 
  -2   1  19      209.26      226.17     22.21 o 
  -1   1  19      885.24      801.88     11.26 o 
   0   1  19      134.78      162.97     15.27 o 
   1   1  19      252.00      240.91     10.66 o 
   2   1  19       27.98       28.48      9.52 o 
   3   1  19      161.80      186.11     22.33 o 
   4   1  19        0.70        3.22      9.05 o 
   5   1  19     3603.04     3665.30    109.53 o 
   6   1  19       14.03       18.79      9.47 o 
   7   1  19      150.51      171.37     27.25 o 
  -6   2  19       48.50       56.04     10.92 o 
  -5   2  19       13.47       23.09      8.23 o 
  -4   2  19        0.00       -1.71      4.52 o 
  -3   2  19      212.59      204.18     12.06 o 
  -2   2  19       14.42       18.01      6.90 o 
  -1   2  19      369.20      388.57     18.70 o 
   0   2  19      315.09      276.33     11.11 o 
   1   2  19       73.20       86.86      5.76 o 
   2   2  19       63.83       44.64     12.25 o 
   3   2  19       23.53       46.33     12.14 o 
   4   2  19       27.95       48.91     13.92 o 
   5   2  19      424.19      513.63     42.36 o 
   6   2  19       88.53      130.46     23.75 o 
   7   2  19      209.05      237.46     32.98 o 
  -6   3  19      125.88      164.55     28.30 o 
  -5   3  19        6.87       22.35     11.28 o 
  -4   3  19      509.15      491.05     20.09 o 
  -3   3  19      182.82      181.89     11.81 o 
  -2   3  19      104.61      121.17     10.42 o 
  -1   3  19       90.77       95.22     10.10 o 
   0   3  19       37.23       46.14      7.01 o 
   1   3  19       21.79       45.57      4.99 o 
   2   3  19        0.75        1.04      2.44 o 
   3   3  19      208.27      185.73     22.78 o 
   4   3  19      239.79      272.51     29.83 o 
   5   3  19      214.54      210.83     28.45 o 
   6   3  19       12.88       15.21     11.37 o 
   7   3  19       37.54       62.38     17.39 o 
  -6   4  19        3.00       38.43     16.03 o 
  -5   4  19        0.06       -1.67      8.72 o 
  -4   4  19       59.53       57.01     10.31 o 
  -3   4  19        5.95        8.04      4.83 o 
  -2   4  19      509.26      490.79     25.75 o 
  -1   4  19        3.54        7.31      3.32 o 
   0   4  19       73.52       68.48     11.79 o 
   1   4  19      182.76      179.78     20.60 o 
   2   4  19       54.65       74.16      9.34 o 
   3   4  19        0.41       -3.82      5.41 o 
   4   4  19      111.23       93.08     18.20 o 
   5   4  19       59.67       55.28     15.67 o 
   6   4  19       42.34       49.76     16.39 o 
  -5   5  19       21.41       32.07     12.86 o 
  -4   5  19        5.52        7.57      3.94 o 
  -3   5  19      235.54      254.22     20.89 o 
  -2   5  19       23.78       31.39     10.92 o 
  -1   5  19        5.14        6.50      3.68 o 
   0   5  19      199.96      182.17     12.59 o 
   1   5  19        1.28        3.92      7.55 o 
   2   5  19      212.25      172.95     14.48 o 
   3   5  19        3.87        6.11      5.36 o 
   4   5  19       21.89       41.72     12.88 o 
   5   5  19       81.20       76.80     17.64 o 
   6   5  19       28.45       28.92     11.88 o 
  -4   6  19        5.11        7.60      5.65 o 
  -3   6  19       15.29       15.20      6.49 o 
  -2   6  19        1.97       -3.54      5.45 o 
  -1   6  19        7.21        8.28      5.74 o 
   0   6  19        7.82       -1.49      6.07 o 
   1   6  19        1.22        0.59      3.40 o 
   2   6  19       32.21       41.72      8.26 o 
   3   6  19        2.48        4.81      3.62 o 
   4   6  19       18.70       20.68      9.99 o 
   5   6  19       46.90       48.46     15.41 o 
  -3   7  19      101.76       74.57     17.47 o 
  -2   7  19        4.09       -7.08     14.01 o 
  -1   7  19        5.13        1.12      6.66 o 
   0   7  19       34.87       44.86     14.93 o 
   1   7  19       36.37       70.19     18.06 o 
   2   7  19        3.13        4.65     13.42 o 
   3   7  19       40.65       40.06      9.45 o 
   4   7  19       41.07       48.37      8.26 o 
   0   8  19       32.68       31.63     12.46 o 
   1   8  19        1.99       20.21     13.87 o 
  -2  -7  20        1.54        1.61      4.23 o 
  -1  -7  20       21.03       17.63      6.25 o 
   0  -7  20       18.75       20.76      6.05 o 
   1  -7  20       15.60       28.65     11.69 o 
   2  -7  20        0.97       -1.05      8.45 o 
  -4  -6  20       18.06        3.06      5.22 o 
  -3  -6  20      109.57      122.82     14.99 o 
  -2  -6  20      105.95      117.87     14.44 o 
  -1  -6  20      231.51      217.44     15.42 o 
   0  -6  20        0.02       -1.49     10.51 o 
   1  -6  20       85.73      106.60     20.24 o 
   2  -6  20       25.06       28.07     10.61 o 
   3  -6  20        7.75       12.75     10.37 o 
   4  -6  20      153.28      186.31     28.55 o 
  -5  -5  20       24.69       29.98     12.29 o 
  -4  -5  20        2.37      -11.21      8.41 o 
  -3  -5  20        9.49       17.55     10.09 o 
  -2  -5  20        0.11        2.88     10.98 o 
  -1  -5  20        4.48       12.12      4.29 o 
   0  -5  20      182.26      170.18     16.07 o 
   1  -5  20       39.70       25.37      6.61 o 
   2  -5  20      106.13      100.20     12.14 o 
   3  -5  20       52.12       52.91     15.21 o 
   4  -5  20       27.16       21.81     11.12 o 
   5  -5  20       49.87       57.18     17.48 o 
  -5  -4  20        3.64       19.18     12.73 o 
  -4  -4  20        3.67        1.11      4.94 o 
  -3  -4  20       21.34       21.34     10.26 o 
  -2  -4  20       25.67       19.53      4.32 o 
  -1  -4  20        0.00        3.88      3.00 o 
   0  -4  20      201.75      208.15     17.89 o 
   1  -4  20       68.76       70.49      9.64 o 
   2  -4  20      219.72      196.75     27.77 o 
   3  -4  20        0.02       11.37     13.71 o 
   4  -4  20       47.40       54.91      9.57 o 
   5  -4  20        2.99       -6.54      7.11 o 
   6  -4  20       12.27       -4.95      7.56 o 
  -6  -3  20       13.93       31.40     13.90 o 
  -5  -3  20       17.40       19.41      9.76 o 
  -4  -3  20       79.90       66.78     16.86 o 
  -3  -3  20      122.05      112.76     19.74 o 
  -2  -3  20      464.20      459.05     16.86 o 
  -1  -3  20       17.61       21.00      4.85 o 
   0  -3  20        0.43        1.27      3.63 o 
   1  -3  20        0.14       -2.23      3.23 o 
   2  -3  20       64.24       52.61      8.77 o 
   3  -3  20       21.07       29.29      7.52 o 
   4  -3  20      310.69      272.70     20.22 o 
   5  -3  20        8.21        4.97      5.98 o 
   6  -3  20       56.25       60.76     11.31 o 
  -6  -2  20        0.06        1.24      9.76 o 
  -5  -2  20        0.02      -11.22      8.60 o 
  -4  -2  20      776.34      746.57     49.81 o 
  -3  -2  20       91.41      101.71     18.09 o 
  -2  -2  20       82.53       71.87      5.89 o 
  -1  -2  20        2.06        1.79      2.35 o 
   0  -2  20      262.11      280.13     16.17 o 
   1  -2  20      138.80      130.92     20.45 o 
   2  -2  20       90.34      107.19     11.38 o 
   3  -2  20       34.19       55.93      9.42 o 
   4  -2  20        0.43        5.75      7.77 o 
   5  -2  20      214.38      209.95     25.67 o 
   6  -2  20       67.96       53.16     14.40 o 
   7  -2  20       11.89       11.42      8.29 o 
  -6  -1  20       44.71       51.34     15.41 o 
  -5  -1  20       13.82        7.05      8.83 o 
  -4  -1  20      232.13      205.64     26.02 o 
  -3  -1  20      107.08      101.52     17.91 o 
  -2  -1  20        0.23       -6.68      6.21 o 
  -1  -1  20      236.59      259.35      9.60 o 
   0  -1  20       30.31       40.81      6.49 o 
   1  -1  20      114.17      132.99     11.90 o 
   2  -1  20       80.12       86.45     14.77 o 
   3  -1  20      286.63      304.97     28.19 o 
   4  -1  20      468.67      409.18     33.99 o 
   5  -1  20      215.21      199.18     25.63 o 
   6  -1  20        5.81       17.20      9.86 o 
   7  -1  20       58.18       57.50     16.58 o 
  -6   0  20       16.87       17.56     10.67 o 
  -5   0  20      268.49      222.51     27.04 o 
  -4   0  20      147.81       94.99     17.23 o 
  -3   0  20      277.44      307.69     28.07 o 
  -2   0  20       78.04       86.79     15.32 o 
  -1   0  20       55.16       63.70     11.24 o 
   0   0  20      632.06      625.78     18.18 o 
   1   0  20      358.31      317.64     11.38 o 
   2   0  20      288.71      346.92     29.37 o 
   3   0  20       96.38       96.16     16.48 o 
   4   0  20        7.27       10.33      7.77 o 
   5   0  20      543.78      491.85     40.79 o 
   6   0  20       88.63      108.75     20.38 o 
   7   0  20       13.80       33.28     15.22 o 
  -6   1  20       11.40       20.88     10.19 o 
  -5   1  20       10.01       10.65      7.06 o 
  -4   1  20        6.58        2.38      4.25 o 
  -3   1  20      261.95      280.30     16.25 o 
  -2   1  20      212.06      198.67     21.18 o 
  -1   1  20      477.68      426.70     10.22 o 
   0   1  20      109.47      117.01     21.52 o 
   1   1  20       37.43       48.72     10.24 o 
   2   1  20      237.08      206.64     22.97 o 
   3   1  20       58.72       41.00     10.83 o 
   4   1  20      182.51      184.69     23.70 o 
   5   1  20       86.18       96.04     20.53 o 
   6   1  20      134.61      123.17     21.57 o 
   7   1  20      104.94       99.54     21.48 o 
  -6   2  20       50.30       60.54     11.44 o 
  -5   2  20       62.31       67.40     12.28 o 
  -4   2  20        7.78        5.30      4.47 o 
  -3   2  20       26.26       36.15      5.63 o 
  -2   2  20      216.98      238.72     16.12 o 
  -1   2  20       10.67        9.80      4.72 o 
   0   2  20      214.74      227.86     14.52 o 
   1   2  20      120.73      141.71      9.84 o 
   2   2  20       79.71       86.39     15.75 o 
   3   2  20      156.91      152.98     21.14 o 
   4   2  20      263.47      299.16     30.82 o 
   5   2  20       37.02       54.26     15.00 o 
   6   2  20       40.49       31.42     13.25 o 
   7   2  20      102.63      147.30     26.98 o 
  -6   3  20        6.33        2.48      7.12 o 
  -5   3  20       85.43       92.13     20.11 o 
  -4   3  20       22.79       23.85      5.10 o 
  -3   3  20        0.25        5.35      3.32 o 
  -2   3  20     2239.28     2249.43     40.52 o 
  -1   3  20       49.54       66.61      9.14 o 
   0   3  20      341.95      359.53     22.94 o 
   1   3  20      133.24      131.48     11.85 o 
   2   3  20       18.87       17.01      4.43 o 
   3   3  20      123.02      142.31     20.61 o 
   4   3  20       59.24       60.79     14.32 o 
   5   3  20       18.40       43.78     13.53 o 
   6   3  20       48.99       53.37     16.24 o 
   7   3  20       16.83       14.74      9.67 o 
  -5   4  20       15.92        9.39      6.97 o 
  -4   4  20      114.15      132.16     17.80 o 
  -3   4  20       21.15       22.25      6.82 o 
  -2   4  20       14.23       19.32      5.40 o 
  -1   4  20       96.79      107.31     11.26 o 
   0   4  20       43.57       28.86     10.58 o 
   1   4  20        3.23        2.30      3.97 o 
   2   4  20       28.54       13.28     10.12 o 
   3   4  20        3.79       10.54      4.70 o 
   4   4  20      101.66      110.80     20.02 o 
   5   4  20       48.99       45.84     13.06 o 
   6   4  20        6.56       10.51     11.20 o 
  -5   5  20       78.94       58.80     17.42 o 
  -4   5  20        4.51        2.79      5.02 o 
  -3   5  20        2.96       14.38      8.42 o 
  -2   5  20      156.39      136.34     14.78 o 
  -1   5  20      241.46      216.62     13.88 o 
   0   5  20        2.80        8.57      4.03 o 
   1   5  20       33.39       35.58      9.79 o 
   2   5  20      204.12      188.46     15.40 o 
   3   5  20       54.67       53.94      9.08 o 
   4   5  20      109.98      139.64     21.69 o 
   5   5  20       19.11       27.75     11.16 o 
   6   5  20       38.83       66.96     17.98 o 
  -4   6  20       60.36       36.76      9.47 o 
  -3   6  20       26.03       24.44      7.63 o 
  -2   6  20      259.59      259.37     21.88 o 
  -1   6  20        2.57        0.18      4.25 o 
   0   6  20       41.42       38.12     13.50 o 
   1   6  20      189.93      214.43     18.15 o 
   2   6  20       11.88        9.61      5.84 o 
   3   6  20       45.13       46.48      8.91 o 
   4   6  20       15.82       15.47     10.25 o 
   5   6  20       35.11       40.19     10.61 o 
  -2   7  20        0.89       -1.97      4.19 o 
  -1   7  20       10.27        7.28      8.81 o 
   0   7  20        2.81       16.74     11.30 o 
   1   7  20       88.09       83.09     19.06 o 
   2   7  20       21.00       13.55      9.09 o 
   3   7  20        3.88        8.05      6.01 o 
  -2  -7  21        4.39        5.25      4.58 o 
  -1  -7  21       25.36       38.26      7.49 o 
   0  -7  21        1.68        2.01      4.26 o 
   1  -7  21       50.44       56.50     15.72 o 
   2  -7  21      119.73      116.89     23.30 o 
  -3  -6  21        3.13        0.71      5.55 o 
  -2  -6  21       27.44       27.01     13.48 o 
  -1  -6  21        1.72       -2.42      4.98 o 
   0  -6  21        1.93       -3.43      5.02 o 
   1  -6  21        0.30        3.60      5.33 o 
   2  -6  21        0.06       -8.47      6.72 o 
   3  -6  21       18.35       40.70     15.99 o 
   4  -6  21       29.03       62.97     20.05 o 
  -4  -5  21        0.04        8.21      4.99 o 
  -3  -5  21        3.28       -1.96      7.18 o 
  -2  -5  21       35.83       31.36      7.18 o 
  -1  -5  21       39.26       35.87      6.18 o 
   0  -5  21       83.78       74.66     10.63 o 
   1  -5  21        3.94        7.17      4.35 o 
   2  -5  21       44.46       41.38      8.19 o 
   3  -5  21        5.38        2.28      7.96 o 
   4  -5  21        7.85        0.04      6.01 o 
   5  -5  21       45.09       32.47     14.09 o 
  -5  -4  21        7.26       26.55     12.86 o 
  -4  -4  21       87.59       96.60     19.22 o 
  -3  -4  21       84.88      109.48     20.79 o 
  -2  -4  21      230.00      222.14     17.41 o 
  -1  -4  21       18.16       19.85      4.48 o 
   0  -4  21        6.04        7.68      7.08 o 
   1  -4  21       21.51       23.94      6.15 o 
   2  -4  21       29.73       26.01      8.86 o 
   3  -4  21      299.94      318.64     21.67 o 
   4  -4  21       33.42       40.30      8.93 o 
   5  -4  21        0.03      -10.09     10.49 o 
  -6  -3  21      117.95      124.87     24.17 o 
  -5  -3  21       60.17       48.21     15.80 o 
  -4  -3  21       24.84       29.16     12.02 o 
  -3  -3  21       54.92       69.46     16.32 o 
  -2  -3  21       11.30        8.77      8.71 o 
  -1  -3  21       36.75       33.01      5.08 o 
   0  -3  21        2.45        4.49      3.24 o 
   1  -3  21       33.02       37.02      7.03 o 
   2  -3  21       75.57       69.62     11.32 o 
   3  -3  21       63.67       54.92      9.07 o 
   4  -3  21        1.92        2.97      4.53 o 
   5  -3  21        2.14        3.09      7.41 o 
   6  -3  21      210.68      256.35     22.76 o 
  -6  -2  21        0.02       17.00      9.59 o 
  -5  -2  21        6.53       -3.05      5.43 o 
  -4  -2  21      108.12      109.00     19.87 o 
  -3  -2  21        1.73       -2.01      7.25 o 
  -2  -2  21        6.42        8.32      3.55 o 
  -1  -2  21      368.15      402.24     14.51 o 
   0  -2  21       11.93       15.46      5.24 o 
   1  -2  21      241.78      203.12     15.18 o 
   2  -2  21        9.86       14.73      5.20 o 
   3  -2  21        6.94        1.20      4.64 o 
   4  -2  21        7.19        9.30      6.87 o 
   5  -2  21       74.89       63.76     14.66 o 
   6  -2  21       23.18       37.28     12.60 o 
  -6  -1  21        0.02       -2.26      4.84 o 
  -5  -1  21        0.00        5.19      6.01 o 
  -4  -1  21       29.19       35.46     11.15 o 
  -3  -1  21        0.00        4.17      6.65 o 
  -2  -1  21      337.88      305.16     28.66 o 
  -1  -1  21      105.33      102.69      7.38 o 
   0  -1  21        0.49        3.32      6.31 o 
   1  -1  21      544.08      569.44     28.18 o 
   2  -1  21       23.39       14.56      7.69 o 
   3  -1  21      538.50      505.67     36.88 o 
   4  -1  21        9.62        6.45      7.14 o 
   5  -1  21       61.55       52.69     13.77 o 
   6  -1  21      320.92      315.78     34.25 o 
   7  -1  21        0.11        4.53      6.14 o 
  -6   0  21        0.65       -3.66      6.88 o 
  -5   0  21      111.51      114.39     20.15 o 
  -4   0  21      302.20      260.05     27.94 o 
  -3   0  21        7.81       22.68      8.41 o 
  -2   0  21      141.12      125.71     17.93 o 
  -1   0  21      285.70      296.56     14.05 o 
   0   0  21      327.47      339.02     13.77 o 
   1   0  21      261.26      244.94     10.35 o 
   2   0  21      117.93      137.62     19.43 o 
   3   0  21      160.60      177.23     22.03 o 
   4   0  21      531.58      526.25     39.89 o 
   5   0  21       50.12       59.26     14.50 o 
   6   0  21       44.70       44.10     14.40 o 
   7   0  21        0.48       -0.13      7.41 o 
  -6   1  21       19.51       20.68      9.69 o 
  -5   1  21       87.85       75.40     15.92 o 
  -4   1  21       11.72       22.95      8.91 o 
  -3   1  21      119.44      142.29     12.09 o 
  -2   1  21     1470.85     1390.01     56.52 o 
  -1   1  21     1295.96     1244.76     36.17 o 
   0   1  21        1.27        9.05      4.23 o 
   1   1  21       38.98       42.55      7.32 o 
   2   1  21     1729.53     1777.16     67.51 o 
   3   1  21      182.62      223.63     25.90 o 
   4   1  21       80.17       83.02     18.42 o 
   5   1  21      249.18      286.22     31.63 o 
   6   1  21        0.44       -1.67      5.30 o 
   7   1  21       69.32       60.68     17.27 o 
  -6   2  21       64.23       55.28     18.42 o 
  -5   2  21        4.07        3.30      4.22 o 
  -4   2  21       26.72       25.00      6.93 o 
  -3   2  21       21.03       18.76      4.13 o 
  -2   2  21       71.09       84.78     10.30 o 
  -1   2  21        2.87        7.10      4.48 o 
   0   2  21       29.45       26.65      5.27 o 
   1   2  21        2.42        6.75      5.75 o 
   2   2  21        3.25        0.06      4.31 o 
   3   2  21      212.40      171.07     22.58 o 
   4   2  21      609.98      519.30     40.89 o 
   5   2  21       51.80       35.64     12.54 o 
   6   2  21      503.81      518.41     46.56 o 
   7   2  21        1.29       26.38     14.17 o 
  -6   3  21       49.70       82.25     21.65 o 
  -5   3  21      106.38       99.56     21.78 o 
  -4   3  21       60.75       66.11     10.00 o 
  -3   3  21       75.85       76.21     10.52 o 
  -2   3  21     3711.30     3676.90     61.40 o 
  -1   3  21      324.16      310.42     18.63 o 
   0   3  21        9.54        9.49      4.21 o 
   1   3  21       17.61       19.46      5.74 o 
   2   3  21        1.07        2.15      2.56 o 
   3   3  21       19.08       25.83     11.01 o 
   4   3  21       68.70       59.53     14.65 o 
   5   3  21      118.36      119.14     21.75 o 
   6   3  21        0.68        1.05      6.02 o 
  -5   4  21       11.94       13.52     11.73 o 
  -4   4  21      300.65      292.32     21.69 o 
  -3   4  21      535.74      525.89     28.15 o 
  -2   4  21       12.08       10.54      4.25 o 
  -1   4  21      159.22      118.61     10.12 o 
   0   4  21        0.78        5.62      4.40 o 
   1   4  21      494.52      410.36     32.67 o 
   2   4  21        0.11        2.76      3.08 o 
   3   4  21        7.91        4.35      3.57 o 
   4   4  21      176.66      137.98     22.10 o 
   5   4  21        9.14        9.93      8.07 o 
   6   4  21       73.79      105.26     21.62 o 
  -4   5  21        5.62        6.37      5.55 o 
  -3   5  21       40.35       47.81      9.61 o 
  -2   5  21      672.59      592.79     30.80 o 
  -1   5  21       23.24       18.52      5.18 o 
   0   5  21        5.96        9.10      4.79 o 
   1   5  21       53.38       68.70     14.02 o 
   2   5  21       19.35       34.48      6.69 o 
   3   5  21      215.31      203.82     18.68 o 
   4   5  21        4.38        0.45      3.10 o 
   5   5  21       90.75       80.86     18.03 o 
  -3   6  21       36.47       29.14     14.63 o 
  -2   6  21       60.99       54.33     10.42 o 
  -1   6  21       13.64        8.94     11.65 o 
   0   6  21      216.35      218.11     28.58 o 
   1   6  21      261.76      266.34     20.53 o 
   2   6  21        1.14        2.98      4.69 o 
   3   6  21       58.94       64.41     18.06 o 
   4   6  21       27.28       17.36      8.74 o 
   5   6  21        2.23        2.75     11.75 o 
  -2   7  21       81.65       93.03     14.26 o 
  -1   7  21        1.36        0.55      3.96 o 
   0   7  21       79.27      110.10     21.96 o 
   1   7  21       11.50       24.33     10.17 o 
   2   7  21        0.38        4.47      8.26 o 
   3   7  21       27.41       42.14     10.11 o 
  -1  -7  22        0.66        0.18      3.70 o 
   0  -7  22       16.06        9.10      7.02 o 
   1  -7  22       11.94       22.27     12.49 o 
  -3  -6  22       41.84       55.60     16.94 o 
  -2  -6  22        0.85        9.69      5.51 o 
  -1  -6  22       14.77        7.72      4.47 o 
   0  -6  22       15.73       11.34      5.59 o 
   1  -6  22        1.33        9.05      6.70 o 
   2  -6  22       82.46       64.39     16.90 o 
   3  -6  22      136.13      186.28     28.46 o 
  -4  -5  22       92.98       97.83     21.09 o 
  -3  -5  22       13.05       25.30     12.84 o 
  -2  -5  22        4.39        1.35      4.82 o 
  -1  -5  22        9.13       13.37      3.94 o 
   0  -5  22       36.22       39.00      7.98 o 
   1  -5  22       24.88       21.41      8.05 o 
   2  -5  22        0.03       -1.63      3.75 o 
   3  -5  22       17.95       29.81     12.88 o 
   4  -5  22        5.06        3.76      7.33 o 
  -5  -4  22       17.17       10.06      7.68 o 
  -4  -4  22        0.27        6.81      8.75 o 
  -3  -4  22       28.91       23.10     10.29 o 
  -2  -4  22       13.98       21.33      8.02 o 
  -1  -4  22       12.03       11.85      4.10 o 
   0  -4  22       17.80        8.67      7.37 o 
   1  -4  22        2.17        8.88      4.95 o 
   2  -4  22        0.17        0.65      3.57 o 
   3  -4  22       15.63       27.24      7.48 o 
   4  -4  22      107.26       91.88     12.50 o 
   5  -4  22       55.18       66.21     17.42 o 
  -5  -3  22        0.28        6.88      7.49 o 
  -4  -3  22       24.93       28.80     11.70 o 
  -3  -3  22        7.25       11.65     11.79 o 
  -2  -3  22        0.54       -1.46      2.96 o 
  -1  -3  22      175.40      162.21     10.73 o 
   0  -3  22      313.59      342.94     19.94 o 
   1  -3  22       22.59       23.05      5.94 o 
   2  -3  22      117.41       96.68     11.55 o 
   3  -3  22        5.81        1.02      6.75 o 
   4  -3  22       23.21       34.68     11.39 o 
   5  -3  22       34.36       25.39     15.55 o 
   6  -3  22      613.02      656.88     36.52 o 
  -6  -2  22       37.42       32.88     13.32 o 
  -5  -2  22       54.15       69.92     17.21 o 
  -4  -2  22        0.20        1.92      6.03 o 
  -3  -2  22       34.58       60.40     14.49 o 
  -2  -2  22      115.09      125.29     19.84 o 
  -1  -2  22      574.00      590.79     27.69 o 
   0  -2  22      289.68      259.35     16.12 o 
   1  -2  22     1352.31     1357.96     63.35 o 
   2  -2  22       56.61       51.65     10.87 o 
   3  -2  22       16.22       21.08      6.20 o 
   4  -2  22       60.60       42.86     12.47 o 
   5  -2  22        1.78        7.69      7.91 o 
   6  -2  22        6.50       13.20      9.51 o 
  -6  -1  22        0.00       -0.43      6.41 o 
  -5  -1  22        8.39        4.48      5.45 o 
  -4  -1  22        2.79       -0.03      6.55 o 
  -3  -1  22        0.15        0.98      6.28 o 
  -2  -1  22       90.70       94.80     16.87 o 
  -1  -1  22       75.43       84.81      5.75 o 
   0  -1  22        3.59       11.19      4.70 o 
   1  -1  22       12.11       21.94      6.50 o 
   2  -1  22      541.50      521.38     37.90 o 
   3  -1  22      353.27      377.40     32.81 o 
   4  -1  22        4.83        5.45      7.03 o 
   5  -1  22      217.94      211.13     27.11 o 
   6  -1  22      995.06     1012.52     62.14 o 
   7  -1  22        0.33        8.30      7.26 o 
  -6   0  22       13.38       26.91     12.08 o 
  -5   0  22       30.99       34.74     12.41 o 
  -4   0  22       27.59       22.44     10.30 o 
  -3   0  22       13.35       10.43      7.87 o 
  -2   0  22      118.28      109.90     17.25 o 
  -1   0  22        3.86       17.27      9.04 o 
   0   0  22      552.13      611.12     21.52 o 
   1   0  22      284.80      287.75     27.50 o 
   2   0  22       74.83       72.55     14.88 o 
   3   0  22       96.89       79.28     16.25 o 
   4   0  22      702.63      696.40     47.12 o 
   5   0  22      398.26      384.10     36.69 o 
   6   0  22        1.49        4.67      6.44 o 
   7   0  22       53.55       39.25     14.11 o 
  -6   1  22       29.65       30.49     12.33 o 
  -5   1  22        8.52        8.14      7.31 o 
  -4   1  22      138.68      149.53     21.00 o 
  -3   1  22        3.20        0.78      2.58 o 
  -2   1  22      516.10      479.78     34.37 o 
  -1   1  22        0.17       45.05      9.16 o 
   0   1  22      182.09      235.27     14.19 o 
   1   1  22        0.46        3.94      2.39 o 
   2   1  22      900.64      907.96     49.77 o 
   3   1  22      288.75      333.66     31.99 o 
   4   1  22     1373.18     1386.42     66.46 o 
   5   1  22        0.12        3.07      9.22 o 
   6   1  22       90.78       65.35     16.91 o 
   7   1  22       27.83       35.99     14.13 o 
  -6   2  22        0.03       -6.71      6.37 o 
  -5   2  22        3.17       -2.38      3.79 o 
  -4   2  22        8.47        4.30      7.05 o 
  -3   2  22        8.16       11.29      5.87 o 
  -2   2  22        1.34        5.54      4.03 o 
  -1   2  22        4.02        4.01      3.98 o 
   0   2  22        0.00        1.62      3.91 o 
   1   2  22      310.88      306.93     14.91 o 
   2   2  22      437.13      398.00     33.49 o 
   3   2  22       50.73       54.64     13.23 o 
   4   2  22        1.67       12.84     10.01 o 
   5   2  22      348.33      431.96     40.73 o 
   6   2  22        0.56       -5.30      5.39 o 
   7   2  22       12.58       17.86     12.69 o 
  -5   3  22       77.20      101.72     21.63 o 
  -4   3  22        5.89       27.85     13.47 o 
  -3   3  22       38.06       43.58      6.16 o 
  -2   3  22      862.60      851.80     26.10 o 
  -1   3  22      224.76      217.63     15.97 o 
   0   3  22        4.26        3.39      4.96 o 
   1   3  22       12.04       16.16     10.82 o 
   2   3  22       33.17       29.80      5.70 o 
   3   3  22      516.99      436.58     36.45 o 
   4   3  22       39.21       36.44     11.73 o 
   5   3  22      173.57      268.41     32.59 o 
   6   3  22       43.83       43.08     15.58 o 
  -5   4  22       13.95       19.47     11.43 o 
  -4   4  22       10.06       12.32      8.80 o 
  -3   4  22      240.47      222.84     18.62 o 
  -2   4  22       24.67       33.52      5.59 o 
  -1   4  22       83.13       71.70      8.26 o 
   0   4  22       11.19       23.98      6.33 o 
   1   4  22       49.35       40.76     11.63 o 
   2   4  22        2.57        1.24      4.48 o 
   3   4  22       51.10       58.81      9.07 o 
   4   4  22        3.79       11.75      7.91 o 
   5   4  22      133.79      153.80     25.38 o 
   6   4  22       10.51       24.57     13.47 o 
  -4   5  22       79.21       83.21     16.70 o 
  -3   5  22       25.19       20.73      6.94 o 
  -2   5  22        3.14        5.03      5.43 o 
  -1   5  22        2.50        3.99      3.50 o 
   0   5  22        0.61        0.19      3.25 o 
   1   5  22       41.40       44.97     11.43 o 
   2   5  22       72.24       59.86     10.78 o 
   3   5  22      112.68       93.32     11.94 o 
   4   5  22        8.84        5.59      4.28 o 
   5   5  22        3.82       -9.57      9.14 o 
  -3   6  22       88.48       92.83     13.87 o 
  -2   6  22        6.06        2.81      5.21 o 
  -1   6  22       30.50       28.99     10.45 o 
   0   6  22       77.06       96.00     18.84 o 
   1   6  22      161.15      185.65     17.59 o 
   2   6  22       54.16       62.84     14.53 o 
   3   6  22       70.27       70.28     11.17 o 
   4   6  22      130.69      168.10     17.21 o 
  -2   7  22        3.30       10.42      7.59 o 
  -1   7  22       39.19       47.76     11.36 o 
   0   7  22        0.74        0.53      7.00 o 
   1   7  22        2.80       11.59      7.52 o 
   2   7  22        9.66        8.56      6.56 o 
   3   7  22       18.15       14.34     11.22 o 
  -3  -6  23        0.33       23.38     11.29 o 
  -2  -6  23       13.86       18.58      7.49 o 
  -1  -6  23       43.82       38.39      7.09 o 
   0  -6  23        3.86        5.80      4.96 o 
   1  -6  23      102.11      105.22     19.90 o 
   2  -6  23        9.15       16.79      7.60 o 
   3  -6  23        0.00       -3.72      8.72 o 
  -4  -5  23        0.54       12.90      9.67 o 
  -3  -5  23       39.57       30.88     11.88 o 
  -2  -5  23       84.90       79.59     11.84 o 
  -1  -5  23       17.91       21.73      4.94 o 
   0  -5  23        6.30        5.15      7.41 o 
   1  -5  23       35.31       33.81      7.84 o 
   2  -5  23        0.36        4.93      5.32 o 
   3  -5  23       47.03       57.56     15.10 o 
   4  -5  23       19.68        8.65      8.69 o 
  -5  -4  23        0.45      -13.12      8.04 o 
  -4  -4  23       39.09       39.23     14.32 o 
  -3  -4  23      227.20      229.12     29.91 o 
  -2  -4  23        0.65        0.59      6.10 o 
  -1  -4  23        0.27        0.71      2.53 o 
   0  -4  23       10.78        0.02      7.38 o 
   1  -4  23        7.19       10.29      4.43 o 
   2  -4  23        2.03        1.15      4.38 o 
   3  -4  23       19.28       11.94      6.67 o 
   4  -4  23        2.16        1.78      5.91 o 
   5  -4  23        0.01       15.06      9.88 o 
  -5  -3  23       63.56       49.47     15.29 o 
  -4  -3  23        0.24       -1.70      6.68 o 
  -3  -3  23       52.19       79.79     16.65 o 
  -2  -3  23      113.78      131.00     21.29 o 
  -1  -3  23      104.82      114.04      9.21 o 
   0  -3  23      289.33      308.42     19.47 o 
   1  -3  23        0.00       -0.69      3.75 o 
   2  -3  23       57.69       44.64      8.63 o 
   3  -3  23        0.02       -4.87      4.64 o 
   4  -3  23       63.37       63.17     12.38 o 
   5  -3  23       11.15       15.76      7.16 o 
   6  -3  23      181.15      171.50     19.35 o 
  -6  -2  23        6.27       -0.92      6.65 o 
  -5  -2  23        5.97       12.89     10.05 o 
  -4  -2  23      280.83      274.81     31.73 o 
  -3  -2  23        0.13       17.08     12.61 o 
  -2  -2  23       67.12       79.36     16.29 o 
  -1  -2  23       20.84       35.77      6.93 o 
   0  -2  23      584.11      600.90     25.00 o 
   1  -2  23        5.36       25.02      7.16 o 
   2  -2  23       35.04       29.17      6.34 o 
   3  -2  23        4.08        5.52      9.93 o 
   4  -2  23      119.13      122.07     14.64 o 
   5  -2  23       93.29       98.76     19.13 o 
   6  -2  23       95.95       90.43     18.74 o 
  -6  -1  23       22.10       23.04     11.50 o 
  -5  -1  23        2.81        6.42      7.17 o 
  -4  -1  23       28.89       44.22     13.98 o 
  -3  -1  23       68.83       58.91     14.75 o 
  -2  -1  23       11.47        0.50      6.32 o 
  -1  -1  23      124.60      142.67     22.97 o 
   0  -1  23     1371.76     1446.45     31.08 o 
   1  -1  23        3.95        5.16      5.13 o 
   2  -1  23     2026.70     1777.88     70.93 o 
   3  -1  23      216.50      193.11     24.03 o 
   4  -1  23      125.03      137.24     21.89 o 
   5  -1  23      176.99      191.43     26.31 o 
   6  -1  23      243.17      288.45     34.31 o 
  -6   0  23       75.82       76.48     18.08 o 
  -5   0  23       27.02       14.54      7.63 o 
  -4   0  23        3.36       22.05      9.61 o 
  -3   0  23       67.54       69.46     14.71 o 
  -2   0  23      122.56      124.29     18.70 o 
  -1   0  23      637.69      644.61     41.16 o 
   0   0  23      337.74      321.01     16.07 o 
   1   0  23      122.06      150.76     21.77 o 
   2   0  23      305.82      330.21     30.78 o 
   3   0  23       35.97       32.41     10.92 o 
   4   0  23       97.81       98.61     18.87 o 
   5   0  23       20.08       19.90     10.76 o 
   6   0  23       31.05       36.61     13.73 o 
  -6   1  23       24.16       22.41     10.02 o 
  -5   1  23        0.17       17.15     10.34 o 
  -4   1  23        4.96        7.78      5.33 o 
  -3   1  23      124.78      118.84     18.03 o 
  -2   1  23       26.63       33.69     11.71 o 
  -1   1  23     1561.24     1692.37     41.73 o 
   0   1  23        4.08       16.03      6.46 o 
   1   1  23      367.48      371.12     31.88 o 
   2   1  23      110.96      128.31     20.45 o 
   3   1  23      930.70      897.39     52.28 o 
   4   1  23       23.62       33.09     13.73 o 
   5   1  23       75.86       83.52     17.91 o 
   6   1  23       55.12       71.90     17.99 o 
  -5   2  23      100.15       91.15     12.99 o 
  -4   2  23       12.97       15.43      6.40 o 
  -3   2  23       98.34      103.53      9.33 o 
  -2   2  23      264.51      267.24     18.17 o 
  -1   2  23      116.62      113.86     13.59 o 
   0   2  23      312.79      328.16     17.60 o 
   1   2  23        3.88        3.30      6.58 o 
   2   2  23       88.71       72.13     16.12 o 
   3   2  23       30.01       24.27     10.90 o 
   4   2  23       26.46       44.88     13.87 o 
   5   2  23        1.70       21.26     13.00 o 
   6   2  23       19.71       30.55     12.27 o 
  -5   3  23       23.64       21.43      9.78 o 
  -4   3  23        2.03       -3.67      6.20 o 
  -3   3  23       43.76       62.24      7.69 o 
  -2   3  23      134.55      123.78     10.95 o 
  -1   3  23       37.10       33.56      7.48 o 
   0   3  23      109.71      101.67     29.47 o 
   1   3  23        3.89        8.06      8.66 o 
   2   3  23       18.54       28.97     10.21 o 
   3   3  23       22.49       32.89     12.72 o 
   4   3  23        3.64        6.77      7.13 o 
   5   3  23        4.23       13.74     10.83 o 
   6   3  23        6.42       15.14      8.92 o 
  -5   4  23       30.15       29.07     13.08 o 
  -4   4  23      128.42      112.17     21.20 o 
  -3   4  23       34.44       33.82      6.36 o 
  -2   4  23       12.41       10.21      5.48 o 
  -1   4  23      309.04      297.12     16.44 o 
   0   4  23       10.31        2.15      3.49 o 
   1   4  23      202.10      185.06     23.04 o 
   2   4  23      208.45      178.78     23.44 o 
   3   4  23       54.41       54.51     14.45 o 
   4   4  23      200.60      230.71     29.52 o 
   5   4  23       17.11       24.96     11.50 o 
   6   4  23        0.39       -2.95      7.44 o 
  -4   5  23       29.71       33.22     11.49 o 
  -3   5  23        0.01       -4.72      5.05 o 
  -2   5  23      149.84      157.30     16.68 o 
  -1   5  23        0.04       -2.48      3.54 o 
   0   5  23       46.33       37.63      8.23 o 
   1   5  23       12.28       10.73      7.47 o 
   2   5  23      340.36      341.29     32.94 o 
   3   5  23        2.59       -0.65      5.18 o 
   4   5  23        0.79       15.80     10.29 o 
   5   5  23        5.56       15.68     10.27 o 
  -3   6  23       32.54       17.62     15.48 o 
  -2   6  23        0.53        4.58      6.01 o 
  -1   6  23        8.77        6.21      5.35 o 
   0   6  23       21.80        5.70      8.13 o 
   1   6  23        1.36       -2.60      4.14 o 
   2   6  23       37.12       13.47      8.28 o 
   3   6  23       25.53       36.62     12.26 o 
   4   6  23        9.55       21.30     12.15 o 
  -1   7  23       32.07       13.55     11.27 o 
   0   7  23       21.64       48.54     16.17 o 
   1   7  23        2.73      -11.60      8.98 o 
   2   7  23        0.44       -3.85      6.71 o 
  -2  -6  24      113.46       98.42     20.96 o 
  -1  -6  24        1.06       -4.11      7.29 o 
   0  -6  24        0.23       -3.00      4.66 o 
   1  -6  24        8.17       12.63      9.19 o 
   2  -6  24       13.43       15.63      7.02 o 
  -3  -5  24       15.82       19.18     11.97 o 
  -2  -5  24      103.40      102.72     20.11 o 
  -1  -5  24        2.21       -3.02      4.83 o 
   0  -5  24       35.29       40.37      8.44 o 
   1  -5  24        7.96        4.14      7.67 o 
   2  -5  24       73.12       57.47      9.76 o 
   3  -5  24       10.60       10.36      6.79 o 
   4  -5  24        5.12       12.78      7.97 o 
  -4  -4  24        3.28       15.37     12.37 o 
  -3  -4  24      284.60      276.47     33.19 o 
  -2  -4  24        0.19        3.00      6.02 o 
  -1  -4  24       18.11       32.17      7.58 o 
   0  -4  24       59.74       58.15      9.52 o 
   1  -4  24        3.82       12.31      6.42 o 
   2  -4  24        1.17       11.97      5.97 o 
   3  -4  24       54.06       52.76      9.18 o 
   4  -4  24       38.73       42.16     14.02 o 
   5  -4  24       44.78       34.46     13.33 o 
  -5  -3  24      117.59      108.30     22.47 o 
  -4  -3  24       73.45       49.75     14.09 o 
  -3  -3  24       90.35      111.42     21.29 o 
  -2  -3  24      198.02      184.79     25.52 o 
  -1  -3  24        0.07        0.88      5.64 o 
   0  -3  24       56.90       64.24      9.37 o 
   1  -3  24      117.10       97.65     11.61 o 
   2  -3  24      365.81      320.40     37.94 o 
   3  -3  24      140.92      114.71     13.46 o 
   4  -3  24       33.02       55.62     10.69 o 
   5  -3  24        0.11       -2.85      5.60 o 
  -5  -2  24        0.20        7.69      9.19 o 
  -4  -2  24       42.06       28.30     12.30 o 
  -3  -2  24      554.02      543.17     43.39 o 
  -2  -2  24       77.41       62.22     14.70 o 
  -1  -2  24      681.64      654.84     44.62 o 
   0  -2  24      369.01      349.64     19.47 o 
   1  -2  24        0.02        5.95      4.20 o 
   2  -2  24       28.96       30.17      9.82 o 
   3  -2  24      193.29      174.80     16.42 o 
   4  -2  24        6.55       10.56      6.67 o 
   5  -2  24        0.00        2.03      5.23 o 
   6  -2  24       25.92       33.20     14.13 o 
  -5  -1  24       10.37       23.09     10.85 o 
  -4  -1  24        1.06        9.66      9.32 o 
  -3  -1  24      192.26      223.83     27.52 o 
  -2  -1  24      217.35      232.99     26.12 o 
  -1  -1  24     4164.43     4324.45    110.98 o 
   0  -1  24     1511.65     1565.05     32.96 o 
   1  -1  24      224.41      206.24     22.61 o 
   2  -1  24      418.50      425.09     36.50 o 
   3  -1  24        2.07       -4.10      6.08 o 
   4  -1  24        4.84        2.73      7.55 o 
   5  -1  24        1.74       -0.49      6.74 o 
   6  -1  24       43.95       25.22     10.72 o 
  -6   0  24       22.58       19.69      9.23 o 
  -5   0  24        0.06        3.02      6.15 o 
  -4   0  24        2.29        2.75      7.70 o 
  -3   0  24        0.09        4.93      5.85 o 
  -2   0  24      152.19      160.58     22.75 o 
  -1   0  24       11.58       36.17     12.19 o 
   0   0  24       10.63       32.21      6.16 o 
   1   0  24     1658.49     1631.43     68.33 o 
   2   0  24       97.08       73.69     15.99 o 
   3   0  24      460.08      417.40     36.19 o 
   4   0  24      186.79      166.84     24.05 o 
   5   0  24       25.73       22.45      9.75 o 
   6   0  24       10.07       10.21      8.53 o 
  -5   1  24        3.97        9.17      7.43 o 
  -4   1  24        7.90        4.65      4.87 o 
  -3   1  24        7.85        3.64      6.08 o 
  -2   1  24      505.11      527.94     37.75 o 
  -1   1  24     3733.80     3798.06     63.56 o 
   0   1  24      266.52      261.32     15.45 o 
   1   1  24        0.13       -0.31      8.74 o 
   2   1  24      273.55      267.79     28.69 o 
   3   1  24      647.59      656.92     45.96 o 
   4   1  24       28.23        4.36      7.52 o 
   5   1  24       68.85       76.84     17.75 o 
   6   1  24      133.52      183.60     28.80 o 
  -5   2  24        1.14        1.97      5.76 o 
  -4   2  24        0.87        3.84      4.61 o 
  -3   2  24       32.67       35.14      8.34 o 
  -2   2  24       80.17       74.96      9.85 o 
  -1   2  24       37.05       58.69      9.44 o 
   0   2  24      131.24      127.32     11.56 o 
   1   2  24      419.28      347.10     31.67 o 
   2   2  24      129.74       83.62     16.99 o 
   3   2  24       56.07       35.47     12.74 o 
   4   2  24       63.49       64.33     16.30 o 
   5   2  24      288.79      255.50     32.42 o 
   6   2  24       28.09       25.67     12.32 o 
  -5   3  24        0.09        3.17      7.98 o 
  -4   3  24        9.76        3.70      6.65 o 
  -3   3  24      336.42      350.42     24.10 o 
  -2   3  24       69.73       60.38      7.45 o 
  -1   3  24      431.09      378.09     21.80 o 
   0   3  24        3.68        6.64      3.89 o 
   1   3  24        8.78       -1.07      4.28 o 
   2   3  24       81.29       73.79     16.55 o 
   3   3  24      291.97      217.12     27.54 o 
   4   3  24        1.77        1.55      9.68 o 
   5   3  24       48.83       69.14     17.22 o 
   6   3  24       36.31       31.74     12.54 o 
  -4   4  24        0.06        0.98      7.70 o 
  -3   4  24        3.52       11.93      4.01 o 
  -2   4  24        0.00        1.47      3.58 o 
  -1   4  24        5.96        1.30      3.70 o 
   0   4  24       79.82       77.18     15.21 o 
   1   4  24      344.82      328.45     31.16 o 
   2   4  24      193.50      197.05     25.36 o 
   3   4  24       44.26       38.89     12.43 o 
   4   4  24       50.89       63.00     16.73 o 
   5   4  24        0.00       -1.61      8.34 o 
  -4   5  24        7.23      -11.53      8.72 o 
  -3   5  24        0.81        0.76      6.84 o 
  -2   5  24       16.50       27.60      7.52 o 
  -1   5  24       12.14       13.75      4.36 o 
   0   5  24       11.81       10.74      4.76 o 
   1   5  24      205.04      197.71     24.89 o 
   2   5  24        2.43        1.19      4.32 o 
   3   5  24        2.15        0.92      5.42 o 
   4   5  24       58.38       53.82     14.50 o 
   5   5  24       74.73       70.04     18.32 o 
  -2   6  24        7.21       -0.44      5.19 o 
  -1   6  24        4.63        0.66      4.61 o 
   0   6  24       31.69       34.60     12.65 o 
   1   6  24        2.41       -1.17      5.48 o 
   2   6  24        7.47       14.07      8.20 o 
   3   6  24       34.11       43.50     13.92 o 
   4   6  24        0.14        3.90      5.62 o 
   0   7  24       10.03       31.68     12.35 o 
   1   7  24       17.18        5.65      7.03 o 
  -1  -6  25       11.93       29.95      7.63 o 
   0  -6  25        9.71        7.76      8.07 o 
   1  -6  25        3.54       -3.47      7.89 o 
   2  -6  25       11.21       11.21      6.85 o 
  -3  -5  25        1.90        5.33      7.73 o 
  -2  -5  25       15.83       39.86     14.07 o 
  -1  -5  25       18.11       30.75      8.89 o 
   0  -5  25       25.56       20.60      6.99 o 
   1  -5  25      120.32      111.76     13.74 o 
   2  -5  25        1.87        2.92      4.54 o 
   3  -5  25       19.07       32.86     13.45 o 
  -4  -4  25       56.02       67.84     18.61 o 
  -3  -4  25       13.99       13.00      8.45 o 
  -2  -4  25       15.72       24.86      9.96 o 
  -1  -4  25       41.97       30.60     11.58 o 
   0  -4  25      205.27      191.54     22.51 o 
   1  -4  25       39.98       43.48      8.12 o 
   2  -4  25      165.85      157.72     24.08 o 
   3  -4  25        2.23       -4.57      4.69 o 
   4  -4  25        0.50        3.38      6.38 o 
  -5  -3  25       68.45      121.27     24.37 o 
  -4  -3  25        0.64       28.33     12.93 o 
  -3  -3  25       89.55      104.45     20.64 o 
  -2  -3  25      117.16      127.82     21.86 o 
  -1  -3  25       36.48       27.43     11.27 o 
   0  -3  25       56.34       56.38      8.93 o 
   1  -3  25      284.69      294.82     20.21 o 
   2  -3  25        8.83        6.20      6.24 o 
   3  -3  25      162.11      156.41     16.29 o 
   4  -3  25        1.93        5.23      4.88 o 
   5  -3  25        0.40        0.76     10.74 o 
  -5  -2  25       13.52       14.83     11.12 o 
  -4  -2  25      140.97      131.21     22.90 o 
  -3  -2  25      244.06      280.87     32.21 o 
  -2  -2  25      291.44      284.11     31.06 o 
  -1  -2  25        9.03       17.73     12.46 o 
   0  -2  25      103.34      107.08      9.57 o 
   1  -2  25        2.80       -0.72      4.35 o 
   2  -2  25      109.79       88.77     11.55 o 
   3  -2  25        0.01        0.61      5.06 o 
   4  -2  25        0.00        2.22      4.76 o 
   5  -2  25       24.36       27.21      8.75 o 
   6  -2  25       18.91       14.65      8.88 o 
  -5  -1  25       54.66       46.51     14.55 o 
  -4  -1  25      353.24      363.25     36.75 o 
  -3  -1  25       71.35       60.78     15.51 o 
  -2  -1  25        3.78       30.63     12.39 o 
  -1  -1  25       46.50      181.28     27.13 o 
   0  -1  25      230.82      291.00     21.35 o 
   1  -1  25       41.64       41.40      9.62 o 
   2  -1  25       54.22       75.44     11.20 o 
   3  -1  25       10.09       16.60      9.13 o 
   4  -1  25        0.61       13.60      7.17 o 
   5  -1  25      259.32      312.57     34.45 o 
   6  -1  25       53.31       96.27     21.05 o 
  -5   0  25       11.23       21.65     10.00 o 
  -4   0  25       18.47       22.97     12.24 o 
  -3   0  25       14.45       17.93      8.73 o 
  -2   0  25      150.38      162.10     22.87 o 
  -1   0  25        1.95       22.61     11.38 o 
   0   0  25      686.30      721.57     46.24 o 
   1   0  25      478.50      515.81     40.21 o 
   2   0  25       64.77       68.26     14.42 o 
   3   0  25       36.89       30.54     12.09 o 
   4   0  25       16.12       23.75      9.98 o 
   5   0  25       12.93       33.61     13.08 o 
   6   0  25        0.17       -0.19      8.88 o 
  -5   1  25       24.33       27.07      9.97 o 
  -4   1  25        0.33        3.38      5.47 o 
  -3   1  25        1.98        5.15      7.44 o 
  -2   1  25       70.64       79.21     10.76 o 
  -1   1  25      866.00      973.61     33.12 o 
   0   1  25      200.62      203.15     25.57 o 
   1   1  25       43.99       55.53     14.47 o 
   2   1  25      516.15      512.87     40.57 o 
   3   1  25        2.32       12.28      9.31 o 
   4   1  25        2.67       -8.92      8.06 o 
   5   1  25       38.41       52.09     14.49 o 
   6   1  25        6.10       23.49     11.48 o 
  -5   2  25        8.71        2.68      3.62 o 
  -4   2  25       33.19       39.61      8.40 o 
  -3   2  25       25.09       11.32     15.28 o 
  -2   2  25        0.74       -1.89      3.75 o 
  -1   2  25       19.95       28.48      7.01 o 
   0   2  25        1.49        9.55      6.43 o 
   1   2  25       35.39       52.46     14.06 o 
   2   2  25      271.86      279.59     29.61 o 
   3   2  25        0.03        0.17      5.39 o 
   4   2  25       29.82       23.23     10.57 o 
   5   2  25       52.12       51.79     15.65 o 
   6   2  25       51.28       51.40     16.45 o 
  -5   3  25       18.27       19.66     11.12 o 
  -4   3  25        0.56        5.44      6.32 o 
  -3   3  25       66.34       65.41      8.34 o 
  -2   3  25       69.80       68.80      8.35 o 
  -1   3  25       51.78       50.05      8.89 o 
   0   3  25        1.84       -1.42      5.99 o 
   1   3  25       49.95       35.59     11.28 o 
   2   3  25       16.57       19.06      8.93 o 
   3   3  25       36.30       40.43     13.82 o 
   4   3  25       29.95       37.32     12.98 o 
   5   3  25        8.84        2.80      5.56 o 
   6   3  25        6.51       27.32     11.93 o 
  -4   4  25        0.02       -7.11      7.08 o 
  -3   4  25        2.99        8.58      3.77 o 
  -2   4  25      132.28      121.58     11.39 o 
  -1   4  25      279.66      276.78     19.44 o 
   0   4  25      120.81       96.31     17.28 o 
   1   4  25      596.27      510.09     39.75 o 
   2   4  25      208.86      177.73     24.39 o 
   3   4  25       17.39       12.03      8.74 o 
   4   4  25        3.80        4.00      8.14 o 
   5   4  25       78.82       78.54     19.19 o 
  -3   5  25        0.00       -0.76      6.24 o 
  -2   5  25       23.26        9.15      4.69 o 
  -1   5  25      128.10      114.63     10.85 o 
   0   5  25       12.43        3.02      7.73 o 
   1   5  25        2.60       -1.91      5.26 o 
   2   5  25       62.05       53.08     13.95 o 
   3   5  25        6.96       -6.32      5.78 o 
   4   5  25       72.97      106.25     21.64 o 
  -2   6  25       57.21       70.49     16.60 o 
  -1   6  25       14.74        3.85      5.52 o 
   0   6  25        0.01       -2.21      6.28 o 
   1   6  25      128.10      128.41     15.33 o 
   2   6  25       22.96       16.76      7.46 o 
   3   6  25        8.53        2.54      7.14 o 
   0  -6  26        1.18        5.26      3.15 o 
   1  -6  26        9.13       17.89     10.58 o 
  -3  -5  26       37.64       48.79     16.00 o 
  -2  -5  26       13.37       15.85      9.05 o 
  -1  -5  26        6.08       -1.30      5.80 o 
   0  -5  26        0.20        5.75      3.92 o 
   1  -5  26      118.46      130.43     14.91 o 
   2  -5  26        4.05        8.10      6.15 o 
   3  -5  26       47.03       51.26     16.16 o 
  -4  -4  26       33.98       45.66     16.75 o 
  -3  -4  26       66.63       69.08     17.91 o 
  -2  -4  26       32.38       45.97     13.91 o 
  -1  -4  26       12.02        8.81      7.12 o 
   0  -4  26        1.85        5.23      6.15 o 
   1  -4  26       25.52       18.41      5.55 o 
   2  -4  26        1.02        9.93      5.20 o 
   3  -4  26        0.01        0.93      4.07 o 
   4  -4  26        7.08       19.38      7.93 o 
  -4  -3  26      110.93      154.02     26.60 o 
  -3  -3  26       40.76       46.92     15.63 o 
  -2  -3  26       12.64        7.31      7.50 o 
  -1  -3  26        0.27       -0.33      7.10 o 
   0  -3  26       89.60      126.83     24.94 o 
   1  -3  26      221.97      236.63     33.76 o 
   2  -3  26       19.37       17.62      5.99 o 
   3  -3  26        0.01       -2.65      3.99 o 
   4  -3  26        1.47       12.15      7.30 o 
   5  -3  26        1.39        8.41      5.82 o 
  -5  -2  26       32.89       77.61     19.68 o 
  -4  -2  26        1.70       14.20     10.47 o 
  -3  -2  26      225.57      247.60     30.47 o 
  -2  -2  26      443.72      498.39     41.85 o 
  -1  -2  26       27.88       26.12     11.05 o 
   0  -2  26       30.55       38.22      8.83 o 
   1  -2  26       22.05        7.10     11.35 o 
   2  -2  26       43.24       51.93      9.46 o 
   3  -2  26        7.95        4.55      3.81 o 
   4  -2  26       63.35       56.89     10.68 o 
   5  -2  26       32.51       43.37     10.20 o 
  -5  -1  26       54.33       68.91     18.09 o 
  -4  -1  26      142.06      154.73     24.73 o 
  -3  -1  26      178.39      184.72     25.32 o 
  -2  -1  26      322.76      329.50     33.53 o 
  -1  -1  26      252.80      258.65     28.81 o 
   0  -1  26        3.00       44.99     15.03 o 
   1  -1  26      447.36      424.99     47.29 o 
   2  -1  26       42.01       45.69      8.33 o 
   3  -1  26       10.93        8.84      7.89 o 
   4  -1  26       43.79       39.45     14.14 o 
   5  -1  26       14.51       22.27     11.46 o 
   6  -1  26        0.76       -7.55      7.98 o 
  -5   0  26        6.00        6.70      5.69 o 
  -4   0  26       46.59       46.11     12.96 o 
  -3   0  26       59.48       61.86     15.13 o 
  -2   0  26      472.74      517.38     40.47 o 
  -1   0  26       50.33       81.17     16.94 o 
   0   0  26     1115.86     1172.69     60.38 o 
   1   0  26       64.04       63.97     14.20 o 
   2   0  26       51.55       51.68     14.33 o 
   3   0  26       84.97       84.43     17.43 o 
   4   0  26        0.01        3.89      6.27 o 
   5   0  26        2.61       32.28     13.43 o 
   6   0  26      144.42      179.76     28.40 o 
  -5   1  26       31.53       31.60     11.51 o 
  -4   1  26        4.06        8.84      5.88 o 
  -3   1  26       16.89       19.80      8.70 o 
  -2   1  26      121.46      134.12     13.96 o 
  -1   1  26      264.89      258.75     15.19 o 
   0   1  26       46.96       49.03     14.57 o 
   1   1  26      314.45      260.06     28.62 o 
   2   1  26       62.31       70.93     17.28 o 
   3   1  26       10.35       21.84     11.73 o 
   4   1  26       12.06       32.41     12.45 o 
   5   1  26       41.69       61.31     16.97 o 
   6   1  26       46.44       65.74     17.57 o 
  -5   2  26       91.94      104.38     14.03 o 
  -4   2  26        0.84        1.65      4.51 o 
  -3   2  26      100.64       83.78     11.62 o 
  -2   2  26       58.48       58.14      9.50 o 
  -1   2  26      493.35      449.98     23.79 o 
   0   2  26        6.40       12.01      9.46 o 
   1   2  26       30.90       21.42     10.11 o 
   2   2  26      152.73      146.53     22.59 o 
   3   2  26      139.68      114.23     20.49 o 
   4   2  26       72.61       86.13     19.26 o 
   5   2  26        0.83        1.85      6.47 o 
   6   2  26        0.08       -9.04      8.21 o 
  -4   3  26        7.36       16.72      9.84 o 
  -3   3  26      196.48      177.92     13.15 o 
  -2   3  26       12.65        8.40      3.46 o 
  -1   3  26        5.50        8.00      3.57 o 
   0   3  26       79.66       84.23     16.68 o 
   1   3  26       11.89       22.37     10.36 o 
   2   3  26       64.21       48.34     13.43 o 
   3   3  26       71.10       79.22     17.28 o 
   4   3  26        0.08        9.01      7.91 o 
   5   3  26        3.83       13.20      9.04 o 
  -4   4  26        6.48       -1.74      7.12 o 
  -3   4  26       75.34       94.72     11.34 o 
  -2   4  26      126.32      116.29     11.29 o 
  -1   4  26       68.42       52.23      8.82 o 
   0   4  26       11.74       10.07      7.48 o 
   1   4  26        3.94        4.71      8.16 o 
   2   4  26      119.19      113.77     21.45 o 
   3   4  26       85.03       77.19     16.99 o 
   4   4  26        5.18        7.24      6.43 o 
   5   4  26       33.73       37.73     15.40 o 
  -3   5  26        3.76       -2.94      5.03 o 
  -2   5  26        0.59        0.31      4.11 o 
  -1   5  26       22.01       29.96      6.33 o 
   0   5  26        8.78        0.91      5.21 o 
   1   5  26        4.97        8.34      8.79 o 
   2   5  26        6.89       15.29      8.07 o 
   3   5  26       34.24       28.51     11.46 o 
   4   5  26        6.68       38.57     14.99 o 
  -1   6  26       25.05       43.77      9.65 o 
   0   6  26       39.28       45.97     14.83 o 
   1   6  26        3.06        5.06      5.76 o 
   2   6  26       18.86       19.40     10.84 o 
   3   6  26        8.03       10.29      6.93 o 
  -2  -5  27        5.36        9.16      7.87 o 
  -1  -5  27        0.00       -0.85      5.84 o 
   0  -5  27      108.17      112.40     25.81 o 
   1  -5  27      183.88      168.19     17.13 o 
   2  -5  27       11.67        3.06      6.55 o 
   3  -5  27        1.24       17.56     12.04 o 
  -3  -4  27       52.80       47.44     16.05 o 
  -2  -4  27      150.35      148.02     24.81 o 
  -1  -4  27        5.47        4.80      8.53 o 
   0  -4  27      251.58      249.98     21.26 o 
   1  -4  27       27.51       24.52      6.76 o 
   2  -4  27        0.99       -0.49      3.89 o 
   3  -4  27        3.70        2.14      4.41 o 
   4  -4  27       23.88       17.49      7.28 o 
  -4  -3  27      354.43      363.89     40.16 o 
  -3  -3  27       42.66       62.84     17.43 o 
  -2  -3  27       86.92      102.65     19.75 o 
  -1  -3  27       29.89       40.20     12.27 o 
   0  -3  27     1919.34     1914.04     60.93 o 
   1  -3  27      278.60      300.87     59.61 o 
   2  -3  27      159.60      165.41     16.26 o 
   3  -3  27        1.58        0.26      4.09 o 
   4  -3  27        1.21        0.69      4.14 o 
   5  -3  27       17.24       44.40     13.27 o 
  -4  -2  27        0.31        9.08     11.54 o 
  -3  -2  27        0.29       27.15     11.84 o 
  -2  -2  27      467.57      451.13     40.87 o 
  -1  -2  27      165.88      182.68     25.59 o 
   0  -2  27      331.90      346.61     24.07 o 
   1  -2  27       48.03       52.54      9.73 o 
   2  -2  27        8.81        6.97      4.76 o 
   3  -2  27       17.15       16.81      6.66 o 
   4  -2  27       19.57       29.25      8.83 o 
   5  -2  27        0.05       -0.75      5.32 o 
  -5  -1  27       27.13       51.06     16.12 o 
  -4  -1  27        0.18        1.64      7.62 o 
  -3  -1  27      287.47      317.29     34.27 o 
  -2  -1  27       97.16       89.60     18.01 o 
  -1  -1  27      167.58      195.10     26.00 o 
   0  -1  27     2259.29     2215.48     85.70 o 
   1  -1  27        4.47       10.00      5.08 o 
   2  -1  27        7.00        0.67      9.67 o 
   3  -1  27        2.76       16.12     10.99 o 
   4  -1  27        0.15       -3.09      6.63 o 
   5  -1  27        0.24       -5.41      5.99 o 
  -5   0  27       30.86       19.99      9.34 o 
  -4   0  27        1.77        4.72      7.30 o 
  -3   0  27       21.61       30.16     11.57 o 
  -2   0  27       26.71       15.56      7.68 o 
  -1   0  27      883.36      833.23     50.88 o 
   0   0  27       59.54      112.71     20.39 o 
   1   0  27      605.92      594.73     44.58 o 
   2   0  27      585.60      554.65     43.65 o 
   3   0  27      419.15      397.97     37.49 o 
   4   0  27        3.81        2.47      6.65 o 
   5   0  27       43.02       45.71     13.87 o 
   6   0  27        3.23       21.83     12.44 o 
  -5   1  27        1.86       -3.11      7.24 o 
  -4   1  27        1.80       10.56      8.03 o 
  -3   1  27      144.42      145.03     21.72 o 
  -2   1  27      131.86      157.82     15.17 o 
  -1   1  27       49.50       40.79     12.94 o 
   0   1  27       46.75       65.67     16.02 o 
   1   1  27       92.43       92.37     19.36 o 
   2   1  27        4.20       16.63      8.71 o 
   3   1  27        2.28        3.50      5.14 o 
   4   1  27      197.00      234.69     30.57 o 
   5   1  27        5.58       10.33      6.90 o 
   6   1  27        1.02        4.06      9.61 o 
  -4   2  27       10.68        8.77      9.85 o 
  -3   2  27        2.57        3.80      4.32 o 
  -2   2  27       31.51       42.27      8.14 o 
  -1   2  27      276.74      286.54     30.57 o 
   0   2  27      163.71      152.85     23.06 o 
   1   2  27       26.72       20.23     10.93 o 
   2   2  27      234.74      209.87     27.05 o 
   3   2  27       37.46       25.02     12.71 o 
   4   2  27       86.66       75.68     18.35 o 
   5   2  27        6.06        3.77      8.32 o 
  -4   3  27       37.30       30.20     13.53 o 
  -3   3  27       94.39       60.42     15.80 o 
  -2   3  27       32.54       25.05      6.61 o 
  -1   3  27      198.80      172.52     24.24 o 
   0   3  27       82.21       69.37     15.17 o 
   1   3  27      284.85      285.26     31.22 o 
   2   3  27       17.90       17.18      9.96 o 
   3   3  27      269.93      212.59     28.57 o 
   4   3  27        0.19       -1.43      5.35 o 
   5   3  27       79.80       92.33     21.91 o 
  -3   4  27        2.88        5.59      3.35 o 
  -2   4  27       40.45       34.50      6.64 o 
  -1   4  27       52.99       61.36     13.72 o 
   0   4  27        0.54        0.73      6.49 o 
   1   4  27        0.07       -3.02      7.13 o 
   2   4  27      193.18      140.31     22.43 o 
   3   4  27        1.06       -1.93      4.73 o 
   4   4  27       35.62       39.85     14.52 o 
  -2   5  27       35.83       44.42      9.20 o 
  -1   5  27        2.84        7.43      3.88 o 
   0   5  27       99.37       70.68     15.56 o 
   1   5  27        0.45       -5.02      5.70 o 
   2   5  27        1.55       -0.47      5.84 o 
   3   5  27        0.14        6.27      8.14 o 
   4   5  27        1.33       10.49      8.34 o 
  -1   6  27        0.42       12.39     10.85 o 
   0   6  27       12.13       24.92     11.59 o 
   1   6  27        1.44       13.28      8.83 o 
   2   6  27       46.74       46.47     14.06 o 
  -1  -5  28       11.77       18.23      9.33 o 
   0  -5  28        1.50        5.28      4.38 o 
   1  -5  28      122.55      113.68     20.63 o 
   2  -5  28       69.15       74.17     17.27 o 
  -3  -4  28        0.88       12.98      9.47 o 
  -2  -4  28       52.54       64.83     17.11 o 
  -1  -4  28        2.84        0.33      6.72 o 
   0  -4  28        0.10       -0.94      5.72 o 
   1  -4  28        0.97        2.67      3.71 o 
   2  -4  28       26.45       13.88      7.68 o 
   3  -4  28       73.00       64.04     10.78 o 
  -4  -3  28       63.93      101.04     23.04 o 
  -3  -3  28       17.87       14.47      8.89 o 
  -2  -3  28       13.83        2.12      6.84 o 
  -1  -3  28        6.03       -4.29      7.37 o 
   0  -3  28      735.06      720.91     45.94 o 
   1  -3  28      231.78      230.63     29.37 o 
   2  -3  28       21.49       28.75      7.60 o 
   3  -3  28        7.13       15.48      9.57 o 
   4  -3  28        6.85       11.85      5.80 o 
  -4  -2  28       75.99       78.31     19.47 o 
  -3  -2  28       50.76       46.01     14.91 o 
  -2  -2  28       77.05       99.77     20.60 o 
  -1  -2  28       94.73      161.26     25.01 o 
   0  -2  28       15.23       40.91     14.33 o 
   1  -2  28       12.41       10.97      6.90 o 
   2  -2  28       11.33       11.96      7.65 o 
   3  -2  28        0.01       -2.29      4.84 o 
   4  -2  28        3.39        9.16      9.22 o 
   5  -2  28       17.41       33.27     10.53 o 
  -4  -1  28       17.64       33.54     12.43 o 
  -3  -1  28      500.22      531.26     44.70 o 
  -2  -1  28        3.90        5.56     10.18 o 
  -1  -1  28      537.03      576.91     44.79 o 
   0  -1  28      298.24      363.95     36.61 o 
   1  -1  28       50.17       54.86     14.38 o 
   2  -1  28       83.57       94.64     12.19 o 
   3  -1  28       47.64       36.32     12.52 o 
   4  -1  28       21.91       37.63     12.42 o 
   5  -1  28        0.39       -6.66      5.43 o 
  -4   0  28        8.73        3.09      5.79 o 
  -3   0  28        3.09        9.15      7.12 o 
  -2   0  28      326.27      323.90     33.47 o 
  -1   0  28      279.10      331.22     33.61 o 
   0   0  28      143.49      151.86     23.09 o 
   1   0  28       13.78       59.95     16.68 o 
   2   0  28      142.74      177.09     26.21 o 
   3   0  28      346.81      341.53     35.89 o 
   4   0  28       32.07       33.08     12.06 o 
   5   0  28        0.50        5.99      8.09 o 
  -4   1  28        0.51       10.86      6.65 o 
  -3   1  28       79.85       68.63     13.23 o 
  -2   1  28       50.92       69.95     10.48 o 
  -1   1  28       41.96       62.73     15.04 o 
   0   1  28      106.09      131.55     21.50 o 
   1   1  28      157.34      154.54     23.47 o 
   2   1  28        1.42        5.32      8.00 o 
   3   1  28       22.44       32.68     12.69 o 
   4   1  28        0.26       -0.96      7.12 o 
   5   1  28        3.66       -1.85      7.90 o 
  -4   2  28      154.35      183.55     18.37 o 
  -3   2  28        7.17        7.86      4.83 o 
  -2   2  28       75.74       61.44      8.72 o 
  -1   2  28        0.21       44.69     13.94 o 
   0   2  28        3.37       -1.88      5.89 o 
   1   2  28       26.88       20.21      9.74 o 
   2   2  28      471.33      416.84     38.59 o 
   3   2  28      429.31      473.63     42.52 o 
   4   2  28        9.07       24.70     13.04 o 
   5   2  28       47.80       55.94     16.45 o 
  -4   3  28       51.14       47.45     15.51 o 
  -3   3  28       10.96       10.38      8.53 o 
  -2   3  28        6.15        2.36      3.67 o 
  -1   3  28       28.22       31.80     12.43 o 
   0   3  28       96.82       63.57     15.44 o 
   1   3  28       33.89       30.01     11.78 o 
   2   3  28        4.50       -0.07      7.39 o 
   3   3  28        0.17       12.98     10.49 o 
   4   3  28        1.09       15.03     12.29 o 
   5   3  28      115.66      134.17     25.37 o 
  -3   4  28        4.32        5.37     14.04 o 
  -2   4  28        1.21        7.75      3.62 o 
  -1   4  28        1.11        4.28      5.40 o 
   0   4  28       43.77       32.23     12.36 o 
   1   4  28        7.28        2.46      5.61 o 
   2   4  28       12.11       26.82      8.82 o 
   3   4  28       20.96       15.26      8.86 o 
   4   4  28       50.37       31.10     12.39 o 
  -2   5  28        6.50        4.53      4.16 o 
  -1   5  28       13.16       23.40      7.57 o 
   0   5  28       13.60       25.31     11.18 o 
   1   5  28        2.12        9.49      8.79 o 
   2   5  28        9.14        9.35      5.96 o 
   3   5  28        2.45        7.20      8.49 o 
   0  -5  29        6.22        5.15      6.48 o 
   1  -5  29       54.15       59.45     16.78 o 
  -2  -4  29        4.68        0.31      5.77 o 
  -1  -4  29       83.76       71.63     17.61 o 
   0  -4  29       10.92       21.89      9.30 o 
   1  -4  29       32.75       29.77     11.61 o 
   2  -4  29       63.65       59.13     10.38 o 
   3  -4  29        1.42        5.11      3.70 o 
  -3  -3  29        4.04       -0.90      8.83 o 
  -2  -3  29       12.01       22.94     14.19 o 
  -1  -3  29       42.74       60.56     16.40 o 
   0  -3  29        0.00        2.35      9.60 o 
   1  -3  29      116.22      105.71     20.50 o 
   2  -3  29        7.48        7.61      5.63 o 
   3  -3  29       36.97       46.84      9.87 o 
   4  -3  29        0.33        1.01      4.85 o 
  -4  -2  29       10.86       11.93     10.85 o 
  -3  -2  29       24.64       44.42     14.72 o 
  -2  -2  29        0.61        8.40      8.31 o 
  -1  -2  29      145.95      176.63     26.41 o 
   0  -2  29      212.85      184.20     26.30 o 
   1  -2  29      171.65      124.65     21.25 o 
   2  -2  29       11.06       11.49     10.65 o 
   3  -2  29       88.63       75.20     13.53 o 
   4  -2  29        4.66       20.31     14.18 o 
  -4  -1  29       90.50      108.38     22.17 o 
  -3  -1  29       74.00       75.23     18.41 o 
  -2  -1  29       29.38       23.64     10.21 o 
  -1  -1  29       98.84      140.18     23.40 o 
   0  -1  29      510.41      509.59     43.21 o 
   1  -1  29       30.01       40.65     13.42 o 
   2  -1  29       21.35       28.27      6.62 o 
   3  -1  29        9.50       12.89      8.78 o 
   4  -1  29        2.42        9.96      7.98 o 
   5  -1  29        0.29        5.27      7.60 o 
  -4   0  29       51.44       62.37     16.76 o 
  -3   0  29       20.74       14.26      9.28 o 
  -2   0  29       31.29       31.77     12.33 o 
  -1   0  29       68.56       84.13     12.84 o 
   0   0  29       17.03       29.97     11.84 o 
   1   0  29       78.41       93.55     19.22 o 
   2   0  29      106.55       93.35     18.91 o 
   3   0  29        8.81       17.28     10.75 o 
   4   0  29        0.09       10.19      8.79 o 
   5   0  29       13.98        6.86      7.15 o 
  -4   1  29       50.52       41.72     12.15 o 
  -3   1  29       17.62        5.48      5.36 o 
  -2   1  29        6.82        4.13      4.39 o 
  -1   1  29       88.82      123.10     21.47 o 
   0   1  29        1.43       22.38     10.80 o 
   1   1  29       44.93       34.91     13.65 o 
   2   1  29       13.02       10.60      7.53 o 
   3   1  29        3.18       10.68      6.14 o 
   4   1  29      109.67      119.69     22.67 o 
   5   1  29       51.49       41.42     14.64 o 
  -4   2  29       91.44      150.63     17.15 o 
  -3   2  29       27.61       21.32      5.74 o 
  -2   2  29        0.59       -1.87      5.52 o 
  -1   2  29       85.87       41.20     13.23 o 
   0   2  29        4.69       12.49      9.14 o 
   1   2  29        0.00       -6.54      8.88 o 
   2   2  29        0.05        7.42      9.18 o 
   3   2  29        0.72       18.80     11.54 o 
   4   2  29        0.56        3.62      7.78 o 
   5   2  29        0.03        9.52      8.34 o 
  -3   3  29        1.07        3.59      4.74 o 
  -2   3  29        0.22        2.41      8.69 o 
  -1   3  29        6.81       23.23      9.26 o 
   0   3  29       73.67       57.94     15.20 o 
   1   3  29        0.86       40.46     15.87 o 
   2   3  29       42.36       36.83     11.43 o 
   3   3  29        0.58        3.76      7.67 o 
   4   3  29       47.95       41.85     14.61 o 
  -3   4  29        2.03       -3.94      3.69 o 
  -2   4  29       10.38        3.87      4.47 o 
  -1   4  29       43.81       46.90     13.14 o 
   0   4  29       40.78       56.82     15.62 o 
   1   4  29        7.48       19.54      9.38 o 
   2   4  29        1.03        0.54      5.22 o 
   3   4  29        4.48       -9.13      9.44 o 
   4   4  29        4.00      -24.32     12.16 o 
  -1   5  29        0.52       -2.92      6.10 o 
   0   5  29       68.70       58.45     14.55 o 
   1   5  29       41.58       45.85     12.44 o 
   2   5  29        2.09        3.34      8.85 o 
   3   5  29        0.41       -1.61      8.49 o 
  -2  -4  30       76.75       98.34     21.55 o 
  -1  -4  30       13.83       24.45     12.78 o 
   0  -4  30        0.30       11.23      8.02 o 
   1  -4  30      110.52      147.27     24.75 o 
   2  -4  30       37.87       39.42      9.38 o 
  -3  -3  30        3.32       -2.87      9.70 o 
  -2  -3  30       38.04       51.40     15.38 o 
  -1  -3  30       39.44       48.29     14.49 o 
   0  -3  30       33.95       38.95     13.09 o 
   1  -3  30      275.86      266.89     32.97 o 
   2  -3  30       30.00       15.56      9.48 o 
   3  -3  30       50.13       70.04     12.06 o 
  -3  -2  30       40.91       28.90     12.19 o 
  -2  -2  30        0.00        7.43     11.77 o 
  -1  -2  30        6.71       -3.08      7.46 o 
   0  -2  30       29.56       24.89     12.06 o 
   1  -2  30        0.56       17.60     12.62 o 
   2  -2  30       70.43       62.06     16.10 o 
   3  -2  30       49.56       48.15     10.42 o 
   4  -2  30      295.62      304.99     24.68 o 
  -4  -1  30      117.78      149.33     26.09 o 
  -3  -1  30        1.54       26.82     13.86 o 
  -2  -1  30       16.64       23.09      9.78 o 
  -1  -1  30      327.60      329.19     35.56 o 
   0  -1  30        5.30       27.78     12.11 o 
   1  -1  30       29.95       56.44     15.95 o 
   2  -1  30       11.23       10.32      8.29 o 
   3  -1  30        2.96        0.40      4.87 o 
   4  -1  30        1.95        4.12      7.55 o 
  -4   0  30        3.31       -6.13      6.26 o 
  -3   0  30        1.79        8.12      7.99 o 
  -2   0  30       44.43       38.29     12.74 o 
  -1   0  30        2.39        7.85      6.05 o 
   0   0  30       12.17       13.35      7.02 o 
   1   0  30       21.98        1.48      7.52 o 
   2   0  30       10.89        1.77      8.22 o 
   3   0  30        1.30       -2.73      8.64 o 
   4   0  30      104.59      113.75     22.68 o 
   5   0  30        0.00       -6.76      7.53 o 
  -4   1  30        8.28        5.85      5.06 o 
  -3   1  30        6.71       13.88      7.77 o 
  -2   1  30        4.11        6.73      4.80 o 
  -1   1  30        0.22       -9.96      9.35 o 
   0   1  30      212.54      215.47     28.99 o 
   1   1  30       50.73       47.56     13.93 o 
   2   1  30       17.28       12.47      9.56 o 
   3   1  30        6.69       13.03      9.37 o 
   4   1  30        1.48        6.74      8.83 o 
   5   1  30        0.32       -0.16      7.63 o 
  -3   2  30       15.06       21.10     10.01 o 
  -2   2  30       56.13       48.89     13.87 o 
  -1   2  30        0.74        0.09      6.59 o 
   0   2  30      101.05      126.54     22.04 o 
   1   2  30       33.00       38.59     11.80 o 
   2   2  30        6.47       18.26     10.49 o 
   3   2  30        6.65        7.06      6.90 o 
   4   2  30        1.42        1.87      8.42 o 
  -3   3  30       71.40       76.89     17.60 o 
  -2   3  30       24.15       30.37      7.95 o 
  -1   3  30       43.47       58.81     15.74 o 
   0   3  30        3.79        1.80      7.85 o 
   1   3  30       11.75       14.41     10.43 o 
   2   3  30        6.36       -0.27      5.86 o 
   3   3  30       58.37       58.38     16.85 o 
   4   3  30        0.85       -2.15      9.41 o 
  -2   4  30       49.35       40.74      8.74 o 
  -1   4  30       36.50       42.56     13.71 o 
   0   4  30       17.07       22.43     11.45 o 
   1   4  30        4.87        6.90      7.59 o 
   2   4  30        1.41        8.43      9.15 o 
   3   4  30       19.08       22.31     10.39 o 
   0   5  30       13.08       20.62     10.42 o 
   1   5  30       24.92       19.49      9.57 o 
   2   5  30        2.38       -4.67      8.14 o 
  -1  -4  31       15.90       30.00     13.14 o 
   0  -4  31        0.07       -5.40      7.03 o 
   1  -4  31       91.30       62.15     17.14 o 
  -2  -3  31        7.49       12.26      9.90 o 
  -1  -3  31        0.06        3.04      6.86 o 
   0  -3  31       72.61       56.58     15.89 o 
   1  -3  31      214.27      207.83     29.67 o 
   2  -3  31       27.75       26.77     12.56 o 
   3  -3  31       74.76       97.68     13.89 o 
  -3  -2  31        0.27       12.03      8.83 o 
  -2  -2  31        5.30       16.38      9.52 o 
  -1  -2  31       14.80       16.62      8.18 o 
   0  -2  31        0.95       15.60     10.17 o 
   1  -2  31       47.65       49.22     15.64 o 
   2  -2  31       28.03       25.84     12.02 o 
   3  -2  31       84.79       77.63     12.37 o 
   4  -2  31       43.61       60.24     12.39 o 
  -3  -1  31       26.65       14.84     10.62 o 
  -2  -1  31       11.68        1.02      6.94 o 
  -1  -1  31        7.13       14.32      8.00 o 
   0  -1  31      159.62      196.06     28.25 o 
   1  -1  31      139.67      149.60     24.42 o 
   2  -1  31        3.57        9.73      7.71 o 
   3  -1  31        0.55        0.00      7.97 o 
   4  -1  31       75.87       99.61     14.77 o 
  -3   0  31      189.47      197.68     28.37 o 
  -2   0  31        4.12        3.34      4.65 o 
  -1   0  31       26.10       31.40     14.73 o 
   0   0  31        3.73        2.55      9.34 o 
   1   0  31        1.03        0.35      5.47 o 
   2   0  31        2.70       14.12     10.81 o 
   3   0  31      115.74       96.27     21.00 o 
   4   0  31      131.29      134.11     25.24 o 
  -3   1  31        6.02        3.71      4.71 o 
  -2   1  31        5.13       14.98      9.05 o 
  -1   1  31       15.46       25.04     11.67 o 
   0   1  31        0.11       -2.92      8.30 o 
   1   1  31        5.53        8.49     10.19 o 
   2   1  31       26.66       25.43      9.77 o 
   3   1  31        1.48       -1.30      5.07 o 
   4   1  31       74.57       59.55     18.01 o 
  -3   2  31      134.13      151.00     23.96 o 
  -2   2  31        6.73       -2.12      8.11 o 
  -1   2  31       37.61       43.10     13.47 o 
   0   2  31        0.83        8.10      9.85 o 
   1   2  31        2.29       -1.43      5.60 o 
   2   2  31       23.03       17.85     10.10 o 
   3   2  31        7.94        3.93      7.14 o 
   4   2  31        7.74        8.72     10.48 o 
  -2   3  31       11.67       10.24      6.57 o 
  -1   3  31        8.60        2.70      5.50 o 
   0   3  31       31.66       39.94     14.50 o 
   1   3  31        2.83        7.97      6.88 o 
   2   3  31        1.76        0.20      8.00 o 
   3   3  31        0.18       11.52      9.83 o 
  -1   4  31        1.87       -4.97      6.48 o 
   0   4  31        8.57       11.39      6.73 o 
   1   4  31        0.02       -6.38      8.20 o 
   2   4  31       12.01       17.99      8.91 o 
   3   4  31       50.62       40.92     13.94 o 
  -1  -3  32       24.59       43.08     15.39 o 
   0  -3  32        0.52       -2.35      7.45 o 
   1  -3  32       45.89       28.41     12.90 o 
   2  -3  32       14.45       20.31     10.25 o 
  -2  -2  32       34.67       29.76     14.34 o 
  -1  -2  32        5.83       10.15      5.00 o 
   0  -2  32       42.10       49.30     15.60 o 
   1  -2  32       26.31       24.07     10.18 o 
   2  -2  32       16.20       41.77     13.64 o 
   3  -2  32        3.99        9.88      9.07 o 
  -3  -1  32       31.92       33.88     14.33 o 
  -2  -1  32       72.08       82.00     18.59 o 
  -1  -1  32        3.15       13.28      6.97 o 
   0  -1  32       68.12       83.01     19.21 o 
   1  -1  32       45.41       44.24     15.02 o 
   2  -1  32        0.03        6.83     10.65 o 
   3  -1  32       12.34       36.65     14.05 o 
  -3   0  32       97.94      162.59     27.01 o 
  -2   0  32        0.05       -5.52      7.13 o 
  -1   0  32       34.61       71.55     18.27 o 
   0   0  32       35.32       54.73     15.79 o 
   1   0  32       63.29       92.07     19.23 o 
   2   0  32       87.65       96.45     20.77 o 
   3   0  32      118.61      157.66     26.23 o 
   4   0  32       18.66       11.27     10.12 o 
  -3   1  32       18.63       19.72     10.90 o 
  -2   1  32       39.43       52.33     11.17 o 
  -1   1  32        2.17      -10.99      8.64 o 
   0   1  32       32.75       53.90     16.29 o 
   1   1  32       10.80       19.77     10.42 o 
   2   1  32        4.44        9.90     10.43 o 
   3   1  32       27.36       36.50     13.03 o 
   4   1  32       17.02       17.86      9.45 o 
  -2   2  32       53.88       96.10     21.32 o 
  -1   2  32        7.62        5.01      6.73 o 
   0   2  32       36.32       55.43     16.10 o 
   1   2  32       74.72       60.16     16.64 o 
   2   2  32       16.24       28.86     12.14 o 
   3   2  32       41.88       52.93     16.50 o 
  -2   3  32       47.31       67.50     17.73 o 
  -1   3  32      120.80      123.71     22.70 o 
   0   3  32       40.15       49.58     16.98 o 
   1   3  32       56.44       89.58     20.08 o 
   2   3  32        9.04        9.61     11.29 o 
   3   3  32       16.85       18.82     11.02 o 
   0   4  32        0.15       -5.16      6.24 o 
   1   4  32        0.03        3.89      6.54 o 
   2   4  32       52.29       54.04     16.57 o 
   0  -3  33       76.66      105.26     22.71 o 
   1  -3  33      101.84       92.44     20.80 o 
  -1  -2  33        1.34       -4.69      7.72 o 
   0  -2  33        0.39       12.93      9.74 o 
   1  -2  33        8.96       24.28     11.47 o 
   2  -2  33       63.58       78.11     18.74 o 
  -2  -1  33       21.93        1.21      7.01 o 
  -1  -1  33      146.68      202.88     29.70 o 
   0  -1  33       30.58       39.01     14.27 o 
   1  -1  33       18.42       17.66     10.58 o 
   2  -1  33      104.87      114.27     23.36 o 
   3  -1  33      121.13      158.95     27.31 o 
  -2   0  33       70.13      106.44     21.37 o 
  -1   0  33        1.50       29.10     14.24 o 
   0   0  33       34.08       51.95     15.31 o 
   1   0  33       14.09       26.30     14.23 o 
   2   0  33        0.84        8.41      7.99 o 
   3   0  33       20.97       58.70     19.19 o 
  -2   1  33       49.85       61.06     17.97 o 
  -1   1  33        0.99        4.15      6.08 o 
   0   1  33       86.88       99.63     21.29 o 
   1   1  33        2.68       21.19     12.21 o 
   2   1  33        5.93        7.22      8.87 o 
   3   1  33       44.49       42.44     16.07 o 
  -2   2  33       11.71       -5.05      9.10 o 
  -1   2  33      157.57      172.18     26.98 o 
   0   2  33       18.12       36.56     14.36 o 
   1   2  33       68.40       98.50     21.25 o 
   2   2  33        0.05      -11.00      5.50 o 
   3   2  33        0.28       20.14     12.19 o 
  -1   3  33       75.04       91.14     20.14 o 
   0   3  33       26.22       45.77     14.77 o 
   1   3  33        0.32        2.39      8.00 o 
   2   3  33       53.63       89.80     20.75 o 
   0  -2  34        0.58        8.12     10.44 o 
   1  -2  34        4.85       16.84     11.97 o 
  -1  -1  34       11.60        1.68     11.15 o 
   0  -1  34       20.67       15.73      9.98 o 
   1  -1  34       19.59       10.62      8.86 o 
   2  -1  34       65.74       83.10     19.83 o 
  -1   0  34        2.31        5.51      8.87 o 
   0   0  34        6.55       22.54     14.51 o 
   1   0  34        2.72       17.94      8.88 o 
   2   0  34      131.58      152.87     25.85 o 
  -1   1  34        9.25       33.69     14.41 o 
   0   1  34        0.09        7.23      6.77 o 
   1   1  34       41.40       56.84     16.54 o 
   2   1  34       10.29       12.44      7.57 o 
  -1   2  34        6.33       12.58     10.18 o 
   0   2  34        2.67       13.96      8.17 o 
   1   2  34        0.90       -3.62      9.24 o 
   2   2  34       38.86       56.91     16.59 o 
   0  -1  35       47.99       41.91     14.37 o 
   0   0  35        9.29       13.95     11.56 o 
   1   0  35        6.27       45.97     16.44 o 
   0   1  35       11.13       30.60     14.11 o 
   1   1  35        2.34       22.08     12.09 o 
                                                 
