# Supplementary material for: Crystal structures and hydrogen bonding in the co-crystalline adducts of 3,5-di­nitro­benzoic acid with 4-amino­salicylic acid and 2-hy­droxy-3-(1H-indol-3-yl)propenoic acid
Source: Acta Crystallogr Sect E Struct Rep Online. 2014 Sep 10;70(Pt 10):183–7. doi: 10.1107/S1600536814019898 (PMC4257166; doi:10.1107/S1600536814019898)
Supplement: Supplementary file 3 [file e-70-00183-IIsup3.hkl]

# 
# h,k,l, Fc-squared, Fo-squared, sigma(Fo-squared) and status flag 
# 
data_II
_shelx_title ' gs14gs25 DNBAINPA' 
_shelx_refln_list_code          4 
_shelx_F_calc_maximum      143.88 
_exptl_crystal_F_000       512.00 
_reflns_d_resolution_high  0.8107 
 
loop_ 
 _symmetry_equiv_pos_as_xyz 
 'x, y, z' 
 '-x, -y, -z' 
 
_cell_length_a     7.6488 
_cell_length_b    12.3552 
_cell_length_c    13.3768 
_cell_angle_alpha 116.833 
_cell_angle_beta   96.274 
_cell_angle_gamma  97.626 
 
_shelx_F_squared_multiplier     1.000 
 
loop_ 
 _refln_index_h 
 _refln_index_k 
 _refln_index_l 
 _refln_F_squared_calc 
 _refln_F_squared_meas 
 _refln_F_squared_sigma 
 _refln_observed_status 
   2   0   0    10417.15    10609.15    153.50 o 
   3   0   0     5005.94     4971.27     36.75 o 
   4   0   0      876.98      863.98     17.06 o 
   5   0   0       17.95       19.06      1.68 o 
   6   0   0       23.63       28.22      5.17 o 
   7   0   0       95.98       91.64      9.13 o 
   8   0   0       19.60       23.44      5.89 o 
   9   0   0       37.49       40.45      7.26 o 
  -9   1   0        8.78        6.63      3.28 o 
  -8   1   0       48.68       36.96      6.52 o 
  -7   1   0       39.20       42.88      6.33 o 
  -6   1   0       52.58       66.94      7.05 o 
  -5   1   0      163.25      162.01      4.68 o 
  -4   1   0       15.43       11.34      0.98 o 
  -3   1   0      199.01      178.95      2.69 o 
  -2   1   0     1375.39     1462.96     14.06 o 
   1   1   0       34.12       28.22      2.07 o 
   2   1   0     3121.15     3173.49     34.76 o 
   3   1   0     3889.37     3880.85     43.07 o 
   4   1   0      866.72      909.65     14.04 o 
   5   1   0       61.92       67.37      2.78 o 
   6   1   0        0.06       -0.50      2.47 o 
   7   1   0      282.23      305.59     16.83 o 
   8   1   0        0.02        2.88      3.16 o 
   9   1   0        0.98        6.40      3.37 o 
  -9   2   0        3.25        8.92      4.87 o 
  -8   2   0        2.11        0.94      2.96 o 
  -7   2   0       52.45       55.14      7.03 o 
  -6   2   0       14.40       15.95      4.15 o 
  -5   2   0       47.66       48.93      5.62 o 
  -4   2   0      665.07      647.89      8.34 o 
  -3   2   0      827.60      842.28     12.84 o 
  -2   2   0     1965.91     1993.44     23.76 o 
  -1   2   0      452.04      466.00      7.46 o 
   0   2   0       81.93       85.26      3.71 o 
   1   2   0     4247.81     4178.55     63.94 o 
   2   2   0       61.73       46.13      2.66 o 
   3   2   0      715.96      708.11     14.62 o 
   4   2   0       22.07       20.10      1.87 o 
   5   2   0        4.61        4.69      1.23 o 
   6   2   0       90.29       94.35      8.84 o 
   7   2   0        5.48        1.34      2.55 o 
   8   2   0       11.73        8.15      4.09 o 
  -9   3   0      102.80      120.66     12.40 o 
  -8   3   0      134.67      137.97     12.06 o 
  -7   3   0        0.12       -2.45      2.86 o 
  -6   3   0       79.27       66.48      7.26 o 
  -5   3   0      474.55      450.19     17.17 o 
  -4   3   0     1140.62     1186.17     28.21 o 
  -3   3   0      860.40      844.42     10.18 o 
  -2   3   0     1203.43     1232.97     17.14 o 
  -1   3   0     1566.04     1518.33     15.00 o 
   0   3   0      240.46      233.62      7.77 o 
   1   3   0      645.63      682.08     16.12 o 
   2   3   0       11.87        8.63      2.44 o 
   3   3   0        9.53        8.88      2.53 o 
   4   3   0     1716.40     1756.47     25.80 o 
   5   3   0      432.60      440.92     30.75 o 
   6   3   0        0.13        2.29      3.16 o 
   7   3   0        0.52       -0.89      3.18 o 
   8   3   0       42.70       46.19      7.28 o 
  -9   4   0        6.30        6.25      3.39 o 
  -8   4   0        6.68        2.92      3.11 o 
  -7   4   0        1.85        2.92      2.89 o 
  -6   4   0       40.09       45.93      2.75 o 
  -5   4   0       27.43       32.00      2.08 o 
  -4   4   0      115.62      115.58      3.23 o 
  -3   4   0      228.41      222.64      6.62 o 
  -2   4   0      419.82      431.66      7.47 o 
  -1   4   0     2709.76     2685.69     30.44 o 
   0   4   0      758.32      800.72     18.64 o 
   1   4   0      925.36     1035.65     23.12 o 
   2   4   0     2209.91     2232.95     42.72 o 
   3   4   0     1240.86     1318.87     21.82 o 
   4   4   0       26.24       18.93      2.78 o 
   5   4   0      400.10      440.72     11.04 o 
   6   4   0       46.47       48.24      6.57 o 
   7   4   0       94.68      103.34     10.46 o 
   8   4   0        4.69        8.72      4.21 o 
  -9   5   0        0.21        2.19      3.17 o 
  -8   5   0      202.29      205.92     14.76 o 
  -7   5   0        4.92        5.95      3.14 o 
  -6   5   0       77.62       75.73      5.02 o 
  -5   5   0      641.12      629.04     14.22 o 
  -4   5   0      177.21      173.78     12.75 o 
  -3   5   0      131.87      142.07      4.62 o 
  -2   5   0      652.39      712.64      9.78 o 
  -1   5   0       39.97       39.08      1.98 o 
   0   5   0      127.67      140.76      7.53 o 
   1   5   0        1.57        1.83      2.01 o 
   2   5   0       33.23       40.74      4.79 o 
   3   5   0      409.00      444.79     17.00 o 
   4   5   0       22.46       18.45      2.73 o 
   5   5   0       77.48       67.75      8.23 o 
   6   5   0       42.81       36.23      5.98 o 
   7   5   0       15.97       16.32      5.13 o 
  -9   6   0        0.03        4.05      3.02 o 
  -8   6   0        0.84       -1.96      2.73 o 
  -7   6   0       10.61        8.04      2.20 o 
  -6   6   0       64.01       58.04      4.68 o 
  -5   6   0      100.51       90.57      5.31 o 
  -4   6   0       12.69        8.13      1.61 o 
  -3   6   0        3.50        5.36      1.54 o 
  -2   6   0      350.09      385.51     14.27 o 
  -1   6   0       20.14       19.28      1.63 o 
   0   6   0      509.17      528.92     16.85 o 
   1   6   0        5.17        4.85      2.38 o 
   2   6   0      650.96      670.56     21.17 o 
   3   6   0      620.10      559.33     20.25 o 
   4   6   0       55.35       53.40      4.67 o 
   5   6   0        0.55        1.20      2.65 o 
   6   6   0       31.97       33.91      6.17 o 
   7   6   0       17.05       19.80      5.39 o 
  -8   7   0       24.46       23.45      5.79 o 
  -7   7   0       20.75       18.80      3.23 o 
  -6   7   0      217.60      240.53      9.61 o 
  -5   7   0       78.50       66.97      4.00 o 
  -4   7   0      274.25      289.56      6.90 o 
  -3   7   0      182.53      194.95      5.67 o 
  -2   7   0     1388.07     1392.99     33.19 o 
  -1   7   0       29.68       35.14      5.20 o 
   0   7   0      349.53      380.78     15.11 o 
   1   7   0      128.93      119.51      8.62 o 
   2   7   0        1.93       -1.73      3.00 o 
   3   7   0      309.45      276.15     14.68 o 
   4   7   0       23.37       22.84      4.07 o 
   5   7   0        0.49        1.31      2.07 o 
   6   7   0      157.86      161.33     13.02 o 
  -8   8   0       37.63       32.22      6.28 o 
  -7   8   0        3.52        2.96      1.78 o 
  -6   8   0      142.83      145.62      6.41 o 
  -5   8   0      316.96      324.62     19.50 o 
  -4   8   0       48.03       40.11      2.89 o 
  -3   8   0        6.65        8.51      3.18 o 
  -2   8   0      155.77      152.05      9.99 o 
  -1   8   0      516.76      514.89     19.16 o 
   0   8   0        0.81        5.49      3.09 o 
   1   8   0     1221.50     1134.05     31.40 o 
   2   8   0       29.40       31.23      5.34 o 
   3   8   0      184.88      193.27     13.09 o 
   4   8   0      139.03      149.79     12.26 o 
   5   8   0      232.90      247.99     11.38 o 
   6   8   0        4.84        8.94      4.54 o 
  -8   9   0       13.62        9.61      3.19 o 
  -7   9   0       24.46       23.03      3.61 o 
  -6   9   0      433.22      415.70     13.76 o 
  -5   9   0       19.18       18.63      4.80 o 
  -4   9   0      909.50      927.07     29.54 o 
  -3   9   0      987.84      986.24     30.03 o 
  -2   9   0      144.62      138.67     10.26 o 
  -1   9   0     2664.60     2575.40     55.14 o 
   0   9   0      121.46      113.51      9.64 o 
   1   9   0       14.39       17.92      4.98 o 
   2   9   0      705.95      694.54     25.72 o 
   3   9   0       78.75       85.18      9.35 o 
   4   9   0       11.37       13.18      3.22 o 
   5   9   0        5.54        2.80      2.53 o 
  -7  10   0       16.86       24.82      6.11 o 
  -6  10   0       26.69       34.61      6.45 o 
  -5  10   0       34.37       28.11      5.48 o 
  -4  10   0       25.45       25.21      5.55 o 
  -3  10   0      114.99      106.94      9.80 o 
  -2  10   0      298.24      314.54     16.58 o 
  -1  10   0       43.19       61.42      7.55 o 
   0  10   0       82.33       72.98      8.22 o 
   1  10   0      215.54      209.06     14.06 o 
   2  10   0      373.03      400.99     20.23 o 
   3  10   0       32.36       31.80      6.55 o 
   4  10   0        9.60        8.00      2.89 o 
  -6  11   0        7.40       11.40      4.85 o 
  -5  11   0       74.96       67.81      8.86 o 
  -4  11   0       63.51       51.79      7.26 o 
  -3  11   0       17.99       17.33      4.89 o 
  -2  11   0        3.84       15.30      4.69 o 
  -1  11   0       33.79       35.38      6.60 o 
   0  11   0        0.01        0.63      2.81 o 
   1  11   0       19.02       13.59      4.80 o 
   2  11   0       22.58       30.30      6.29 o 
   3  11   0        3.28        3.59      3.27 o 
  -6  12   0        4.07        7.96      4.69 o 
  -5  12   0        0.11        3.74      3.67 o 
  -4  12   0        3.99        5.34      3.58 o 
  -3  12   0       32.22       28.25      6.22 o 
  -2  12   0       91.19       81.96      9.36 o 
  -1  12   0        3.74        9.20      4.52 o 
   0  12   0       33.41       59.48      8.35 o 
   1  12   0        2.80        3.21      3.07 o 
   2  12   0       55.79       54.99      8.52 o 
  -4  13   0      191.80      228.41     16.79 o 
  -3  13   0        0.45       -2.12      2.96 o 
  -2  13   0      170.48      221.20     15.99 o 
  -1  13   0       78.98       97.69     10.92 o 
   0  13   0        0.25        5.91      4.58 o 
  -1 -13   1       12.00       15.47      5.26 o 
   0 -13   1      136.88      143.88     13.09 o 
   1 -13   1       15.12        4.85      3.34 o 
   2 -13   1       43.65       57.10      8.22 o 
   3 -13   1        0.16       -0.68      3.15 o 
   4 -13   1       52.73       61.83      9.03 o 
   5 -13   1        2.82        4.22      3.30 o 
  -3 -12   1       36.46       28.12      6.29 o 
  -2 -12   1       12.69       15.30      5.04 o 
  -1 -12   1       52.71       69.27      9.08 o 
   0 -12   1      105.43       83.95      9.52 o 
   1 -12   1        4.78        7.68      4.39 o 
   2 -12   1      257.34      265.46     16.33 o 
   3 -12   1      198.09      194.72     14.21 o 
   4 -12   1       60.82       68.22      8.81 o 
   5 -12   1        2.58       -2.38      3.24 o 
   6 -12   1        0.51       -0.48      3.52 o 
  -4 -11   1        3.86       -3.18      5.02 o 
  -3 -11   1        3.04        2.63      3.45 o 
  -2 -11   1        5.71        1.70      3.32 o 
  -1 -11   1        6.77        5.26      3.37 o 
   0 -11   1      152.96      159.23     12.30 o 
   1 -11   1      145.19      146.72     11.51 o 
   2 -11   1        1.56        2.91      3.50 o 
   3 -11   1      423.73      463.76     21.12 o 
   4 -11   1        3.08        7.08      3.43 o 
   5 -11   1        4.44        2.31      3.20 o 
   6 -11   1      119.14      126.73     11.92 o 
   7 -11   1       19.94       22.05      5.90 o 
  -5 -10   1       11.03       19.09      3.90 o 
  -4 -10   1       16.38       18.03      5.37 o 
  -3 -10   1        0.08        0.97      3.97 o 
  -2 -10   1       24.97       20.80      5.21 o 
  -1 -10   1      852.91      815.06     28.32 o 
   0 -10   1      580.96      578.28     22.69 o 
   1 -10   1     2005.76     1931.71     46.08 o 
   2 -10   1      215.92      208.78     13.04 o 
   3 -10   1       90.98       99.97      9.42 o 
   4 -10   1       12.97       19.69      4.32 o 
   5 -10   1       99.72      105.45      6.91 o 
   6 -10   1      219.82      226.64     10.39 o 
   7 -10   1       26.45       23.95      3.81 o 
  -5  -9   1        7.21        5.78      2.67 o 
  -4  -9   1       17.70       19.49      4.74 o 
  -3  -9   1       39.11       44.49      7.01 o 
  -2  -9   1       72.73       69.81      8.10 o 
  -1  -9   1       22.46       19.67      4.72 o 
   0  -9   1     1139.67     1127.09     31.69 o 
   1  -9   1      128.53      123.48      9.44 o 
   2  -9   1     1738.57     1768.85     42.06 o 
   3  -9   1      354.40      364.16     16.75 o 
   4  -9   1       58.23       64.97      5.06 o 
   5  -9   1        7.27       12.72      2.63 o 
   6  -9   1      129.99      119.81      7.25 o 
   7  -9   1       74.51       79.24      5.13 o 
   8  -9   1       12.24       11.31      2.44 o 
  -6  -8   1       36.62       37.09      6.95 o 
  -5  -8   1        2.26        4.38      5.84 o 
  -4  -8   1      137.32      154.22     12.19 o 
  -3  -8   1       61.27       56.40      7.32 o 
  -2  -8   1        3.59        4.19      3.13 o 
  -1  -8   1      204.38      169.17     10.83 o 
   0  -8   1      137.58      131.74      9.24 o 
   1  -8   1      295.90      277.13     19.87 o 
   2  -8   1      153.51      150.50      9.66 o 
   3  -8   1       16.62       23.37      3.07 o 
   4  -8   1        8.05        9.81      2.18 o 
   5  -8   1      363.24      360.18     11.68 o 
   6  -8   1       96.94       95.02      5.39 o 
   7  -8   1        0.09        1.84      2.57 o 
   8  -8   1        3.08        2.01      5.86 o 
  -7  -7   1        3.88        4.13      4.00 o 
  -6  -7   1        0.62        1.65      3.34 o 
  -5  -7   1      133.53      132.17      7.93 o 
  -4  -7   1        4.58        1.00      1.98 o 
  -3  -7   1      111.93       99.17      8.78 o 
  -2  -7   1      219.23      223.61     12.22 o 
  -1  -7   1      640.61      686.66     21.38 o 
   0  -7   1       70.95       51.04      5.32 o 
   1  -7   1      192.30      181.16      9.67 o 
   2  -7   1      269.96      267.28      8.58 o 
   3  -7   1       27.30       27.09      2.32 o 
   4  -7   1        0.48        0.74      1.60 o 
   5  -7   1       62.84       54.07      3.65 o 
   6  -7   1       56.84       61.83      4.95 o 
   7  -7   1       44.55       54.19      7.24 o 
   8  -7   1       63.74       57.19      5.31 o 
  -7  -6   1       39.49       46.89      7.77 o 
  -6  -6   1      126.21      143.64     11.92 o 
  -5  -6   1       12.56       15.99      3.03 o 
  -4  -6   1       94.08       97.79      6.06 o 
  -3  -6   1      259.19      265.15     13.40 o 
  -2  -6   1      169.30      168.51      9.94 o 
  -1  -6   1       19.26       13.08      2.94 o 
   0  -6   1      213.03      252.03     10.79 o 
   1  -6   1        3.24        2.44      2.24 o 
   2  -6   1      412.48      413.66     10.18 o 
   3  -6   1      215.47      209.97      7.13 o 
   4  -6   1     1066.65     1108.75     16.37 o 
   5  -6   1      743.53      755.54     16.62 o 
   6  -6   1      429.75      444.55     12.90 o 
   7  -6   1      143.72      148.27      7.69 o 
   8  -6   1       25.97       29.16      4.16 o 
   9  -6   1        0.08        1.29      3.63 o 
  -8  -5   1       17.62       17.84      6.22 o 
  -7  -5   1       31.65       28.62      5.90 o 
  -6  -5   1      135.50      137.90     11.29 o 
  -5  -5   1       13.74       17.88      4.29 o 
  -4  -5   1       10.81        9.65      5.44 o 
  -3  -5   1      721.17      706.57     21.73 o 
  -2  -5   1      250.35      250.00     11.32 o 
  -1  -5   1     2180.09     2427.68     45.11 o 
   0  -5   1       83.56      108.30      6.26 o 
   1  -5   1     3270.62     3634.39     42.89 o 
   2  -5   1      753.01      762.21     13.66 o 
   3  -5   1      708.63      719.45     11.35 o 
   4  -5   1       77.40       83.64      4.64 o 
   5  -5   1       29.08       31.66      3.21 o 
   6  -5   1        0.05        1.01      1.56 o 
   7  -5   1        0.06        0.83      1.61 o 
   8  -5   1        0.74       -0.08      2.78 o 
   9  -5   1       43.14       43.20      7.45 o 
  -8  -4   1        2.09        1.32      3.37 o 
  -7  -4   1       38.21       41.65      7.02 o 
  -6  -4   1      109.44      105.16      9.65 o 
  -5  -4   1        1.13        0.12      0.96 o 
  -4  -4   1       12.75       16.17      3.99 o 
  -3  -4   1      411.72      462.19     11.31 o 
  -2  -4   1     1585.69     1549.49     32.24 o 
  -1  -4   1       25.61       34.00      3.59 o 
   0  -4   1       43.44       54.77      3.91 o 
   1  -4   1     1515.95     1477.25     21.89 o 
   2  -4   1      264.43      258.34      4.14 o 
   3  -4   1      204.91      204.08      7.71 o 
   4  -4   1        0.93        2.16      1.80 o 
   5  -4   1       36.00       31.98      2.62 o 
   6  -4   1      544.13      532.62     12.59 o 
   7  -4   1       11.27       10.37      3.62 o 
   8  -4   1       14.12        7.36      3.68 o 
   9  -4   1       59.41       71.94      9.44 o 
  -8  -3   1        6.72       10.39      5.08 o 
  -7  -3   1       11.79        7.35      3.99 o 
  -6  -3   1       21.76       20.38      4.58 o 
  -5  -3   1      571.63      585.92     11.31 o 
  -4  -3   1        1.79        2.54      2.21 o 
  -3  -3   1      418.57      439.43     10.43 o 
  -2  -3   1      934.65      950.00     21.78 o 
  -1  -3   1      492.80      498.29     12.82 o 
   0  -3   1      921.32      831.47     11.85 o 
   1  -3   1     1524.67     1478.55     18.61 o 
   2  -3   1     1031.75     1083.49     14.08 o 
   3  -3   1       25.49       27.76      1.54 o 
   4  -3   1      707.96      735.75     10.47 o 
   5  -3   1       54.10       46.55      3.45 o 
   6  -3   1       36.11       33.63      5.63 o 
   7  -3   1       87.51       83.93      7.01 o 
   8  -3   1        0.68       -0.69      3.57 o 
   9  -3   1        0.01        8.11      4.28 o 
  -8  -2   1        4.98        4.48      3.88 o 
  -7  -2   1        8.03       11.45      4.27 o 
  -6  -2   1        0.33        2.43      3.03 o 
  -5  -2   1        0.27        1.84      0.70 o 
  -4  -2   1      134.39      134.76      4.02 o 
  -3  -2   1       53.62       55.81      4.89 o 
  -2  -2   1      889.74      817.21     19.45 o 
  -1  -2   1     4619.11     4622.53     69.74 o 
   0  -2   1       91.30       70.95      2.14 o 
   1  -2   1       50.13       45.62      1.55 o 
   2  -2   1    10715.15    10704.87    122.29 o 
   3  -2   1      135.31      142.21      3.51 o 
   4  -2   1       85.29       98.27      4.56 o 
   5  -2   1     1112.48     1126.41     18.04 o 
   6  -2   1      124.75      117.07      5.04 o 
   7  -2   1        0.91        2.58      3.59 o 
   8  -2   1       90.51       86.94      9.59 o 
   9  -2   1      109.20      144.88     13.35 o 
  -9  -1   1        1.92        4.25      4.68 o 
  -8  -1   1       74.97       78.14      9.66 o 
  -7  -1   1        9.54        6.35      3.43 o 
  -6  -1   1       13.98       14.68      3.78 o 
  -5  -1   1      177.63      160.86     22.83 o 
  -4  -1   1      134.49      107.36      2.50 o 
  -3  -1   1       91.14       77.12      1.90 o 
  -2  -1   1     2004.96     2054.13     35.42 o 
   1  -1   1       31.21       42.61      4.20 o 
   2  -1   1    14717.82    14543.44    159.67 o 
   3  -1   1     2289.74     2273.35     23.68 o 
   4  -1   1     1670.11     1716.79     23.09 o 
   5  -1   1      805.69      799.78     14.08 o 
   6  -1   1        7.17       13.55      2.49 o 
   7  -1   1        2.39        8.79      4.11 o 
   8  -1   1        8.02       15.31      5.02 o 
   9  -1   1       24.29       37.98      7.58 o 
  -9   0   1       28.97       30.07      6.51 o 
  -8   0   1        0.68        2.39      3.35 o 
  -7   0   1        1.77        5.96      3.39 o 
  -6   0   1        0.61       -3.41      2.56 o 
  -5   0   1       94.28       85.22      7.14 o 
  -4   0   1       78.81       92.38      6.56 o 
  -3   0   1        0.13        2.89      1.77 o 
  -2   0   1     3178.89     3251.61     35.40 o 
   1   0   1      116.09      118.19      2.21 o 
   2   0   1     2275.07     2314.83     21.50 o 
   3   0   1      357.46      347.42      6.52 o 
   4   0   1     1428.02     1469.26     24.54 o 
   5   0   1      166.69      149.05      5.27 o 
   6   0   1        0.29        2.27      2.70 o 
   7   0   1      120.27      135.17     10.97 o 
   8   0   1       21.92       23.34      5.79 o 
   9   0   1       43.85       52.77      8.60 o 
  -9   1   1       42.55       32.38      6.64 o 
  -8   1   1        9.51        9.30      4.07 o 
  -7   1   1      481.16      505.51     21.43 o 
  -6   1   1       71.78       62.46      6.93 o 
  -5   1   1      154.71      143.54      6.37 o 
  -4   1   1      317.61      298.80      7.43 o 
  -3   1   1     1725.66     1705.21     20.81 o 
  -2   1   1      177.26      177.51      4.01 o 
  -1   1   1      185.75      180.84      5.09 o 
   1   1   1      592.07      571.89     11.96 o 
   2   1   1      557.26      549.60      7.59 o 
   3   1   1      526.13      527.06      9.78 o 
   4   1   1      271.52      265.74      7.02 o 
   5   1   1       43.28       40.48      1.97 o 
   6   1   1        9.72        2.53      2.74 o 
   7   1   1        4.34       10.97      4.48 o 
   8   1   1       33.71       34.10      6.21 o 
  -9   2   1      119.08      127.31     12.57 o 
  -8   2   1       11.45       19.18      4.74 o 
  -7   2   1       17.84       16.70      4.56 o 
  -6   2   1        5.96        8.56      3.35 o 
  -5   2   1      683.66      680.32     15.64 o 
  -4   2   1       14.93       13.58      3.81 o 
  -3   2   1      365.19      365.32      5.95 o 
  -2   2   1      131.77      125.15      2.97 o 
  -1   2   1       27.26       20.78      1.57 o 
   0   2   1       28.88       24.76      2.38 o 
   1   2   1      634.51      598.31     13.83 o 
   2   2   1       54.21       56.70      3.05 o 
   3   2   1      305.28      312.10      7.41 o 
   4   2   1      573.89      528.45     20.55 o 
   5   2   1      154.95      161.62      6.03 o 
   6   2   1       11.68       12.36      3.70 o 
   7   2   1      250.45      233.55     15.04 o 
   8   2   1        8.43        8.16      4.26 o 
  -9   3   1       28.08       31.25      6.93 o 
  -8   3   1       26.44       18.19      4.73 o 
  -7   3   1       70.48       72.51      6.62 o 
  -6   3   1      102.04       98.81      8.37 o 
  -5   3   1        4.59        5.61      1.58 o 
  -4   3   1     1007.68     1019.59     18.45 o 
  -3   3   1       51.50       44.72      2.72 o 
  -2   3   1      207.92      284.06      6.62 o 
  -1   3   1      221.47      218.99      3.88 o 
   0   3   1      755.70      786.53     17.51 o 
   1   3   1      424.00      354.35     11.05 o 
   2   3   1      536.94      578.78     16.23 o 
   3   3   1      133.71      131.92      5.62 o 
   4   3   1     1072.03     1044.18     18.43 o 
   5   3   1        8.62        8.11      1.60 o 
   6   3   1        3.60        1.82      2.64 o 
   7   3   1       94.87      106.23     10.67 o 
   8   3   1       18.72       18.83      5.39 o 
  -9   4   1       59.13       48.82      7.86 o 
  -8   4   1       13.35        7.15      3.18 o 
  -7   4   1      134.64      130.08      7.24 o 
  -6   4   1       56.44       52.77      3.97 o 
  -5   4   1        0.55        0.74      0.79 o 
  -4   4   1       98.10      100.37      4.01 o 
  -3   4   1      138.53      145.46      5.31 o 
  -2   4   1     2885.65     3068.54     35.83 o 
  -1   4   1      300.40      318.64      6.69 o 
   0   4   1      664.58      718.03     18.01 o 
   1   4   1      780.16      851.18     20.77 o 
   2   4   1       23.01       25.50      3.82 o 
   3   4   1      172.93      175.15      6.85 o 
   4   4   1       87.59       67.92      4.76 o 
   5   4   1      205.43      192.27      9.43 o 
   6   4   1       64.13       62.67      7.62 o 
   7   4   1        1.91        6.92      4.05 o 
  -9   5   1        6.15        6.60      3.75 o 
  -8   5   1       20.05       16.90      4.39 o 
  -7   5   1        8.86        7.64      2.21 o 
  -6   5   1       82.85       85.80     10.56 o 
  -5   5   1       81.71       86.22      4.92 o 
  -4   5   1     1195.30     1311.01     21.56 o 
  -3   5   1     1090.51     1147.08     13.00 o 
  -2   5   1     1689.44     1812.69     22.31 o 
  -1   5   1      387.60      343.89      7.50 o 
   0   5   1      243.11      248.31     10.51 o 
   1   5   1      105.51      109.36      7.20 o 
   2   5   1      335.81      367.89     14.43 o 
   3   5   1        9.61        7.36      2.76 o 
   4   5   1        6.71        4.76      2.08 o 
   5   5   1       78.10       67.66      3.98 o 
   6   5   1        0.79       -1.45      2.71 o 
   7   5   1        0.73        2.01      3.07 o 
  -9   6   1       38.45       40.29      7.44 o 
  -8   6   1       23.02       21.31      5.25 o 
  -7   6   1        9.26        6.56      3.21 o 
  -6   6   1      157.08      163.99     11.93 o 
  -5   6   1       58.61       63.88      4.44 o 
  -4   6   1       73.30       86.89      4.12 o 
  -3   6   1      109.44      104.91      4.45 o 
  -2   6   1       32.94       29.83      4.19 o 
  -1   6   1      197.00      211.02     10.49 o 
   0   6   1      455.10      415.97     15.16 o 
   1   6   1        3.66        4.63      2.66 o 
   2   6   1        1.87        8.23      3.49 o 
   3   6   1      500.46      508.76     19.59 o 
   4   6   1       43.22       42.29      4.70 o 
   5   6   1       96.93       95.28      5.80 o 
   6   6   1        3.40        2.24      2.71 o 
   7   6   1       63.86       68.18      9.03 o 
  -8   7   1        5.43        6.92      3.96 o 
  -7   7   1       52.78       53.31      4.79 o 
  -6   7   1       77.15       75.16      5.41 o 
  -5   7   1       72.74       70.27      4.18 o 
  -4   7   1       12.31       12.26      3.89 o 
  -3   7   1      657.92      686.97     22.46 o 
  -2   7   1      101.15       94.41      7.64 o 
  -1   7   1       52.39       65.41      6.49 o 
   0   7   1       22.29       22.16      4.01 o 
   1   7   1      191.49      176.99     10.71 o 
   2   7   1      887.22      879.83     26.86 o 
   3   7   1      202.30      207.04     12.95 o 
   4   7   1       10.67       10.09      2.63 o 
   5   7   1       21.65       12.14      3.83 o 
   6   7   1       83.36       89.26      9.92 o 
  -8   8   1       50.36       55.39     17.16 o 
  -7   8   1       18.07       17.32      2.74 o 
  -6   8   1      130.93      112.78     10.06 o 
  -5   8   1       15.48       22.33      5.05 o 
  -4   8   1      232.36      234.90     10.78 o 
  -3   8   1        0.92       -0.79      2.34 o 
  -2   8   1      287.95      280.96     14.22 o 
  -1   8   1      492.97      467.02     18.49 o 
   0   8   1      985.67      956.34     28.04 o 
   1   8   1     1762.44     1718.07     42.05 o 
   2   8   1      505.78      504.57     20.73 o 
   3   8   1      106.02       87.71      9.09 o 
   4   8   1      104.87      103.13      7.06 o 
   5   8   1       33.62       31.94      5.50 o 
  -7   9   1       99.01      106.12     10.81 o 
  -6   9   1      112.07      121.55     11.18 o 
  -5   9   1       62.67       53.46      7.32 o 
  -4   9   1      226.00      227.25     14.04 o 
  -3   9   1       38.60       32.03      5.35 o 
  -2   9   1      117.77      129.41     10.28 o 
  -1   9   1        4.96        7.87      3.32 o 
   0   9   1        5.94        4.91      3.38 o 
   1   9   1     1428.01     1358.06     37.81 o 
   2   9   1       99.80      102.24      9.80 o 
   3   9   1      774.23      771.10     28.98 o 
   4   9   1        1.45        4.22      2.58 o 
   5   9   1        2.05        1.23      3.61 o 
  -7  10   1        1.05        9.31      4.43 o 
  -6  10   1       78.18       76.16      9.35 o 
  -5  10   1        0.94        5.82      3.53 o 
  -4  10   1      124.73      127.69     11.07 o 
  -3  10   1        9.14       15.78      4.73 o 
  -2  10   1       13.35       13.53      4.59 o 
  -1  10   1       34.80       37.73      6.19 o 
   0  10   1       33.51       27.39      6.02 o 
   1  10   1        6.07        5.73      3.57 o 
   2  10   1       62.38       45.68      7.18 o 
   3  10   1        0.94       -2.17      3.12 o 
   4  10   1        3.09       -0.75      2.27 o 
  -6  11   1        0.72        2.00      3.22 o 
  -5  11   1       87.60       82.57      9.62 o 
  -4  11   1       56.01       59.97      8.34 o 
  -3  11   1        2.30        8.63      4.21 o 
  -2  11   1        9.89       19.64      5.17 o 
  -1  11   1      285.82      276.04     16.74 o 
   0  11   1      148.99      142.48     12.11 o 
   1  11   1        8.84        6.93      3.90 o 
   2  11   1        6.67        4.14      3.77 o 
   3  11   1       17.49       17.03      5.73 o 
  -5  12   1       23.06       22.55      5.20 o 
  -4  12   1        4.87        7.12      4.42 o 
  -3  12   1       33.13       39.84      7.14 o 
  -2  12   1       96.51       96.51     10.28 o 
  -1  12   1       10.49        6.43      3.96 o 
   0  12   1       92.62      121.22     11.87 o 
   1  12   1        1.49        6.42      4.85 o 
  -3  13   1       95.43      122.92     12.63 o 
  -2  13   1        4.64       10.84      4.54 o 
  -1  13   1       34.99       46.59      8.53 o 
   0 -14   2        6.42       12.28      5.08 o 
   1 -14   2       13.03       13.81      5.64 o 
   2 -14   2       18.29       20.29      5.46 o 
   3 -14   2        6.22        4.51      3.54 o 
  -2 -13   2       33.03       43.90      7.76 o 
  -1 -13   2        5.88       19.97      5.79 o 
   0 -13   2       31.65       31.06      6.43 o 
   1 -13   2        0.60       -0.34      3.75 o 
   2 -13   2        6.38       15.15      5.19 o 
   3 -13   2       48.76       49.82      7.77 o 
   4 -13   2      102.53      117.28     11.65 o 
   5 -13   2       76.28       82.67     10.19 o 
  -3 -12   2      186.23      188.81     15.29 o 
  -2 -12   2       19.43       19.95      5.59 o 
  -1 -12   2       19.63       19.74      5.12 o 
   0 -12   2       13.08       14.72      4.24 o 
   1 -12   2       20.30       24.15      5.09 o 
   2 -12   2        0.05       11.71      5.12 o 
   3 -12   2        0.21        1.61      3.05 o 
   4 -12   2       45.79       28.43      5.91 o 
   5 -12   2       18.58       15.91      4.49 o 
   6 -12   2        0.70        5.36      3.59 o 
  -4 -11   2        4.91        9.62      4.73 o 
  -3 -11   2       30.37       35.05      6.84 o 
  -2 -11   2        9.19        6.17      3.86 o 
  -1 -11   2        7.48        1.86      3.50 o 
   0 -11   2       89.11      105.91     10.09 o 
   1 -11   2      377.70      339.67     17.28 o 
   2 -11   2      159.30      137.50     11.00 o 
   3 -11   2      356.07      341.54     17.59 o 
   4 -11   2      131.20      135.87     11.16 o 
   5 -11   2      294.91      300.72     12.11 o 
   6 -11   2        2.16       -1.55      3.85 o 
   7 -11   2       33.33       30.85      4.30 o 
  -5 -10   2        6.99        8.21      4.68 o 
  -4 -10   2      181.30      149.03     13.11 o 
  -3 -10   2       82.62       80.78      9.35 o 
  -2 -10   2       25.28       12.06      4.11 o 
  -1 -10   2       61.23       56.42      7.09 o 
   0 -10   2      642.79      629.39     23.21 o 
   1 -10   2        1.04       -0.43      2.84 o 
   2 -10   2       10.84       11.36      4.58 o 
   3 -10   2     1103.55     1121.01     32.64 o 
   4 -10   2      321.14      325.93     11.68 o 
   5 -10   2      245.02      257.99     10.65 o 
   6 -10   2      108.88      121.40     11.17 o 
   7 -10   2        1.05        1.10      2.48 o 
  -6  -9   2      102.01      107.71     11.32 o 
  -5  -9   2        4.25        3.86      2.64 o 
  -4  -9   2        0.02       -1.54      3.24 o 
  -3  -9   2      348.39      371.42     18.66 o 
  -2  -9   2      316.40      302.29     15.83 o 
  -1  -9   2       18.22       19.48      4.33 o 
   0  -9   2        7.01        3.39      3.17 o 
   1  -9   2      722.14      680.81     22.52 o 
   2  -9   2       60.39       75.95      7.26 o 
   3  -9   2      711.57      696.55     16.52 o 
   4  -9   2        1.22        1.29      2.11 o 
   5  -9   2        1.20        0.16      1.76 o 
   6  -9   2       43.36       48.38      4.72 o 
   7  -9   2      191.67      205.20      8.16 o 
   8  -9   2       36.37       36.45      4.58 o 
  -6  -8   2        4.64        4.60      3.57 o 
  -5  -8   2       81.16       68.98      6.02 o 
  -4  -8   2      318.50      318.72     17.36 o 
  -3  -8   2       88.69       84.40      8.53 o 
  -2  -8   2       17.20       21.91      4.90 o 
  -1  -8   2       95.51       92.48      7.99 o 
   0  -8   2       21.03       15.73      3.42 o 
   1  -8   2      238.35      232.80     11.58 o 
   2  -8   2       11.64       16.69      3.17 o 
   3  -8   2        1.31        2.88      1.50 o 
   4  -8   2      388.94      384.96     11.43 o 
   5  -8   2       23.08       24.73      3.32 o 
   6  -8   2      117.50      104.92      6.27 o 
   7  -8   2       63.15       68.67      4.66 o 
   8  -8   2       12.48       16.52      3.42 o 
  -7  -7   2        5.80        9.58      4.44 o 
  -6  -7   2      117.76      113.37     11.02 o 
  -5  -7   2       22.61       19.59      3.28 o 
  -4  -7   2      181.11      164.45      8.24 o 
  -3  -7   2       50.42       58.81      6.99 o 
  -2  -7   2       19.77       21.02      4.21 o 
  -1  -7   2     1074.77     1112.71     28.45 o 
   0  -7   2      883.23      894.92     23.73 o 
   1  -7   2       23.08       18.94      3.20 o 
   2  -7   2      212.88      223.69      9.57 o 
   3  -7   2       47.30       47.06      2.15 o 
   4  -7   2      286.73      293.76     10.11 o 
   5  -7   2       31.46       36.54      3.05 o 
   6  -7   2       90.17       94.76      6.13 o 
   7  -7   2        6.82        8.82      2.71 o 
   8  -7   2       52.73       53.45      5.96 o 
  -7  -6   2      204.98      217.49     15.78 o 
  -6  -6   2       59.81       65.99      7.95 o 
  -5  -6   2        0.31        3.00      2.71 o 
  -4  -6   2      157.87      146.37      8.31 o 
  -3  -6   2      257.33      302.83     14.19 o 
  -2  -6   2       17.19       22.44      4.19 o 
  -1  -6   2     2269.12     2626.36     49.47 o 
   0  -6   2      194.67      193.18      9.05 o 
   1  -6   2       35.27       36.57      3.26 o 
   2  -6   2       49.52       59.57      3.64 o 
   3  -6   2       71.88       65.64      2.52 o 
   4  -6   2      307.58      310.89      7.72 o 
   5  -6   2        3.83        0.90      1.91 o 
   6  -6   2       16.01       17.53      3.06 o 
   7  -6   2      124.66      135.62     11.56 o 
   8  -6   2        1.44       -0.32      4.75 o 
   9  -6   2        2.47        1.48      3.75 o 
  -8  -5   2        0.66        3.12      4.19 o 
  -7  -5   2       47.41       48.66      7.63 o 
  -6  -5   2        3.96        1.69      2.88 o 
  -5  -5   2      171.01      159.75     11.18 o 
  -4  -5   2      156.17      152.55     10.39 o 
  -3  -5   2     1715.93     1879.91     40.88 o 
  -2  -5   2      687.97      714.02     20.19 o 
  -1  -5   2     2346.10     2598.29     46.94 o 
   0  -5   2     1647.75     1598.49     21.92 o 
   1  -5   2      510.69      573.47     10.86 o 
   2  -5   2      511.66      530.75     10.69 o 
   3  -5   2      312.39      297.34      5.27 o 
   4  -5   2       81.82       91.92      7.15 o 
   5  -5   2       33.47       35.36      4.99 o 
   6  -5   2        1.41        1.34      2.63 o 
   7  -5   2        6.42        4.38      3.09 o 
   8  -5   2        1.41        6.81      4.05 o 
   9  -5   2       23.57       33.26      6.86 o 
  -8  -4   2        0.47        0.78      3.89 o 
  -7  -4   2       25.52       15.57      4.76 o 
  -6  -4   2       82.81       73.60      4.81 o 
  -5  -4   2       34.36       28.81      2.22 o 
  -4  -4   2       40.58       33.15      4.73 o 
  -3  -4   2       23.95       29.35      6.20 o 
  -2  -4   2     2553.57     2710.87     48.76 o 
  -1  -4   2     1520.47     1665.67     31.59 o 
   0  -4   2     1062.66     1033.57     14.87 o 
   1  -4   2       34.51       58.68     20.13 o 
   2  -4   2        2.22        5.55      0.90 o 
   3  -4   2       93.08       85.57      5.59 o 
   4  -4   2      649.66      634.52      9.86 o 
   5  -4   2      185.40      191.69      5.36 o 
   6  -4   2       30.07       35.05      4.65 o 
   7  -4   2       47.52       52.95      4.37 o 
   8  -4   2        2.20        4.50      3.56 o 
   9  -4   2        0.52       -4.28      3.77 o 
  -8  -3   2       17.62       11.97      4.60 o 
  -7  -3   2        4.22        0.99      2.98 o 
  -6  -3   2       11.39        8.87      4.07 o 
  -5  -3   2       95.07       99.43      2.89 o 
  -4  -3   2       32.78       40.01      4.88 o 
  -3  -3   2      277.70      287.90     11.51 o 
  -2  -3   2        7.73        2.32      1.58 o 
  -1  -3   2      110.75      103.90      2.66 o 
   0  -3   2      400.69      360.81      5.38 o 
   1  -3   2     2038.36     1979.50     23.34 o 
   2  -3   2      136.18      134.83      3.31 o 
   3  -3   2      145.96      134.89      6.33 o 
   4  -3   2      176.45      193.13      4.99 o 
   5  -3   2      507.21      515.39      9.42 o 
   6  -3   2       31.70       27.81      2.28 o 
   7  -3   2      104.68       95.11      7.16 o 
   8  -3   2        3.02        6.11      3.61 o 
   9  -3   2        6.08        9.03      4.48 o 
  -9  -2   2       40.30       46.39      8.15 o 
  -8  -2   2        0.79       -4.28      3.66 o 
  -7  -2   2       75.29       98.25      9.71 o 
  -6  -2   2       21.60       23.69      4.69 o 
  -5  -2   2      210.73      204.33      6.70 o 
  -4  -2   2       57.20       54.82      3.24 o 
  -3  -2   2      719.84      728.61      8.69 o 
  -2  -2   2        0.83        2.11      0.71 o 
  -1  -2   2      835.36      834.06     12.30 o 
   0  -2   2     5095.40     5168.00     52.97 o 
   1  -2   2        5.60        7.91      0.76 o 
   2  -2   2    20700.85    20516.65    289.73 o 
   3  -2   2      529.82      544.21      8.29 o 
   4  -2   2     1934.39     2024.77     27.14 o 
   5  -2   2       15.08       15.79      2.13 o 
   6  -2   2       10.57       14.22      2.08 o 
   7  -2   2       26.97       25.63      6.85 o 
   8  -2   2       65.33       58.62      6.10 o 
   9  -2   2        5.18        6.03      4.38 o 
  -9  -1   2        8.83       10.68      4.97 o 
  -8  -1   2      250.28      236.85     15.82 o 
  -7  -1   2       92.60       85.47      8.81 o 
  -6  -1   2       26.54       20.58      4.44 o 
  -5  -1   2      645.70      637.78     21.05 o 
  -4  -1   2      590.98      595.18     18.06 o 
  -3  -1   2     1000.47     1044.66     15.33 o 
  -2  -1   2     1026.77      922.15     10.46 o 
  -1  -1   2    10106.33     9514.88     96.21 o 
   1  -1   2       25.97       25.80      1.39 o 
   3  -1   2      471.13      486.57      9.40 o 
   4  -1   2     2093.88     2137.92     28.25 o 
   5  -1   2       56.61       53.41      4.06 o 
   6  -1   2       81.30       73.49      4.23 o 
   7  -1   2        0.23        1.89      3.01 o 
   8  -1   2        7.85        9.23      3.77 o 
   9  -1   2        9.62        5.83      2.54 o 
  -9   0   2       23.89       38.87      6.96 o 
  -8   0   2        5.25        4.73      3.07 o 
  -7   0   2        0.05       -0.08      3.01 o 
  -6   0   2      195.74      162.91     10.88 o 
  -5   0   2      760.75      749.57     22.63 o 
  -4   0   2      138.23      163.13      8.60 o 
  -3   0   2      149.91      148.77      4.45 o 
  -2   0   2      232.41      194.57      6.84 o 
  -1   0   2     3484.51     3401.23     50.06 o 
   0   0   2        8.81        9.83      0.65 o 
   1   0   2      600.97      603.46      5.38 o 
   2   0   2     2128.27     1954.43     19.33 o 
   3   0   2       28.59       35.30      3.30 o 
   4   0   2      302.00      313.86     10.32 o 
   5   0   2      730.10      747.43     14.35 o 
   6   0   2      340.47      331.11      9.35 o 
   7   0   2        3.82        6.81      3.51 o 
   8   0   2        7.16        4.68      4.05 o 
  -9   1   2       72.10       82.79     10.27 o 
  -8   1   2       47.49       58.20      8.19 o 
  -7   1   2      157.48      148.02     11.38 o 
  -6   1   2       49.33       65.42      6.91 o 
  -5   1   2      242.08      198.72     23.36 o 
  -4   1   2       47.50       50.13      2.81 o 
  -3   1   2       41.84       38.06      3.27 o 
  -2   1   2       50.08       58.72      2.20 o 
  -1   1   2     2431.24     2553.51     27.58 o 
   0   1   2     4784.56     4848.35     50.70 o 
   1   1   2      629.48      642.55      8.86 o 
   2   1   2       96.03       94.63      2.91 o 
   3   1   2      530.85      509.28     10.23 o 
   4   1   2       34.82       32.26      2.68 o 
   5   1   2      185.69      180.06      6.63 o 
   6   1   2        6.77        5.58      3.33 o 
   7   1   2       85.69       84.13      9.02 o 
   8   1   2       36.67       35.22      6.52 o 
  -9   2   2       13.22       21.38      5.66 o 
  -8   2   2       49.03       57.11      8.13 o 
  -7   2   2      244.04      254.33     14.91 o 
  -6   2   2      648.99      673.94     13.83 o 
  -5   2   2      450.30      424.67     10.93 o 
  -4   2   2       25.82       28.23      1.62 o 
  -3   2   2      715.76      752.39     12.12 o 
  -2   2   2     5029.56     5081.76     70.00 o 
  -1   2   2      175.49      164.15      2.82 o 
   0   2   2       40.62       35.63      2.94 o 
   1   2   2        0.67        3.55      1.49 o 
   2   2   2       55.16       51.47      2.93 o 
   3   2   2      224.40      215.66      5.43 o 
   4   2   2       79.01       69.82      4.00 o 
   5   2   2       33.90       34.99      3.11 o 
   6   2   2      270.07      258.02     14.83 o 
   7   2   2      143.09      129.47     11.30 o 
   8   2   2        0.27        0.56      3.20 o 
  -9   3   2        7.39       14.03      5.66 o 
  -8   3   2       15.12       20.08      5.34 o 
  -7   3   2      185.59      190.22     13.04 o 
  -6   3   2        0.03       -1.00      2.25 o 
  -5   3   2      116.52      120.41      8.61 o 
  -4   3   2      107.04      119.99      4.73 o 
  -3   3   2      158.58      162.44      7.99 o 
  -2   3   2      227.49      209.35      5.51 o 
  -1   3   2      647.82      683.17      8.70 o 
   0   3   2      676.63      696.28     16.79 o 
   1   3   2     2013.60     1901.80     35.49 o 
   2   3   2       42.14       45.61      4.55 o 
   3   3   2      541.59      543.38     12.13 o 
   4   3   2      264.15      265.70      8.27 o 
   5   3   2      287.74      286.90     18.68 o 
   6   3   2       10.93       12.87      4.09 o 
   7   3   2       63.51       76.39      9.04 o 
   8   3   2       21.07       22.28      6.00 o 
  -9   4   2       86.69       91.66     10.81 o 
  -8   4   2       11.45       13.98      4.63 o 
  -7   4   2        0.70       -1.52      2.97 o 
  -6   4   2      578.85      564.11     13.31 o 
  -5   4   2        0.05        1.90      1.53 o 
  -4   4   2      469.14      507.77     11.30 o 
  -3   4   2     1179.86     1257.71     28.13 o 
  -2   4   2      214.83      260.71      6.74 o 
  -1   4   2      258.50      257.31      8.80 o 
   0   4   2      791.73      863.04     21.17 o 
   1   4   2       98.36       89.81      6.08 o 
   2   4   2      246.32      231.15     10.65 o 
   3   4   2       27.70       27.24      2.84 o 
   4   4   2       62.59       63.07      3.58 o 
   5   4   2       54.24       60.39      8.68 o 
   6   4   2        1.40        2.30      3.10 o 
   7   4   2       22.46       10.95      4.19 o 
  -9   5   2        7.80        6.10      4.31 o 
  -8   5   2        4.33       11.64      4.43 o 
  -7   5   2        6.10        4.53      2.81 o 
  -6   5   2      116.95      112.58      5.94 o 
  -5   5   2      106.78      119.88      5.79 o 
  -4   5   2      123.20      130.43      8.65 o 
  -3   5   2      349.83      357.88      8.93 o 
  -2   5   2      188.22      237.72      9.43 o 
  -1   5   2      558.09      574.86     17.66 o 
   0   5   2        0.54       -0.43      1.92 o 
   1   5   2        0.19        1.30      2.00 o 
   2   5   2       75.64       75.68      6.55 o 
   3   5   2       24.08       26.80      3.25 o 
   4   5   2      195.66      198.47      8.60 o 
   5   5   2       75.83       75.28      5.72 o 
   6   5   2        5.41        5.41      3.34 o 
   7   5   2        0.08        3.81      4.00 o 
  -8   6   2        8.85       17.45      5.41 o 
  -7   6   2        9.18        8.63      2.27 o 
  -6   6   2       97.01       90.38      8.69 o 
  -5   6   2       69.47       64.81      6.79 o 
  -4   6   2      446.77      243.75    215.91 o 
  -3   6   2      164.66      156.71      9.48 o 
  -2   6   2      546.38      610.58     11.15 o 
  -1   6   2        5.59        8.47      2.94 o 
   0   6   2      299.66      277.12     12.50 o 
   1   6   2       33.59       35.13      4.91 o 
   2   6   2      203.30      209.32     11.75 o 
   3   6   2      106.69      103.92      8.98 o 
   4   6   2       27.86       24.12      3.48 o 
   5   6   2        3.86        4.38      1.77 o 
   6   6   2       66.63       54.02      7.74 o 
  -8   7   2        8.66        1.75      3.15 o 
  -7   7   2       33.47       34.24      6.11 o 
  -6   7   2       22.43       25.37      3.66 o 
  -5   7   2       28.88       17.34      3.84 o 
  -4   7   2      237.76       92.86    107.46 o 
  -3   7   2      459.36      471.83     18.58 o 
  -2   7   2       26.71       26.13      2.29 o 
  -1   7   2       20.50       25.19      4.51 o 
   0   7   2      198.13      199.25     11.30 o 
   1   7   2       57.16       65.51      6.86 o 
   2   7   2      174.60      168.27     11.18 o 
   3   7   2      285.30      274.23     15.16 o 
   4   7   2      111.47      103.81      6.82 o 
   5   7   2       53.78       52.38      4.30 o 
   6   7   2       21.44       23.38      5.61 o 
  -8   8   2       35.27       44.50      8.62 o 
  -7   8   2        5.55        5.49      2.47 o 
  -6   8   2       74.75       82.16      9.09 o 
  -5   8   2      133.48      130.36     10.89 o 
  -4   8   2      552.50      242.09    274.94 o 
  -3   8   2       21.41       23.21      5.23 o 
  -2   8   2     1766.59     1786.23     26.28 o 
  -1   8   2      786.09      774.27     25.49 o 
   0   8   2       73.56       84.38      8.00 o 
   1   8   2     1045.74      996.63     30.23 o 
   2   8   2       41.87       53.84      7.22 o 
   3   8   2      100.67      107.22     10.11 o 
   4   8   2      112.85      106.92      7.24 o 
   5   8   2       87.75       86.48      7.05 o 
  -7   9   2      211.09      211.83     15.77 o 
  -6   9   2       98.26       87.09      9.74 o 
  -5   9   2       79.44       93.61      9.65 o 
  -4   9   2      176.58      201.25     13.58 o 
  -3   9   2       29.74       35.49      5.67 o 
  -2   9   2      729.77      755.43     26.70 o 
  -1   9   2       14.97       17.10      4.51 o 
   0   9   2      145.02      139.97     10.80 o 
   1   9   2      563.05      547.05     22.76 o 
   2   9   2       62.50       62.93      8.05 o 
   3   9   2       14.24       13.46      4.30 o 
   4   9   2      134.25      123.63     10.28 o 
  -7  10   2       51.60       72.44      9.52 o 
  -6  10   2       41.38       37.37      6.84 o 
  -5  10   2        0.26       -2.53      2.99 o 
  -4  10   2       63.96       65.04      8.29 o 
  -3  10   2      241.11      252.14     15.78 o 
  -2  10   2        0.48        3.91      4.04 o 
  -1  10   2       32.46       29.69      5.62 o 
   0  10   2        0.21       -2.69      3.81 o 
   1  10   2       22.01       11.22      4.15 o 
   2  10   2        3.49        3.27      3.62 o 
   3  10   2       22.94       30.82      6.37 o 
  -6  11   2       37.63       30.21      6.71 o 
  -5  11   2       23.31       29.20      6.78 o 
  -4  11   2        3.06        3.72      3.56 o 
  -3  11   2       44.65       56.04      8.24 o 
  -2  11   2        0.89       -1.79      2.58 o 
  -1  11   2        0.57        2.93      3.40 o 
   0  11   2       39.88       21.17      5.24 o 
   1  11   2       18.64       24.37      6.04 o 
   2  11   2       40.30       40.42      7.56 o 
  -4  12   2        3.35        1.38      3.78 o 
  -3  12   2       16.38       37.23      7.23 o 
  -2  12   2      337.25      399.19     21.73 o 
  -1  12   2       10.26       18.12      5.56 o 
   0  12   2      266.48      337.33     20.33 o 
  -1 -14   3      126.67      146.58     13.85 o 
   0 -14   3       71.82       96.27     11.06 o 
   1 -14   3        6.20        3.58      3.28 o 
   2 -14   3       50.36       49.65      7.85 o 
   3 -14   3       22.19       20.00      5.79 o 
   4 -14   3        2.83        6.76      4.05 o 
  -2 -13   3       29.02       41.20      7.70 o 
  -1 -13   3      340.39      363.57     20.73 o 
   0 -13   3       37.22       45.82      7.31 o 
   1 -13   3       15.78       20.66      5.29 o 
   2 -13   3      107.20      106.03     10.49 o 
   3 -13   3       37.75       31.51      6.30 o 
   4 -13   3      100.86      115.57     11.19 o 
   5 -13   3        0.08        0.73      3.06 o 
  -4 -12   3        0.06        1.45      3.64 o 
  -3 -12   3        9.93        4.71      3.82 o 
  -2 -12   3       42.90       55.73      8.14 o 
  -1 -12   3        8.80        5.55      4.04 o 
   0 -12   3        6.79       14.36      4.83 o 
   1 -12   3        0.48        3.09      3.04 o 
   2 -12   3      106.19      115.76     10.43 o 
   3 -12   3      161.23      158.39     12.21 o 
   4 -12   3      133.86      124.68     11.06 o 
   5 -12   3       97.49       85.19      6.69 o 
   6 -12   3       58.09       63.78      6.06 o 
  -4 -11   3       71.31       69.32      9.61 o 
  -3 -11   3        0.35        3.43      4.15 o 
  -2 -11   3       51.66       41.74      7.01 o 
  -1 -11   3        0.34        4.17      3.53 o 
   0 -11   3      184.78      159.86     11.78 o 
   1 -11   3      374.21      354.63     17.34 o 
   2 -11   3     1094.71     1112.62     32.80 o 
   3 -11   3      911.11      929.26     21.30 o 
   4 -11   3      600.14      604.37     16.98 o 
   5 -11   3      141.08      137.49      8.10 o 
   6 -11   3       22.99       18.22      3.53 o 
   7 -11   3       74.15       62.17      5.93 o 
  -5 -10   3       81.52       85.67      7.38 o 
  -4 -10   3        0.92        1.37      3.17 o 
  -3 -10   3       66.48       64.55      8.31 o 
  -2 -10   3       90.75       88.88      9.29 o 
  -1 -10   3      349.28      331.79     16.60 o 
   0 -10   3        1.24        2.10      2.88 o 
   1 -10   3       22.62       28.11      4.60 o 
   2 -10   3      280.05      291.24     14.56 o 
   3 -10   3       95.69       97.33      6.18 o 
   4 -10   3      316.75      311.00     19.33 o 
   5 -10   3      189.66      179.26      9.45 o 
   6 -10   3       34.68       29.38      3.83 o 
   7 -10   3       31.94       31.28      4.21 o 
  -6  -9   3        3.12       -0.35      3.09 o 
  -5  -9   3       52.91       51.78      5.48 o 
  -4  -9   3       70.95       53.83      7.65 o 
  -3  -9   3       46.35       53.12      7.32 o 
  -2  -9   3      499.39      477.99     20.00 o 
  -1  -9   3        2.18        3.35      2.73 o 
   0  -9   3      146.29      131.67      9.39 o 
   1  -9   3      293.41      286.07     13.36 o 
   2  -9   3        8.14        8.04      2.21 o 
   3  -9   3        4.51        4.97      2.08 o 
   4  -9   3       99.92      100.76      6.05 o 
   5  -9   3        2.36        0.63      1.81 o 
   6  -9   3       57.25       61.61      5.24 o 
   7  -9   3       60.26       68.46      6.32 o 
   8  -9   3       62.92       61.45      4.78 o 
  -7  -8   3       53.54       68.85      9.90 o 
  -6  -8   3      303.47      329.85     19.07 o 
  -5  -8   3       64.54       65.94     10.86 o 
  -4  -8   3        9.62        7.02      4.07 o 
  -3  -8   3      232.00      224.02     13.42 o 
  -2  -8   3      233.80      232.61     12.87 o 
  -1  -8   3       16.36       28.47      5.18 o 
   0  -8   3      135.10      161.34      9.65 o 
   1  -8   3     1230.51     1333.58     22.39 o 
   2  -8   3      174.84      159.44      6.74 o 
   3  -8   3       14.34       15.44      2.62 o 
   4  -8   3       86.32       82.40      5.15 o 
   5  -8   3       14.08       11.60      2.22 o 
   6  -8   3       63.49       57.27      4.06 o 
   7  -8   3        7.59        5.63      1.85 o 
   8  -8   3       28.68       24.59      3.96 o 
  -7  -7   3        8.31       13.74      4.78 o 
  -6  -7   3      246.42      257.08     16.20 o 
  -5  -7   3       25.44       29.67      5.17 o 
  -4  -7   3      349.84      329.19     16.69 o 
  -3  -7   3      123.80      125.34      9.56 o 
  -2  -7   3       19.64       22.73      4.48 o 
  -1  -7   3      110.63      121.62      8.05 o 
   0  -7   3      220.53      241.54     10.90 o 
   1  -7   3      681.61      716.86     14.28 o 
   2  -7   3        8.27        2.54      1.44 o 
   3  -7   3       99.62      102.25      8.56 o 
   4  -7   3      293.39      306.26      7.99 o 
   5  -7   3       19.27       17.46      2.25 o 
   6  -7   3      150.87      150.27      7.75 o 
   7  -7   3      207.71      192.38      9.35 o 
   8  -7   3       99.15      100.35      7.12 o 
  -7  -6   3      127.59      143.91     12.78 o 
  -6  -6   3        5.82        3.90      2.17 o 
  -5  -6   3       28.77       32.88      5.59 o 
  -4  -6   3      417.19      411.58     12.47 o 
  -3  -6   3      792.28      843.12     25.02 o 
  -2  -6   3        3.57        0.20      2.61 o 
  -1  -6   3      113.43       93.62      6.60 o 
   0  -6   3      809.13      892.89     19.57 o 
   1  -6   3     1911.07     2124.17     28.39 o 
   2  -6   3      211.13      192.99      6.36 o 
   3  -6   3     1201.38     1225.08     19.90 o 
   4  -6   3      262.10      261.11      8.46 o 
   5  -6   3      254.84      249.85     13.39 o 
   6  -6   3        1.63       -2.17      2.77 o 
   7  -6   3       11.20        8.05      4.00 o 
   8  -6   3        8.13        2.33      2.92 o 
  -8  -5   3      181.83      178.42     14.62 o 
  -7  -5   3       61.10       67.39      8.70 o 
  -6  -5   3        2.23        3.01      1.79 o 
  -5  -5   3      208.34      196.16     12.32 o 
  -4  -5   3      821.72      854.26     25.42 o 
  -3  -5   3       21.60       11.33      3.38 o 
  -2  -5   3       97.13       98.87      6.88 o 
  -1  -5   3     2576.44     2873.09     50.39 o 
   0  -5   3     3700.82     3646.24     42.08 o 
   1  -5   3       49.17       58.09      2.59 o 
   2  -5   3      195.86      204.45      5.97 o 
   3  -5   3      537.16      534.19      9.22 o 
   4  -5   3      224.99      217.93     14.10 o 
   5  -5   3      203.61      195.76      9.14 o 
   6  -5   3      107.92      106.71      4.49 o 
   7  -5   3        3.81        5.20      3.29 o 
   8  -5   3       46.33       57.31      8.14 o 
   9  -5   3        0.11        4.24      3.75 o 
  -8  -4   3        4.74        5.64      4.07 o 
  -7  -4   3      242.18      242.83     15.61 o 
  -6  -4   3        0.18        1.92      1.63 o 
  -5  -4   3       64.61       73.25      4.58 o 
  -4  -4   3      535.51      509.14      9.74 o 
  -3  -4   3      836.16      880.66     12.03 o 
  -2  -4   3      729.04      741.15     19.36 o 
  -1  -4   3       33.75       36.46      2.27 o 
   0  -4   3     1081.08     1105.47     10.50 o 
   1  -4   3      495.16      491.24      5.64 o 
   2  -4   3      689.99      625.78      8.98 o 
   3  -4   3     1035.09     1068.59     23.73 o 
   4  -4   3      755.76      761.32      8.95 o 
   5  -4   3       42.69       38.43      2.55 o 
   6  -4   3      214.32      205.26      6.32 o 
   7  -4   3        0.39       -0.17      1.67 o 
   8  -4   3        3.81        5.25      3.57 o 
   9  -4   3       12.15       18.02      5.66 o 
  -8  -3   3        0.16        3.60      3.46 o 
  -7  -3   3      187.59      201.29     13.88 o 
  -6  -3   3       38.53       35.96      4.39 o 
  -5  -3   3        5.20        3.30      1.43 o 
  -4  -3   3       73.03       69.94      2.14 o 
  -3  -3   3      240.37      216.02      4.34 o 
  -2  -3   3        3.59        7.15      0.84 o 
  -1  -3   3      573.37      579.06      6.41 o 
   0  -3   3     2933.58     2835.52     22.01 o 
   1  -3   3     7483.88     7373.90     83.08 o 
   2  -3   3      468.92      493.15      7.12 o 
   3  -3   3        3.34        2.93      0.58 o 
   4  -3   3      346.69      315.11      6.86 o 
   5  -3   3       61.42       62.26      3.28 o 
   6  -3   3      243.24      228.92      7.91 o 
   7  -3   3       28.44       27.80      3.60 o 
   8  -3   3       69.62       76.24      6.05 o 
   9  -3   3        0.04        2.22      3.62 o 
  -9  -2   3        3.22       -1.73      3.40 o 
  -8  -2   3        4.12        2.82      3.40 o 
  -7  -2   3       17.49       12.85      4.04 o 
  -6  -2   3      265.21      284.61     14.91 o 
  -5  -2   3      185.72      179.91      6.47 o 
  -4  -2   3       62.07       65.15      8.40 o 
  -3  -2   3     1207.49     1285.28     18.75 o 
  -2  -2   3      624.79      617.30      6.95 o 
  -1  -2   3      374.32      358.41      5.19 o 
   0  -2   3     4939.27     4921.90     32.22 o 
   1  -2   3     3980.11     4023.99     27.23 o 
   2  -2   3      157.25      150.91      3.75 o 
   3  -2   3       16.87       19.86      1.71 o 
   4  -2   3    11511.32    11321.58     98.01 o 
   5  -2   3      373.45      369.26      8.16 o 
   6  -2   3     1298.46     1274.95     33.30 o 
   7  -2   3      275.28      256.58     10.50 o 
   8  -2   3        8.90        3.38      3.92 o 
  -9  -1   3        1.16        0.66      2.87 o 
  -8  -1   3       68.90       75.49      9.24 o 
  -7  -1   3       75.99       73.52      8.15 o 
  -6  -1   3        2.99        2.24      2.33 o 
  -5  -1   3      184.18      208.82     11.39 o 
  -4  -1   3       31.00       36.38      4.43 o 
  -3  -1   3      158.00      159.65      7.50 o 
  -2  -1   3      450.41      491.90      6.28 o 
  -1  -1   3      170.43      186.07      3.82 o 
   0  -1   3     1571.50     1566.26     19.03 o 
   1  -1   3     2807.91     2695.41     21.29 o 
   2  -1   3       31.62       49.28      1.76 o 
   3  -1   3       77.75       92.57      3.33 o 
   4  -1   3       51.25       29.37      7.15 o 
   5  -1   3      101.14       97.20     11.72 o 
   6  -1   3      234.53      230.89      8.09 o 
   7  -1   3       72.51       63.51      5.45 o 
   8  -1   3       27.56       19.01      3.32 o 
  -9   0   3        4.21        8.82      4.94 o 
  -8   0   3      113.07      115.59     10.90 o 
  -7   0   3      121.49      122.17     10.34 o 
  -6   0   3        3.62        2.12      2.02 o 
  -5   0   3     1118.99     1140.43     19.65 o 
  -4   0   3      185.14      165.85      8.40 o 
  -3   0   3     2592.19     2591.71     52.23 o 
  -2   0   3      571.55      553.09      6.62 o 
  -1   0   3      579.86      566.64      8.85 o 
   0   0   3     2511.94     2584.60     23.60 o 
   1   0   3       59.06       58.12      1.24 o 
   2   0   3      527.65      501.15      5.72 o 
   3   0   3      367.26      352.14      8.35 o 
   4   0   3       10.66        8.47      1.65 o 
   5   0   3       13.41       13.30      4.84 o 
   6   0   3       32.48       29.42      4.33 o 
   7   0   3       59.13       45.87      6.71 o 
   8   0   3        5.31        3.87      2.36 o 
  -9   1   3       66.22       66.34      9.07 o 
  -8   1   3      112.62      103.99     10.43 o 
  -7   1   3       36.85       37.94      5.77 o 
  -6   1   3       19.83       19.06      3.70 o 
  -5   1   3      914.36      875.89     13.91 o 
  -4   1   3       40.23       39.07      3.49 o 
  -3   1   3      892.72      910.90     20.72 o 
  -2   1   3      508.09      501.83      6.75 o 
  -1   1   3     1695.83     1756.17     21.70 o 
   0   1   3     2547.80     2584.18     32.93 o 
   1   1   3       64.52       57.72      2.20 o 
   2   1   3       22.20       23.23      1.60 o 
   3   1   3      551.70      545.36      9.04 o 
   4   1   3       29.07       29.73      2.76 o 
   5   1   3        7.02        6.67      2.02 o 
   6   1   3       27.43       36.21      5.42 o 
   7   1   3        1.66       -4.91      3.70 o 
   8   1   3        3.54        8.15      3.97 o 
  -9   2   3       37.49       40.46      7.28 o 
  -8   2   3       21.42       28.45      6.07 o 
  -7   2   3      160.33      163.43     11.86 o 
  -6   2   3       51.96       47.60      3.24 o 
  -5   2   3      338.28      333.44      8.24 o 
  -4   2   3      183.09      170.96      8.84 o 
  -3   2   3      101.25      123.15      6.50 o 
  -2   2   3     3643.26     3897.37     43.88 o 
  -1   2   3     1070.41     1090.48     17.26 o 
   0   2   3      382.44      327.84     14.66 o 
   1   2   3      355.61      375.15     10.96 o 
   2   2   3      979.47      960.10     15.19 o 
   3   2   3      857.01      801.43     12.12 o 
   4   2   3       54.56       58.08      5.45 o 
   5   2   3        1.48        1.06      1.38 o 
   6   2   3      301.13      296.92     15.91 o 
   7   2   3       13.14        7.01      3.45 o 
   8   2   3       30.37       32.66      6.75 o 
  -9   3   3        4.47        9.79      5.05 o 
  -8   3   3       44.35       43.34      6.87 o 
  -7   3   3       40.69       35.13      5.76 o 
  -6   3   3      224.86      216.88      7.36 o 
  -5   3   3      333.93      328.78     14.21 o 
  -4   3   3      518.62      507.56     16.39 o 
  -3   3   3      363.52      374.07      6.94 o 
  -2   3   3      430.94      509.69     11.92 o 
  -1   3   3       89.05      101.39      4.39 o 
   0   3   3     6294.73     6859.81     74.09 o 
   1   3   3        2.88        2.27      1.86 o 
   2   3   3        1.42        2.65      1.20 o 
   3   3   3      351.08      333.89      7.60 o 
   4   3   3       44.40       46.49      3.12 o 
   5   3   3        1.41        1.34      2.44 o 
   6   3   3       78.90       94.49      9.15 o 
   7   3   3       86.05       76.44      9.00 o 
  -9   4   3       27.01       38.61      7.61 o 
  -8   4   3       21.57       29.25      5.90 o 
  -7   4   3        6.86        7.28      3.52 o 
  -6   4   3      148.88      151.32     10.63 o 
  -5   4   3       85.59       88.13      7.57 o 
  -4   4   3      522.66      434.96     46.01 o 
  -3   4   3      312.39      320.71      8.35 o 
  -2   4   3     1920.36     2144.99     28.58 o 
  -1   4   3     2239.37     2327.06     29.68 o 
   0   4   3      576.05      654.45     18.21 o 
   1   4   3       19.02       15.75      3.01 o 
   2   4   3      117.89      120.71      7.79 o 
   3   4   3        8.67       10.94      2.17 o 
   4   4   3      142.27      142.95      7.31 o 
   5   4   3       10.53        8.66      1.76 o 
   6   4   3        5.14        6.91      3.30 o 
   7   4   3        3.02        4.58      3.44 o 
  -9   5   3      111.17      100.28     11.24 o 
  -8   5   3      234.69      236.19     16.02 o 
  -7   5   3       20.06       28.31      5.54 o 
  -6   5   3       56.25       52.03      6.48 o 
  -5   5   3        0.90        2.53      2.31 o 
  -4   5   3       25.11       31.76      4.66 o 
  -3   5   3      230.55      188.80     26.22 o 
  -2   5   3      469.56      455.60     16.27 o 
  -1   5   3      357.20      355.20      8.77 o 
   0   5   3      100.77      107.61      7.33 o 
   1   5   3      385.24      396.87     15.07 o 
   2   5   3      791.16      773.26     23.03 o 
   3   5   3       19.12       17.52      4.73 o 
   4   5   3      312.35      341.96     11.15 o 
   5   5   3       78.78       81.38      5.10 o 
   6   5   3        0.15        5.24      3.64 o 
  -8   6   3       21.28       21.04      4.79 o 
  -7   6   3       10.27        8.83      3.80 o 
  -6   6   3        9.82        7.72      3.56 o 
  -5   6   3        9.62        6.57      1.67 o 
  -4   6   3       59.67       56.74      6.52 o 
  -3   6   3      189.76       84.91     87.27 o 
  -2   6   3       63.41       73.56      3.64 o 
  -1   6   3      676.14      684.28     27.81 o 
   0   6   3       12.28       11.19      3.35 o 
   1   6   3        3.62        4.71      2.80 o 
   2   6   3        8.19        5.39      3.36 o 
   3   6   3        4.37        4.00      1.98 o 
   4   6   3      407.15      412.90     26.16 o 
   5   6   3      395.22      398.84     10.94 o 
   6   6   3        6.87       11.45      3.97 o 
  -8   7   3        5.05        5.56      3.58 o 
  -7   7   3       29.41       28.48      5.98 o 
  -6   7   3      142.56      148.54      6.23 o 
  -5   7   3       39.42       39.45      3.70 o 
  -4   7   3      503.23      474.74     19.83 o 
  -3   7   3       15.34       13.13      4.38 o 
  -2   7   3      257.17      239.10      7.29 o 
  -1   7   3        0.56       -0.78      1.12 o 
   0   7   3     1713.84     1584.08     38.26 o 
   1   7   3      701.99      650.46     22.83 o 
   2   7   3      127.72      114.30      9.58 o 
   3   7   3     2286.43     2241.47     36.03 o 
   4   7   3       63.86       51.65      5.03 o 
   5   7   3      203.50      193.70      7.88 o 
  -8   8   3        0.01        3.73      2.85 o 
  -7   8   3      110.17      114.14      9.22 o 
  -6   8   3      110.26      110.13     10.87 o 
  -5   8   3      274.96      277.82     16.19 o 
  -4   8   3      112.44      119.84     10.34 o 
  -3   8   3       72.76       73.21      7.91 o 
  -2   8   3      457.40      466.40     19.81 o 
  -1   8   3        2.78        2.09      1.47 o 
   0   8   3        4.30        6.25      3.72 o 
   1   8   3       13.93        4.93      3.38 o 
   2   8   3      123.27      120.04     10.36 o 
   3   8   3       50.01       46.54      7.06 o 
   4   8   3        4.11        4.41      2.43 o 
   5   8   3      245.80      260.16     12.04 o 
  -7   9   3       26.06       22.50      6.81 o 
  -6   9   3       14.27       23.65      5.67 o 
  -5   9   3       15.00       13.49      4.86 o 
  -4   9   3      221.05      221.11     14.73 o 
  -3   9   3       10.30        9.38      3.69 o 
  -2   9   3       45.17       37.86      6.10 o 
  -1   9   3       26.67       30.51      5.75 o 
   0   9   3      130.21      107.52      9.90 o 
   1   9   3       10.42        8.63      3.68 o 
   2   9   3        0.04        0.20      3.01 o 
   3   9   3       15.34       19.13      5.42 o 
   4   9   3       22.98       20.18      3.69 o 
  -6  10   3      149.11      146.47     13.35 o 
  -5  10   3       35.65       25.57      5.56 o 
  -4  10   3       17.82       10.45      3.83 o 
  -3  10   3      134.71      142.14     12.11 o 
  -2  10   3       36.56       32.78      6.43 o 
  -1  10   3       41.54       65.26      7.96 o 
   0  10   3       31.60       23.55      5.22 o 
   1  10   3       88.94       89.63      9.77 o 
   2  10   3       78.17       72.00      9.29 o 
   3  10   3        7.32        8.87      3.40 o 
  -5  11   3        1.81        2.44      3.50 o 
  -4  11   3       97.99       95.46     10.82 o 
  -3  11   3      102.50       95.27     10.58 o 
  -2  11   3        2.73        6.36      4.50 o 
  -1  11   3       32.55       39.74      7.08 o 
   0  11   3      230.03      220.59     15.91 o 
   1  11   3       25.99       24.49      5.93 o 
  -3  12   3       33.69       33.90      7.35 o 
  -2  12   3        4.68        5.12      4.07 o 
  -1  12   3        7.52       10.72      4.70 o 
  -1 -14   4       10.11        4.72      3.84 o 
   0 -14   4        3.34       -1.03      3.63 o 
   1 -14   4        1.13        3.70      3.42 o 
   2 -14   4       96.04       98.19     10.45 o 
   3 -14   4       32.76       34.66      6.28 o 
   4 -14   4       27.86       38.45      6.80 o 
  -3 -13   4       40.13       47.12      8.23 o 
  -2 -13   4       15.87       33.96      7.21 o 
  -1 -13   4      168.69      166.63     13.68 o 
   0 -13   4        8.16        3.02      2.77 o 
   1 -13   4        0.48        0.03      3.06 o 
   2 -13   4        9.02        7.43      3.05 o 
   3 -13   4       10.26        8.83      3.58 o 
   4 -13   4       42.94       44.18      7.20 o 
   5 -13   4       74.56       72.38      6.44 o 
  -4 -12   4        1.38        0.17      3.85 o 
  -3 -12   4        2.87        4.19      3.31 o 
  -2 -12   4       39.50       27.56      6.30 o 
  -1 -12   4      103.56      131.70     11.63 o 
   0 -12   4        0.17        1.24      3.87 o 
   1 -12   4        0.18       -3.92      3.53 o 
   2 -12   4        7.80       18.68      4.98 o 
   3 -12   4      332.13      311.55     12.12 o 
   4 -12   4        4.01        2.87      2.96 o 
   5 -12   4      412.15      409.19     14.53 o 
   6 -12   4        0.10        5.18      3.08 o 
  -5 -11   4       15.20       20.37      4.03 o 
  -4 -11   4       14.61       11.28      5.05 o 
  -3 -11   4        1.20        9.09      5.18 o 
  -2 -11   4      318.75      284.02     16.68 o 
  -1 -11   4       83.78       80.41      8.58 o 
   0 -11   4       15.97       11.64      4.51 o 
   1 -11   4      117.37      102.12      8.93 o 
   2 -11   4      368.54      361.37     16.80 o 
   3 -11   4        9.37        9.30      3.78 o 
   4 -11   4       75.96       87.37      6.25 o 
   5 -11   4      113.65      118.07      7.45 o 
   6 -11   4      340.31      363.04     13.36 o 
   7 -11   4       75.83       70.28      6.17 o 
  -5 -10   4      107.29      104.27      7.80 o 
  -4 -10   4        5.02        5.04      3.65 o 
  -3 -10   4        8.38       12.49      4.22 o 
  -2 -10   4        9.14       10.36      4.27 o 
  -1 -10   4      170.45      169.06     11.58 o 
   0 -10   4      206.89      176.57     11.31 o 
   1 -10   4       86.60       92.24      8.08 o 
   2 -10   4       29.49       27.83      3.48 o 
   3 -10   4      581.64      599.33     15.46 o 
   4 -10   4       12.80       15.55      2.87 o 
   5 -10   4      226.03      235.20     11.65 o 
   6 -10   4       15.94       14.75      2.84 o 
   7 -10   4        1.24       -1.29      2.05 o 
  -6  -9   4       37.73       38.80      7.37 o 
  -5  -9   4        2.90        0.99      3.06 o 
  -4  -9   4       61.42       51.39      7.26 o 
  -3  -9   4      229.22      201.43     13.24 o 
  -2  -9   4      351.38      377.22     17.27 o 
  -1  -9   4      155.31      135.92      9.64 o 
   0  -9   4        2.87        3.40      2.81 o 
   1  -9   4       14.48       13.77      2.60 o 
   2  -9   4        0.02        1.95      1.91 o 
   3  -9   4      176.45      161.76      7.33 o 
   4  -9   4        0.18        0.55      1.70 o 
   5  -9   4       12.00       12.42      2.64 o 
   6  -9   4      138.69      156.85      8.00 o 
   7  -9   4        6.76        3.55      1.91 o 
   8  -9   4        5.59        3.77      1.85 o 
  -7  -8   4        1.18        1.87      3.90 o 
  -6  -8   4      291.29      305.48     18.12 o 
  -5  -8   4       25.92       23.39      3.89 o 
  -4  -8   4      458.73      442.18     20.12 o 
  -3  -8   4      215.32      203.93     12.71 o 
  -2  -8   4      460.11      441.99     17.89 o 
  -1  -8   4      517.52      536.58     18.66 o 
   0  -8   4       73.51       84.37      4.82 o 
   1  -8   4      377.68      344.49      9.77 o 
   2  -8   4     1121.28     1102.04     37.84 o 
   3  -8   4       57.74       46.70      2.37 o 
   4  -8   4        0.09       -0.96      1.39 o 
   5  -8   4       65.51       61.27      3.97 o 
   6  -8   4      180.57      176.08      8.88 o 
   7  -8   4       28.16       26.99      3.10 o 
   8  -8   4       12.21       22.53      7.15 o 
  -7  -7   4        3.14       10.31      4.67 o 
  -6  -7   4      118.93      115.64      7.03 o 
  -5  -7   4      363.87      380.92     18.67 o 
  -4  -7   4      140.71      127.23     10.26 o 
  -3  -7   4        8.47        4.63      2.91 o 
  -2  -7   4      668.82      661.60     21.07 o 
  -1  -7   4      341.54      439.09     15.67 o 
   0  -7   4      761.56      811.43     15.15 o 
   1  -7   4     4644.41     4666.14     66.65 o 
   2  -7   4      121.58      131.05      5.57 o 
   3  -7   4       23.78       27.77      3.51 o 
   4  -7   4       38.00       35.76      2.41 o 
   5  -7   4      292.02      292.29      9.84 o 
   6  -7   4        0.32        0.27      2.57 o 
   7  -7   4       71.06       70.74      8.48 o 
   8  -7   4        5.67       10.63      4.31 o 
  -8  -6   4       49.06       50.98      8.39 o 
  -7  -6   4       42.81       41.23      7.24 o 
  -6  -6   4        1.45        4.85      2.88 o 
  -5  -6   4      141.35      155.34     11.16 o 
  -4  -6   4        0.36       -0.13      1.73 o 
  -3  -6   4       93.30       96.53      7.79 o 
  -2  -6   4      406.61      433.52     15.52 o 
  -1  -6   4      875.87      956.95     24.71 o 
   0  -6   4     1255.66     1311.53     14.76 o 
   1  -6   4       34.18       28.48      2.43 o 
   2  -6   4      337.69      302.03      4.94 o 
   3  -6   4      218.31      208.96      6.73 o 
   4  -6   4       11.03        8.32      1.58 o 
   5  -6   4      301.20      288.84      9.70 o 
   6  -6   4       36.33       36.51      5.32 o 
   7  -6   4       10.15        5.31      2.16 o 
   8  -6   4       18.14       10.83      4.35 o 
  -8  -5   4      205.86      209.28     16.07 o 
  -7  -5   4        0.05        3.01      3.37 o 
  -6  -5   4       25.21       26.87      3.43 o 
  -5  -5   4      231.81      241.31      8.84 o 
  -4  -5   4      402.18      411.15     16.52 o 
  -3  -5   4       80.95       66.72      6.36 o 
  -2  -5   4      672.91      629.49     18.30 o 
  -1  -5   4      126.16      106.71      4.15 o 
   0  -5   4      728.46      808.59     10.52 o 
   1  -5   4      665.33      699.31      8.91 o 
   2  -5   4      975.06      961.14     15.15 o 
   3  -5   4      174.99      170.19      4.77 o 
   4  -5   4        1.21        0.74      0.92 o 
   5  -5   4       41.47       39.12      3.58 o 
   6  -5   4        8.49        8.07      1.62 o 
   7  -5   4       92.34      102.24      4.87 o 
   8  -5   4       50.32       48.86      7.77 o 
  -8  -4   4      505.90      588.11     26.78 o 
  -7  -4   4      101.27      116.64     10.73 o 
  -6  -4   4        0.73        0.67      1.35 o 
  -5  -4   4       18.09       11.50      2.96 o 
  -4  -4   4      214.33      207.63      4.30 o 
  -3  -4   4      113.43      115.02      3.14 o 
  -2  -4   4       36.58       35.70      3.34 o 
  -1  -4   4     1129.38     1209.01     13.69 o 
   0  -4   4     1042.41     1028.41     13.75 o 
   1  -4   4      300.71      274.78      3.96 o 
   2  -4   4        4.92        4.51      0.76 o 
   3  -4   4       48.44       48.28      2.23 o 
   4  -4   4     1459.26     1459.85     29.44 o 
   5  -4   4      247.88      243.24      9.74 o 
   6  -4   4     1027.85      987.92     15.86 o 
   7  -4   4       93.98       91.89      6.13 o 
   8  -4   4        0.42        2.36      2.41 o 
  -8  -3   4      105.56      107.88     11.13 o 
  -7  -3   4        8.11       11.55      4.24 o 
  -6  -3   4       81.90       76.74      7.97 o 
  -5  -3   4       44.81       41.76      4.86 o 
  -4  -3   4      134.01      124.72      3.62 o 
  -3  -3   4       32.27       31.09      1.20 o 
  -2  -3   4      602.20      629.50      8.26 o 
  -1  -3   4       92.01       90.94      2.81 o 
   0  -3   4       10.80       14.84      0.75 o 
   1  -3   4        1.86        0.44      0.44 o 
   2  -3   4      128.80      162.04      4.33 o 
   3  -3   4        5.02        3.60      1.00 o 
   4  -3   4     3737.40     3769.99     37.94 o 
   5  -3   4      189.61      201.12      6.10 o 
   6  -3   4      167.41      169.38      6.03 o 
   7  -3   4      145.64      132.58      7.48 o 
   8  -3   4       13.51       10.42      2.91 o 
  -9  -2   4        5.12        4.43      4.27 o 
  -8  -2   4       65.58       61.24      8.41 o 
  -7  -2   4       25.10       29.43      5.43 o 
  -6  -2   4      557.89      572.44     21.74 o 
  -5  -2   4      243.98      245.80     12.46 o 
  -4  -2   4        7.02        9.96      2.83 o 
  -3  -2   4      188.37      164.45      2.80 o 
  -2  -2   4      449.70      372.67      5.94 o 
  -1  -2   4     1666.53     1780.79     15.43 o 
   0  -2   4      775.33      674.52      9.37 o 
   1  -2   4     1357.72     1352.42     20.23 o 
   2  -2   4       42.80       61.47      1.84 o 
   3  -2   4      121.98      122.75      3.30 o 
   4  -2   4     5060.84     5010.62     48.19 o 
   5  -2   4      251.79      242.88      6.84 o 
   6  -2   4      227.72      240.46      8.01 o 
   7  -2   4        7.51        5.83      2.03 o 
   8  -2   4       30.41       32.46     10.20 o 
  -9  -1   4        1.55        7.66      4.31 o 
  -8  -1   4       21.55       14.38      5.06 o 
  -7  -1   4        1.06        6.04      3.33 o 
  -6  -1   4       43.22       45.00      5.94 o 
  -5  -1   4      654.95      681.14     21.63 o 
  -4  -1   4      640.12      681.24     19.51 o 
  -3  -1   4     4515.37     4481.83     83.26 o 
  -2  -1   4       55.14       67.11      2.59 o 
  -1  -1   4       20.46       14.42      0.95 o 
   0  -1   4      752.17      731.16     16.54 o 
   1  -1   4     1596.72     1580.52     13.84 o 
   2  -1   4        5.86        6.02      0.93 o 
   3  -1   4      328.75      309.84      6.83 o 
   4  -1   4     1123.31     1072.00     23.09 o 
   5  -1   4       98.86       94.78      4.35 o 
   6  -1   4       16.96       15.87      2.12 o 
   7  -1   4       77.82       82.51      6.33 o 
   8  -1   4      121.89      114.16      7.92 o 
  -9   0   4       21.23       19.90      5.55 o 
  -8   0   4        7.90        8.09      3.87 o 
  -7   0   4      131.29      144.17     11.35 o 
  -6   0   4       49.67       37.61      5.36 o 
  -5   0   4      738.15      800.76     23.38 o 
  -4   0   4      567.90      576.34     15.82 o 
  -3   0   4       94.32       82.06      3.07 o 
  -2   0   4      581.60      631.29      8.07 o 
  -1   0   4      154.21      171.20      2.83 o 
   0   0   4        1.85        3.14      0.80 o 
   1   0   4     1809.19     1800.17     21.58 o 
   2   0   4      651.50      638.76      6.91 o 
   3   0   4       11.45        8.32      1.78 o 
   4   0   4       81.48       80.11      3.76 o 
   5   0   4      213.82      194.10      9.52 o 
   6   0   4       51.56       47.16      4.40 o 
   7   0   4       30.16       31.03      4.11 o 
   8   0   4       19.21       23.04      4.04 o 
  -9   1   4        3.08        2.10      3.06 o 
  -8   1   4       15.51       10.17      4.02 o 
  -7   1   4      142.88      166.24     11.87 o 
  -6   1   4      261.95      241.85     13.12 o 
  -5   1   4        2.85        1.59      1.13 o 
  -4   1   4     1146.98     1192.59     27.47 o 
  -3   1   4      876.44      824.35     28.90 o 
  -2   1   4      365.52      385.54      7.17 o 
  -1   1   4     1742.94     1800.03     28.42 o 
   0   1   4     2549.95     2486.31     39.64 o 
   1   1   4       96.98       94.94      2.52 o 
   2   1   4        0.85        0.48      0.76 o 
   3   1   4        8.82        9.52      1.29 o 
   4   1   4      140.47      146.24      6.22 o 
   5   1   4       43.63       37.24      3.47 o 
   6   1   4        1.40        2.24      2.62 o 
   7   1   4       73.77       75.89      6.28 o 
   8   1   4      112.18      128.89      8.77 o 
  -9   2   4        4.64        9.00      4.49 o 
  -8   2   4       71.74       70.30      8.53 o 
  -7   2   4        0.04        0.12      2.33 o 
  -6   2   4        8.80        7.12      2.89 o 
  -5   2   4      420.32      441.59     16.57 o 
  -4   2   4       67.78       55.15      5.13 o 
  -3   2   4      463.53      350.48    146.59 o 
  -2   2   4        8.21       15.32      1.24 o 
  -1   2   4        3.13        0.39      0.73 o 
   0   2   4      442.34      453.87      9.24 o 
   1   2   4       68.52       73.31      3.63 o 
   2   2   4     1171.66     1190.27     13.37 o 
   3   2   4      419.60      385.89     10.89 o 
   4   2   4      127.31      123.58      6.61 o 
   5   2   4      138.65      143.90      6.87 o 
   6   2   4       51.40       50.01      4.44 o 
   7   2   4       17.66        7.72      2.59 o 
  -9   3   4       26.26       37.85      7.01 o 
  -8   3   4       31.70       32.92      6.38 o 
  -7   3   4      214.95      245.96     14.66 o 
  -6   3   4       53.50       51.91      6.26 o 
  -5   3   4        7.14        8.91      2.80 o 
  -4   3   4      520.52      541.63     17.18 o 
  -3   3   4       34.48       31.97      2.00 o 
  -2   3   4      225.43      222.44      8.04 o 
  -1   3   4     1093.38     1101.20     16.88 o 
   0   3   4      188.37      195.83      6.24 o 
   1   3   4       48.31       51.85      4.24 o 
   2   3   4      101.10      111.33      4.81 o 
   3   3   4      228.06      215.57      6.20 o 
   4   3   4        7.07        5.17      1.83 o 
   5   3   4       22.50       22.62      3.89 o 
   6   3   4       40.60       33.16      5.59 o 
   7   3   4       33.28       31.47      6.12 o 
  -9   4   4       69.32       56.96      8.67 o 
  -8   4   4        6.95        6.71      4.09 o 
  -7   4   4       25.90       18.53      4.76 o 
  -6   4   4       49.59       45.68      6.03 o 
  -5   4   4       70.20       77.64      7.23 o 
  -4   4   4       45.44       45.24      5.18 o 
  -3   4   4      499.39      504.56     17.58 o 
  -2   4   4      457.69      316.17    206.61 o 
  -1   4   4      137.43      138.65      5.23 o 
   0   4   4      416.82      476.19     21.63 o 
   1   4   4      216.05      213.45      7.39 o 
   2   4   4       13.95       17.10      2.96 o 
   3   4   4       64.13       65.77      3.68 o 
   4   4   4       43.97       40.73      3.20 o 
   5   4   4       10.67        9.97      2.00 o 
   6   4   4       29.90       21.35      4.90 o 
  -8   5   4        8.86        7.75      3.52 o 
  -7   5   4        3.63       -1.46      2.91 o 
  -6   5   4        5.36        3.21      2.45 o 
  -5   5   4       40.91       39.29      4.34 o 
  -4   5   4      183.24      178.35      7.48 o 
  -3   5   4        0.70        0.00      2.33 o 
  -2   5   4      161.16      157.37      9.53 o 
  -1   5   4       20.60       23.55      3.90 o 
   0   5   4      127.66      127.73      5.74 o 
   1   5   4        0.04       -1.83      2.81 o 
   2   5   4        0.63        0.52      2.30 o 
   3   5   4        2.91        2.18      1.71 o 
   4   5   4        1.80        2.40      1.74 o 
   5   5   4       98.29       93.59      5.17 o 
   6   5   4      118.28      131.03     11.40 o 
  -8   6   4        0.17        4.88      4.37 o 
  -7   6   4        3.11        6.98      3.76 o 
  -6   6   4       22.83       27.02      3.33 o 
  -5   6   4       33.77       42.24      3.24 o 
  -4   6   4       11.86        6.03      2.98 o 
  -3   6   4       27.55       23.66      4.41 o 
  -2   6   4      248.28      233.98     12.59 o 
  -1   6   4      219.10      229.24      7.79 o 
   0   6   4        5.30        7.15      1.99 o 
   1   6   4       14.99       19.34      4.11 o 
   2   6   4        0.77        1.29      2.42 o 
   3   6   4       61.26       54.54      4.67 o 
   4   6   4       58.98       58.02      4.83 o 
   5   6   4       12.98       15.26      2.75 o 
  -8   7   4        0.13       -0.61      3.13 o 
  -7   7   4      124.06      126.81     11.74 o 
  -6   7   4       29.75       29.79      3.76 o 
  -5   7   4        0.02        0.67      1.72 o 
  -4   7   4        0.16        1.03      2.15 o 
  -3   7   4      144.42      151.94     10.93 o 
  -2   7   4      439.45      421.70     10.62 o 
  -1   7   4       47.02       47.05     10.66 o 
   0   7   4      599.99      587.27     24.74 o 
   1   7   4      406.11      388.59     17.39 o 
   2   7   4       80.93       79.16      8.26 o 
   3   7   4       80.78       82.55      5.89 o 
   4   7   4        3.76        4.07      1.68 o 
   5   7   4      133.74      125.07      6.57 o 
  -7   8   4        2.06        5.94      3.89 o 
  -6   8   4       39.42       38.82      6.76 o 
  -5   8   4      108.41       94.76      9.87 o 
  -4   8   4      312.50      286.04     16.50 o 
  -3   8   4       64.69       58.10      7.35 o 
  -2   8   4       75.06       89.83      8.86 o 
  -1   8   4        3.03        0.47      1.68 o 
   0   8   4      509.67      488.22     13.81 o 
   1   8   4        0.83        0.25      4.18 o 
   2   8   4      143.09      143.47     11.55 o 
   3   8   4      183.31      194.29      9.44 o 
   4   8   4       43.21       36.58      3.66 o 
  -7   9   4       26.50       18.54      5.66 o 
  -6   9   4       79.21       69.96      9.31 o 
  -5   9   4      174.75      174.19     13.71 o 
  -4   9   4        4.82        4.25      4.02 o 
  -3   9   4       13.78        5.81      3.74 o 
  -2   9   4       99.44       84.60      9.02 o 
  -1   9   4      196.43      163.26     12.38 o 
   0   9   4       28.34       24.15      6.51 o 
   1   9   4       11.64       14.41      2.84 o 
   2   9   4        9.98       17.82      4.97 o 
   3   9   4       33.97       34.39      6.65 o 
  -6  10   4        1.44       -3.56      3.04 o 
  -5  10   4       27.66       43.61      7.79 o 
  -4  10   4       32.02       31.87      6.28 o 
  -3  10   4        6.81        3.21      3.54 o 
  -2  10   4       26.47       35.73      6.59 o 
  -1  10   4       46.63       51.29      7.53 o 
   0  10   4       19.63       23.67      5.74 o 
   1  10   4        3.83        5.28      2.10 o 
   2  10   4        3.91        1.64      2.43 o 
  -4  11   4       45.60       50.59      8.52 o 
  -3  11   4        3.22        2.27      3.80 o 
  -2  11   4        0.72       -4.11      3.84 o 
  -1  11   4        9.90       13.44      5.02 o 
   0  11   4      235.45      273.54     18.00 o 
   1 -15   5        6.14        0.09      3.53 o 
   2 -15   5       53.04       64.15      8.95 o 
  -2 -14   5       12.85       22.31      5.88 o 
  -1 -14   5       58.68       67.35      9.26 o 
   0 -14   5       25.25       20.83      5.38 o 
   1 -14   5      351.14      364.56     20.08 o 
   2 -14   5       75.51       71.47      8.99 o 
   3 -14   5        6.45        8.40      3.68 o 
   4 -14   5       37.22       40.47      6.85 o 
  -3 -13   5        7.86        7.66      4.66 o 
  -2 -13   5       20.85       25.51      6.08 o 
  -1 -13   5       29.70       31.23      6.33 o 
   0 -13   5       42.00       52.88      7.63 o 
   1 -13   5       12.11       14.04      4.26 o 
   2 -13   5       19.10       20.22      4.86 o 
   3 -13   5        9.16       12.85      3.12 o 
   4 -13   5        7.07        8.62      2.84 o 
   5 -13   5       75.20       79.56      6.72 o 
  -4 -12   5        0.12       -0.02      2.86 o 
  -3 -12   5       16.52       17.43      5.33 o 
  -2 -12   5        7.21       16.36      4.32 o 
  -1 -12   5       24.51       13.78      4.46 o 
   0 -12   5       30.88       16.16      4.63 o 
   1 -12   5      110.93       93.16      8.99 o 
   2 -12   5       99.97       85.96      7.44 o 
   3 -12   5      297.58      291.78     11.46 o 
   4 -12   5      511.58      527.83     28.13 o 
   5 -12   5      172.44      190.89      9.70 o 
   6 -12   5      131.95      141.11     12.71 o 
  -5 -11   5        0.00        2.46      2.70 o 
  -4 -11   5      139.16      132.75     12.60 o 
  -3 -11   5      228.59      211.05     14.77 o 
  -2 -11   5       73.36       64.88      8.27 o 
  -1 -11   5        7.33       18.66      4.67 o 
   0 -11   5        5.68        6.86      3.73 o 
   1 -11   5      219.96      216.98     10.21 o 
   2 -11   5        6.67        9.96      2.46 o 
   3 -11   5        0.46       -0.62      1.72 o 
   4 -11   5       14.59       21.20      3.39 o 
   5 -11   5       25.82       18.14      3.79 o 
   6 -11   5       41.09       43.05      4.81 o 
   7 -11   5      107.46      102.61      7.29 o 
  -6 -10   5       21.73       18.19      5.70 o 
  -5 -10   5       13.94       16.50      3.67 o 
  -4 -10   5        6.84        8.78      4.61 o 
  -3 -10   5      266.07      246.92     15.35 o 
  -2 -10   5        0.14       -1.58      2.88 o 
  -1 -10   5      138.02      134.44     10.28 o 
   0 -10   5      218.94      223.89     12.61 o 
   1 -10   5       15.26       12.93      2.50 o 
   2 -10   5       85.93       86.77      5.48 o 
   3 -10   5        7.92        4.98      2.17 o 
   4 -10   5        0.81        3.08      1.77 o 
   5 -10   5        0.60        2.34      1.91 o 
   6 -10   5       33.61       34.61      4.07 o 
   7 -10   5        1.58       -0.16      2.93 o 
  -6  -9   5       69.28       76.20      9.11 o 
  -5  -9   5       20.40       16.56      3.50 o 
  -4  -9   5      290.04      332.06     17.94 o 
  -3  -9   5       75.17       59.88      7.60 o 
  -2  -9   5      319.55      295.82     15.09 o 
  -1  -9   5      123.51      136.43      9.55 o 
   0  -9   5      232.43      256.40      9.07 o 
   1  -9   5        3.93        5.72      2.05 o 
   2  -9   5       64.59       72.44      6.75 o 
   3  -9   5      433.01      427.16     11.99 o 
   4  -9   5       73.26       74.87      5.11 o 
   5  -9   5       18.41       15.29      2.79 o 
   6  -9   5       10.37       10.91      2.46 o 
   7  -9   5       31.89       30.48      3.40 o 
   8  -9   5       26.42       24.29      4.12 o 
  -7  -8   5      244.41      234.01     16.89 o 
  -6  -8   5      244.32      242.65     10.74 o 
  -5  -8   5       12.17        7.77      3.90 o 
  -4  -8   5      593.76      584.20     23.34 o 
  -3  -8   5       26.41       30.92      5.39 o 
  -2  -8   5      124.05      102.63      8.34 o 
  -1  -8   5       43.55       45.91      5.36 o 
   0  -8   5        5.93        5.89      0.94 o 
   1  -8   5      213.80      234.52      7.80 o 
   2  -8   5        6.74        5.23      1.64 o 
   3  -8   5     1182.24     1216.69     17.66 o 
   4  -8   5        5.49        5.42      1.78 o 
   5  -8   5       59.99       60.46      3.79 o 
   6  -8   5      213.67      208.13      8.95 o 
   7  -8   5        5.89        7.42      2.63 o 
   8  -8   5       15.85       17.36      5.47 o 
  -7  -7   5        0.15       -1.88      3.36 o 
  -6  -7   5      251.63      256.24     10.61 o 
  -5  -7   5      167.45      175.29      9.14 o 
  -4  -7   5        3.17        8.15      3.79 o 
  -3  -7   5      485.42      487.82     18.83 o 
  -2  -7   5      177.32      168.57     10.00 o 
  -1  -7   5      553.73      585.30     18.20 o 
   0  -7   5        8.78        3.90      0.89 o 
   1  -7   5      127.36      161.80      5.60 o 
   2  -7   5        2.79        2.42      0.92 o 
   3  -7   5      539.23      574.38     12.62 o 
   4  -7   5        6.87        4.93      1.44 o 
   5  -7   5      276.28      265.16      7.58 o 
   6  -7   5       17.86       13.51      5.31 o 
   7  -7   5       34.69       30.59      4.66 o 
   8  -7   5       25.70       21.26      5.60 o 
  -8  -6   5        2.39        6.31      4.34 o 
  -7  -6   5        0.14       -1.97      3.37 o 
  -6  -6   5      211.06      198.59      8.93 o 
  -5  -6   5       48.76       47.07      4.40 o 
  -4  -6   5        5.82        9.41      2.39 o 
  -3  -6   5      294.67      287.30     13.40 o 
  -2  -6   5     1013.31     1084.55     26.98 o 
  -1  -6   5       41.28       37.44      2.31 o 
   0  -6   5        3.59        1.80      0.75 o 
   1  -6   5     1096.22     1161.50     17.96 o 
   2  -6   5     1432.72     1478.11     16.65 o 
   3  -6   5      131.35      121.60      4.97 o 
   4  -6   5      282.24      278.13      5.61 o 
   5  -6   5       47.60       44.92      4.08 o 
   6  -6   5      155.68      150.00      7.42 o 
   7  -6   5       20.62       24.63      3.45 o 
   8  -6   5       72.60       68.46      8.94 o 
  -8  -5   5      102.79      116.82     12.18 o 
  -7  -5   5       13.29       16.30      4.72 o 
  -6  -5   5       65.72       72.19      6.82 o 
  -5  -5   5      231.85      219.20      8.58 o 
  -4  -5   5        1.68        2.13      1.55 o 
  -3  -5   5      128.28      123.46      7.90 o 
  -2  -5   5      632.47      640.17     12.17 o 
  -1  -5   5      161.84      161.79      4.25 o 
   0  -5   5      241.02      233.06      4.82 o 
   1  -5   5      966.45      958.80      9.85 o 
   2  -5   5      314.51      286.54      5.64 o 
   3  -5   5        3.14        5.19      1.04 o 
   4  -5   5      501.98      479.00     11.97 o 
   5  -5   5      397.12      403.92     15.19 o 
   6  -5   5       13.54       13.53      2.48 o 
   7  -5   5        2.61        4.67      1.48 o 
   8  -5   5        0.02        0.92      2.88 o 
  -8  -4   5      193.61      220.28     16.02 o 
  -7  -4   5        6.48        7.65      3.51 o 
  -6  -4   5       12.05       19.85      5.41 o 
  -5  -4   5      866.76      796.95     16.83 o 
  -4  -4   5      101.20      105.50      4.15 o 
  -3  -4   5      284.88      291.69      6.00 o 
  -2  -4   5        1.85        1.38      0.69 o 
  -1  -4   5       13.53       38.58      2.63 o 
   0  -4   5        7.61       12.90      1.09 o 
   1  -4   5      408.47      406.89      5.14 o 
   2  -4   5      287.13      269.00      4.41 o 
   3  -4   5      271.95      271.32     13.69 o 
   4  -4   5       93.49       95.20      4.98 o 
   5  -4   5       76.55       77.51      3.94 o 
   6  -4   5      284.91      261.14      7.73 o 
   7  -4   5       26.51       20.99      3.32 o 
   8  -4   5      419.26      335.39     15.78 o 
  -8  -3   5        0.28       -3.72      3.89 o 
  -7  -3   5       37.09       38.20      6.40 o 
  -6  -3   5        0.24        4.78      3.51 o 
  -5  -3   5        0.80       -3.15      2.53 o 
  -4  -3   5     1263.89     1274.71     21.88 o 
  -3  -3   5      825.04      867.10     12.82 o 
  -2  -3   5       43.14       56.81      2.01 o 
  -1  -3   5     2723.44     2744.14     67.25 o 
   0  -3   5      407.16      392.28      5.29 o 
   1  -3   5       18.49       29.81      3.76 o 
   2  -3   5     1961.99     1912.66     24.74 o 
   3  -3   5      727.24      716.45     11.26 o 
   4  -3   5       54.03       53.99      5.18 o 
   5  -3   5       43.86       50.47      3.28 o 
   6  -3   5     2192.62     2045.49     33.81 o 
   7  -3   5       31.84       35.44      4.21 o 
   8  -3   5      308.14      246.11     11.34 o 
  -9  -2   5      133.15      132.74     12.95 o 
  -8  -2   5        0.47        1.45      3.08 o 
  -7  -2   5       11.85        9.91      3.69 o 
  -6  -2   5       14.85       12.82      3.58 o 
  -5  -2   5      127.44      129.07      9.01 o 
  -4  -2   5       10.12       11.34      1.34 o 
  -3  -2   5      703.44      776.84     10.40 o 
  -2  -2   5        8.76        7.43      1.18 o 
  -1  -2   5        8.49        7.91      1.85 o 
   0  -2   5      155.17      175.72      3.06 o 
   1  -2   5      357.09      370.56      6.67 o 
   2  -2   5      679.17      678.44      9.97 o 
   3  -2   5     1041.83     1008.63      9.89 o 
   4  -2   5        0.26        1.28      0.80 o 
   5  -2   5       54.69       46.32      3.20 o 
   6  -2   5       74.00       81.84      5.12 o 
   7  -2   5        0.54        1.05      2.75 o 
   8  -2   5       55.03       55.50      6.66 o 
  -9  -1   5       30.82       33.88      7.14 o 
  -8  -1   5       18.30       13.77      4.71 o 
  -7  -1   5       37.40       47.13      6.63 o 
  -6  -1   5       62.31       55.94      6.42 o 
  -5  -1   5        7.74       13.52      3.24 o 
  -4  -1   5       57.41       43.44      2.20 o 
  -3  -1   5       15.46       21.17      1.76 o 
  -2  -1   5      106.88       94.12      3.30 o 
  -1  -1   5     2571.85     2498.35     28.23 o 
   0  -1   5        0.41        2.78      0.74 o 
   1  -1   5       43.65       44.33      1.23 o 
   2  -1   5       51.94       51.92      1.83 o 
   3  -1   5        0.06        0.24      1.09 o 
   4  -1   5       54.24       54.17      4.74 o 
   5  -1   5       29.29       30.77      3.90 o 
   6  -1   5        1.86        1.41      1.58 o 
   7  -1   5        2.67        5.77      2.67 o 
   8  -1   5       21.43       18.29      3.56 o 
  -9   0   5       30.64       44.80      7.67 o 
  -8   0   5       93.87      100.52     10.19 o 
  -7   0   5       72.33       74.25      8.31 o 
  -6   0   5      492.49      487.62     19.20 o 
  -5   0   5       80.87       71.58      2.79 o 
  -4   0   5      380.35      391.88      8.14 o 
  -3   0   5     1068.46     1102.94     12.30 o 
  -2   0   5        1.27        2.32      0.63 o 
  -1   0   5        4.86        5.02      0.48 o 
   0   0   5       67.58       92.03      3.37 o 
   1   0   5      175.94      164.23      3.30 o 
   2   0   5      512.42      499.17      6.69 o 
   3   0   5        0.21        1.00      1.57 o 
   4   0   5       26.40       31.26      2.56 o 
   5   0   5        9.56       12.79      2.30 o 
   6   0   5       16.62       18.38      2.49 o 
   7   0   5        0.01       -2.73      2.27 o 
   8   0   5        0.09        2.62      2.25 o 
  -9   1   5        9.03       14.31      4.62 o 
  -8   1   5       58.20       63.32      8.42 o 
  -7   1   5       33.40       33.69      5.49 o 
  -6   1   5      252.94      252.57     13.46 o 
  -5   1   5      464.47      476.95      9.82 o 
  -4   1   5       44.17       44.65      4.54 o 
  -3   1   5      677.48      690.33     17.19 o 
  -2   1   5      163.48      149.63      4.08 o 
  -1   1   5       93.21       79.02      3.58 o 
   0   1   5     2178.82     2289.56     28.90 o 
   1   1   5      383.38      347.36      5.38 o 
   2   1   5     1653.75     1706.42     21.13 o 
   3   1   5      100.66       94.42      3.36 o 
   4   1   5      110.03      105.67      6.20 o 
   5   1   5      217.60      209.61     11.92 o 
   6   1   5        0.19       -1.43      1.35 o 
   7   1   5        1.32        1.92      2.40 o 
  -9   2   5       74.42       81.85     10.19 o 
  -8   2   5       67.61       73.44      8.71 o 
  -7   2   5       23.18       23.53      5.02 o 
  -6   2   5      289.43      298.35     14.70 o 
  -5   2   5       16.30       10.67      3.01 o 
  -4   2   5      105.18      103.50      6.76 o 
  -3   2   5      419.92      419.43     12.90 o 
  -2   2   5      580.08      605.89     14.36 o 
  -1   2   5      369.69      401.30      7.64 o 
   0   2   5      550.40      650.57     19.70 o 
   1   2   5       37.14       36.00      1.84 o 
   2   2   5     2052.11     2106.02     20.68 o 
   3   2   5        5.03        3.24      0.98 o 
   4   2   5       29.59       29.16      2.31 o 
   5   2   5      127.31      133.72      5.92 o 
   6   2   5       27.95       22.85      2.77 o 
   7   2   5       11.91       12.76      3.17 o 
  -9   3   5        6.99        6.41      3.53 o 
  -8   3   5       59.39       55.88      7.59 o 
  -7   3   5       27.49       36.17      6.00 o 
  -6   3   5       49.26       48.99      6.04 o 
  -5   3   5        0.06       -1.13      1.93 o 
  -4   3   5      115.28      122.83      6.03 o 
  -3   3   5       98.91       96.22      6.11 o 
  -2   3   5     1763.60     1758.32     36.69 o 
  -1   3   5      261.14      277.54     11.16 o 
   0   3   5       34.47       35.04      3.36 o 
   1   3   5      862.48      852.37     25.52 o 
   2   3   5        3.17        2.14      1.25 o 
   3   3   5       36.80       43.10      2.66 o 
   4   3   5        7.32        8.66      1.86 o 
   5   3   5       10.37       10.73      2.16 o 
   6   3   5        0.90        3.83      6.38 o 
   7   3   5        0.87       -1.42      4.42 o 
  -8   4   5      201.94      231.49     15.47 o 
  -7   4   5      912.42      983.21     31.60 o 
  -6   4   5      542.80      556.77     21.33 o 
  -5   4   5       60.38       65.38      5.91 o 
  -4   4   5      153.52      152.06      6.41 o 
  -3   4   5       63.69       59.09      5.97 o 
  -2   4   5      167.32      154.36      9.18 o 
  -1   4   5      214.20      204.65      6.83 o 
   0   4   5      814.73      808.96     15.73 o 
   1   4   5      307.43      312.60      9.50 o 
   2   4   5      127.72      128.72      4.88 o 
   3   4   5       90.77       90.81      3.94 o 
   4   4   5      137.63      140.38      5.21 o 
   5   4   5       41.83       37.48      2.96 o 
   6   4   5      145.40      155.88      9.20 o 
  -8   5   5       16.01       14.76      4.59 o 
  -7   5   5      253.76      246.06     14.97 o 
  -6   5   5        3.79        2.29      1.84 o 
  -5   5   5        3.82        3.38      1.65 o 
  -4   5   5        5.86       11.79      2.44 o 
  -3   5   5        8.22        8.09      2.09 o 
  -2   5   5       10.08       10.81      3.35 o 
  -1   5   5      160.43      179.48      6.81 o 
   0   5   5        0.10        0.92      1.34 o 
   1   5   5      401.30      364.45     11.05 o 
   2   5   5       71.49       69.48      4.43 o 
   3   5   5       10.15       14.25      1.90 o 
   4   5   5       57.58       62.68      3.71 o 
   5   5   5      152.45      161.18      6.85 o 
   6   5   5       78.53       86.20     10.63 o 
  -8   6   5        0.35        0.00      4.33 o 
  -7   6   5      111.96      124.34      7.47 o 
  -6   6   5       77.07       91.77      5.04 o 
  -5   6   5      250.70      230.76     11.96 o 
  -4   6   5      192.04      189.95      8.05 o 
  -3   6   5        5.02        7.40      3.38 o 
  -2   6   5      875.91      782.11     25.15 o 
  -1   6   5      144.45      141.06      6.59 o 
   0   6   5       25.23       24.30      3.55 o 
   1   6   5        6.03        5.45      2.06 o 
   2   6   5      983.36      961.15     21.10 o 
   3   6   5      286.62      293.23      8.46 o 
   4   6   5        2.70        6.64      1.74 o 
   5   6   5      578.77      608.59     15.11 o 
  -7   7   5        9.28       13.56      3.02 o 
  -6   7   5       23.61       12.68      4.74 o 
  -5   7   5      120.39      115.43      6.72 o 
  -4   7   5       43.51       40.79      4.11 o 
  -3   7   5      680.88      600.91     23.21 o 
  -2   7   5       28.36       13.77      4.15 o 
  -1   7   5      257.99      240.61     11.48 o 
   0   7   5      289.67      297.15     24.74 o 
   1   7   5        1.93        2.11      3.63 o 
   2   7   5      279.86      292.90     11.47 o 
   3   7   5       18.17       19.59      3.40 o 
   4   7   5       34.08       40.30      4.02 o 
  -7   8   5       63.93       74.77      9.71 o 
  -6   8   5       10.44        4.63      3.49 o 
  -5   8   5       55.55       51.11      7.66 o 
  -4   8   5       18.80       12.63      4.47 o 
  -3   8   5        2.63        1.91      2.76 o 
  -2   8   5      295.46      264.01     15.54 o 
  -1   8   5        0.01        0.26      1.60 o 
   0   8   5       65.30       61.46      5.02 o 
   1   8   5       17.46       15.38      2.83 o 
   2   8   5       12.07        9.09      4.40 o 
   3   8   5       15.01       13.24      2.92 o 
  -6   9   5        8.25       11.83      4.64 o 
  -5   9   5       22.58       27.58      6.29 o 
  -4   9   5      130.37      122.56     11.60 o 
  -3   9   5       48.37       55.31      7.80 o 
  -2   9   5       95.80       83.27      9.06 o 
  -1   9   5       37.82       45.40      6.98 o 
   0   9   5        1.98        1.96      2.92 o 
   1   9   5       59.87       71.46      5.97 o 
   2   9   5        3.01        2.53      2.43 o 
  -5  10   5       84.39       83.57     10.54 o 
  -4  10   5      273.45      304.98     19.13 o 
  -3  10   5        1.63       -0.47      3.02 o 
  -2  10   5        4.40        5.42      3.99 o 
  -1  10   5      126.24      154.35     12.93 o 
   0  10   5        2.76        6.18      4.01 o 
   1  10   5        1.76       10.40      4.76 o 
   0 -15   6        1.91        6.12      4.21 o 
   1 -15   6        4.52        3.60      3.89 o 
   2 -15   6       29.99       29.89      6.16 o 
  -2 -14   6        0.06        2.14      3.86 o 
  -1 -14   6        5.66        5.55      4.36 o 
   0 -14   6       40.61       43.88      7.25 o 
   1 -14   6       53.23       51.81      7.62 o 
   2 -14   6        8.80       11.30      4.41 o 
   3 -14   6        0.19        3.52      3.24 o 
   4 -14   6       10.12        6.24      2.55 o 
  -3 -13   6       46.73       72.54      9.89 o 
  -2 -13   6        6.45        4.33      3.87 o 
  -1 -13   6       52.78       58.09      7.99 o 
   0 -13   6      114.56      103.63     10.08 o 
   1 -13   6       36.41       47.72      6.87 o 
   2 -13   6        0.04       -0.18      4.60 o 
   3 -13   6        4.48        3.86      4.72 o 
   4 -13   6       12.51       11.08      2.98 o 
   5 -13   6      105.53       99.72      7.29 o 
  -4 -12   6       69.10       77.83      9.95 o 
  -3 -12   6       22.49       24.86      6.11 o 
  -2 -12   6       34.21       41.71      6.85 o 
  -1 -12   6        1.02        1.33      3.20 o 
   0 -12   6       45.70       52.13      6.74 o 
   1 -12   6       17.81       14.42      4.73 o 
   2 -12   6        3.59        5.83      3.18 o 
   3 -12   6        0.79        0.03      1.76 o 
   4 -12   6       49.90       60.14      5.32 o 
   5 -12   6       22.80       22.19      3.96 o 
   6 -12   6       36.86       48.58      7.94 o 
  -5 -11   6        8.88        3.72      2.97 o 
  -4 -11   6        0.07        3.14      3.84 o 
  -3 -11   6      220.26      207.91     14.56 o 
  -2 -11   6        3.31        2.03      2.60 o 
  -1 -11   6        0.60        2.67      2.75 o 
   0 -11   6        0.26        3.10      2.91 o 
   1 -11   6      132.64      138.94      7.23 o 
   2 -11   6      174.24      175.59      8.10 o 
   3 -11   6       11.29       13.61      5.74 o 
   4 -11   6        7.15        7.84      3.47 o 
   5 -11   6      168.60      187.31      8.94 o 
   6 -11   6        4.00        1.00      2.50 o 
   7 -11   6       17.07       18.33      5.43 o 
  -6 -10   6       25.55       23.26      4.32 o 
  -5 -10   6      208.85      214.50     10.88 o 
  -4 -10   6        9.50       15.38      5.01 o 
  -3 -10   6       26.99       30.03      6.01 o 
  -2 -10   6      102.92      106.94      9.53 o 
  -1 -10   6       62.50       78.60      7.71 o 
   0 -10   6       82.59       92.67      6.67 o 
   1 -10   6       36.44       40.60      3.90 o 
   2 -10   6       31.27       27.33      3.23 o 
   3 -10   6        0.08        0.72      1.62 o 
   4 -10   6        8.65        8.78      2.40 o 
   5 -10   6      106.39      107.13      6.56 o 
   6 -10   6        0.62        0.75      1.82 o 
   7 -10   6        0.07       -3.38      3.23 o 
  -6  -9   6        0.39       -3.35      2.66 o 
  -5  -9   6       93.68      107.72     10.45 o 
  -4  -9   6      561.59      566.73     23.74 o 
  -3  -9   6       23.68       14.97      4.66 o 
  -2  -9   6     1555.39     1459.52     37.24 o 
  -1  -9   6       57.71       68.49      6.81 o 
   0  -9   6      193.90      206.47      5.05 o 
   1  -9   6      581.69      605.58     36.63 o 
   2  -9   6       50.65       49.50      6.67 o 
   3  -9   6       25.37       24.14      6.59 o 
   4  -9   6       97.05       98.55      4.75 o 
   5  -9   6       46.91       60.31      4.74 o 
   6  -9   6        0.00        3.86      2.69 o 
   7  -9   6        0.40       -3.82      2.45 o 
  -7  -8   6      222.85      230.73     16.74 o 
  -6  -8   6        2.50        3.98      2.36 o 
  -5  -8   6        2.09       -0.35      2.02 o 
  -4  -8   6      414.46      408.34     19.05 o 
  -3  -8   6      892.28      942.91     28.55 o 
  -2  -8   6        0.03        3.40      2.91 o 
  -1  -8   6        1.82        3.34      2.42 o 
   0  -8   6     1192.11     1183.71     14.92 o 
   1  -8   6       17.21       11.85      1.80 o 
   2  -8   6      371.32      389.30      9.73 o 
   3  -8   6      822.10      833.68     16.46 o 
   4  -8   6      215.28      211.42      7.83 o 
   5  -8   6        5.81        4.89      1.41 o 
   6  -8   6       17.89       16.07      2.55 o 
   7  -8   6       57.98       60.21      5.52 o 
   8  -8   6        0.21        5.19      3.31 o 
  -7  -7   6       15.66       22.20      5.67 o 
  -6  -7   6       25.78       29.69      3.82 o 
  -5  -7   6       57.86       48.32      4.70 o 
  -4  -7   6      197.99      177.63     11.20 o 
  -3  -7   6      234.44      236.58     12.62 o 
  -2  -7   6      131.37      117.74      8.37 o 
  -1  -7   6       87.56      103.04      3.97 o 
   0  -7   6      507.08      553.89      9.12 o 
   1  -7   6      515.63      517.93      9.44 o 
   2  -7   6      403.81      440.31     10.23 o 
   3  -7   6      487.67      490.45      9.04 o 
   4  -7   6      138.93      121.71      3.88 o 
   5  -7   6       30.31       28.55      3.89 o 
   6  -7   6        3.98        3.71      4.19 o 
   7  -7   6       82.42       89.04     14.33 o 
   8  -7   6        0.17       -4.39      3.99 o 
  -8  -6   6      349.64      385.61     21.93 o 
  -7  -6   6       87.37      105.20     10.79 o 
  -6  -6   6     1492.24     1537.74     28.38 o 
  -5  -6   6        1.79       -1.13      1.77 o 
  -4  -6   6        1.39       -0.28      1.91 o 
  -3  -6   6     1569.02     1520.30     35.35 o 
  -2  -6   6      126.90      120.13      4.69 o 
  -1  -6   6       23.79       20.31      1.57 o 
   0  -6   6     1792.68     1691.15     16.46 o 
   1  -6   6      496.44      473.74      8.28 o 
   2  -6   6      136.14      127.62      3.92 o 
   3  -6   6       78.90       83.49      3.35 o 
   4  -6   6      128.12      116.08      3.51 o 
   5  -6   6       37.60       35.36      3.67 o 
   6  -6   6       13.03       13.70      2.74 o 
   7  -6   6        4.27        5.88      3.63 o 
   8  -6   6       92.53       65.48      8.70 o 
  -8  -5   6        8.06        7.94      3.96 o 
  -7  -5   6      187.47      189.96     13.95 o 
  -6  -5   6      603.96      598.91     15.69 o 
  -5  -5   6      742.76      714.32     18.95 o 
  -4  -5   6       20.37       20.55      2.93 o 
  -3  -5   6      271.24      266.37     12.32 o 
  -2  -5   6      472.31      471.97      9.10 o 
  -1  -5   6        0.87        2.86      0.74 o 
   0  -5   6      341.35      341.01      6.69 o 
   1  -5   6       14.09       10.11      1.06 o 
   2  -5   6       71.32       63.45      2.45 o 
   3  -5   6       51.20       44.88      1.95 o 
   4  -5   6      253.54      230.66     11.78 o 
   5  -5   6       14.35       12.00      2.42 o 
   6  -5   6      399.79      387.58     13.08 o 
   7  -5   6      145.72      146.09     18.28 o 
   8  -5   6      257.64      215.67     15.58 o 
  -8  -4   6        0.24        0.20      3.40 o 
  -7  -4   6      310.83      332.44     18.02 o 
  -6  -4   6        0.07       -0.02      2.35 o 
  -5  -4   6       13.06        7.96      4.20 o 
  -4  -4   6      319.97      332.66      6.57 o 
  -3  -4   6       33.41       38.89      3.22 o 
  -2  -4   6       87.02       85.85      2.87 o 
  -1  -4   6        7.96        8.57      1.31 o 
   0  -4   6      757.80      775.63     11.85 o 
   1  -4   6       45.44       39.78      1.60 o 
   2  -4   6       36.06       35.34      1.68 o 
   3  -4   6        0.36        2.21      0.73 o 
   4  -4   6       47.88       46.26      3.70 o 
   5  -4   6       79.77       68.70      4.58 o 
   6  -4   6      474.53      434.22     17.85 o 
   7  -4   6       96.11       79.05      5.58 o 
   8  -4   6        0.03        3.09      2.43 o 
  -8  -3   6      232.59      278.58     17.36 o 
  -7  -3   6       33.54       34.53      5.90 o 
  -6  -3   6      192.19      185.65     12.06 o 
  -5  -3   6       69.16       54.67      6.19 o 
  -4  -3   6      892.91      926.02     18.81 o 
  -3  -3   6       18.42       17.31      2.85 o 
  -2  -3   6      300.79      340.37      7.54 o 
  -1  -3   6      788.62      860.41     20.19 o 
   0  -3   6      417.33      386.23      7.71 o 
   1  -3   6      500.54      484.56      9.29 o 
   2  -3   6       19.39       20.77      2.04 o 
   3  -3   6       22.33       17.99      1.94 o 
   4  -3   6       11.49       12.05      1.79 o 
   5  -3   6       22.17       22.01      2.37 o 
   6  -3   6      330.52      327.38     12.74 o 
   7  -3   6        5.95       10.75      2.80 o 
   8  -3   6       37.00       34.18      5.88 o 
  -8  -2   6        4.45        4.29      3.79 o 
  -7  -2   6        0.94        6.47      3.25 o 
  -6  -2   6        6.53        4.17      2.57 o 
  -5  -2   6       41.83       45.60      5.50 o 
  -4  -2   6      565.16      560.85     10.10 o 
  -3  -2   6     2184.73     2344.02     64.14 o 
  -2  -2   6     1232.98     1307.65     17.96 o 
  -1  -2   6     6829.71     6775.12     71.38 o 
   0  -2   6      320.23      317.92      5.90 o 
   1  -2   6      678.51      689.90     11.12 o 
   2  -2   6      268.96      244.81      6.62 o 
   3  -2   6      130.76      116.09      3.16 o 
   4  -2   6       32.83       29.52      3.02 o 
   5  -2   6       60.28       62.41      4.09 o 
   6  -2   6       85.64       94.37      4.97 o 
   7  -2   6       31.89       32.45      4.20 o 
   8  -2   6        0.18        4.67      3.61 o 
  -9  -1   6        8.09       13.41      5.61 o 
  -8  -1   6        0.01       -0.26      3.49 o 
  -7  -1   6       19.51       20.03      4.34 o 
  -6  -1   6       19.65       18.67      4.06 o 
  -5  -1   6      197.70      189.27      4.81 o 
  -4  -1   6      178.91      168.28      7.30 o 
  -3  -1   6      231.84      265.78      6.62 o 
  -2  -1   6      720.62      767.19     12.06 o 
  -1  -1   6      736.12      711.32     10.07 o 
   0  -1   6      641.70      659.15     18.84 o 
   1  -1   6       43.33       37.65      1.18 o 
   2  -1   6       32.02       34.27      1.75 o 
   3  -1   6      552.34      544.19     10.36 o 
   4  -1   6      416.39      420.13      9.43 o 
   5  -1   6        4.66        6.00      1.67 o 
   6  -1   6        3.34        3.79      1.50 o 
   7  -1   6       57.62       67.00      5.94 o 
  -9   0   6        0.08       -2.12      4.06 o 
  -8   0   6      396.53      412.15     20.59 o 
  -7   0   6       30.89       27.08      4.95 o 
  -6   0   6       13.62       18.45      3.89 o 
  -5   0   6      629.01      619.10     11.46 o 
  -4   0   6     1111.74     1088.63     16.96 o 
  -3   0   6      631.32      633.19     14.48 o 
  -2   0   6      765.15      830.33     10.13 o 
  -1   0   6     1209.84     1214.80     27.12 o 
   0   0   6      374.15      398.03      8.34 o 
   1   0   6      484.90      480.54      6.39 o 
   2   0   6      708.53      695.35     11.27 o 
   3   0   6      218.26      210.87      6.12 o 
   4   0   6      139.00      135.96      5.33 o 
   5   0   6        3.29        3.82      1.64 o 
   6   0   6       10.60        9.92      1.95 o 
   7   0   6       25.65       27.56      5.36 o 
  -9   1   6        2.33        4.37      3.25 o 
  -8   1   6       39.90       29.50      5.75 o 
  -7   1   6        0.00       -1.01      2.22 o 
  -6   1   6      257.20      266.22     13.75 o 
  -5   1   6       38.05       28.71      2.46 o 
  -4   1   6       76.26       79.59      3.96 o 
  -3   1   6      186.71      207.84      9.94 o 
  -2   1   6      498.05      460.29      9.31 o 
  -1   1   6     1088.32     1100.04     17.30 o 
   0   1   6      417.46      383.51     13.22 o 
   1   1   6       12.86       11.32      1.04 o 
   2   1   6        1.41       -0.23      0.84 o 
   3   1   6       64.45       65.28      2.95 o 
   4   1   6      499.39      497.91     10.90 o 
   5   1   6        5.75        5.21      2.09 o 
   6   1   6      106.35      117.29      5.86 o 
   7   1   6       36.24       39.99      4.83 o 
  -9   2   6       27.08       30.37      6.44 o 
  -8   2   6        8.92       13.07      4.68 o 
  -7   2   6        8.14       11.41      3.91 o 
  -6   2   6       19.86       19.67      4.24 o 
  -5   2   6      906.26      913.50     25.18 o 
  -4   2   6        1.66       -2.67      1.45 o 
  -3   2   6       23.72       19.51      2.18 o 
  -2   2   6     1415.59     1368.53     30.49 o 
  -1   2   6      779.44      781.11     23.55 o 
   0   2   6      430.49      404.53      8.20 o 
   1   2   6      677.63      665.24      9.04 o 
   2   2   6      551.14      580.83      8.96 o 
   3   2   6      192.51      198.63      5.36 o 
   4   2   6       55.71       51.92      3.16 o 
   5   2   6       11.79       13.41      2.60 o 
   6   2   6        0.01       -1.24      1.61 o 
  -8   3   6       17.90       18.98      5.21 o 
  -7   3   6      264.66      294.59     15.89 o 
  -6   3   6      202.81      208.07     12.19 o 
  -5   3   6        4.45        9.04      4.09 o 
  -4   3   6      255.15      230.60      7.90 o 
  -3   3   6        0.32        1.42      2.33 o 
  -2   3   6       18.51       16.88      2.31 o 
  -1   3   6       59.04       67.41      5.78 o 
   0   3   6      156.08      164.85      6.35 o 
   1   3   6       75.13       67.06      2.82 o 
   2   3   6        2.25        0.28      0.98 o 
   3   3   6      128.75      131.09      4.89 o 
   4   3   6       11.23       13.07      1.80 o 
   5   3   6       45.40       55.17      4.11 o 
   6   3   6       59.38       61.09      8.79 o 
  -8   4   6       47.70       47.73      7.45 o 
  -7   4   6        0.13       -1.14      2.65 o 
  -6   4   6      142.10      137.01      7.33 o 
  -5   4   6       66.85       69.47      4.88 o 
  -4   4   6       31.90       30.81      3.49 o 
  -3   4   6       59.05       63.37      4.48 o 
  -2   4   6      258.33      237.35     12.01 o 
  -1   4   6       15.07       15.27      3.32 o 
   0   4   6       23.81       25.55      2.86 o 
   1   4   6        0.15        0.23      3.35 o 
   2   4   6       73.50       69.48      4.46 o 
   3   4   6       10.62       11.71      1.72 o 
   4   4   6        0.01        0.35      1.30 o 
   5   4   6        2.36        2.69      2.32 o 
   6   4   6        1.65        1.96      4.35 o 
  -8   5   6        0.02        6.33      7.97 o 
  -7   5   6      361.21      366.39     12.94 o 
  -6   5   6        1.33       -0.04      1.68 o 
  -5   5   6        5.48        4.57      1.57 o 
  -4   5   6       73.01       80.10      5.32 o 
  -3   5   6       44.34       47.37      4.05 o 
  -2   5   6        6.94        7.66      2.73 o 
  -1   5   6       18.19        8.27      2.84 o 
   0   5   6      327.01      315.47     10.10 o 
   1   5   6       64.42       61.67      4.69 o 
   2   5   6        0.76        3.49      1.38 o 
   3   5   6       35.95       30.34      3.15 o 
   4   5   6       96.27      117.32      6.18 o 
   5   5   6       87.18       96.80      7.42 o 
  -7   6   6       20.08       17.32      3.25 o 
  -6   6   6        9.72       11.25      3.47 o 
  -5   6   6       41.72       32.98      3.73 o 
  -4   6   6       69.32       69.56      5.18 o 
  -3   6   6       26.63       32.33      5.23 o 
  -2   6   6       89.32       62.95      7.04 o 
  -1   6   6      134.40      117.99      9.00 o 
   0   6   6      407.72      394.24     29.87 o 
   1   6   6       27.25       29.62      7.07 o 
   2   6   6      241.01      244.87     10.24 o 
   3   6   6      102.21      112.15      6.02 o 
   4   6   6        0.09        1.89      1.99 o 
  -7   7   6       16.59       15.13      5.34 o 
  -6   7   6       89.43       93.92     10.39 o 
  -5   7   6       36.77       36.33      4.17 o 
  -4   7   6      197.40      178.61     12.87 o 
  -3   7   6       14.08       18.42      4.64 o 
  -2   7   6      278.67      232.70     14.20 o 
  -1   7   6        3.63        6.24      1.97 o 
   0   7   6       24.52       28.85      3.52 o 
   1   7   6        3.83        2.43      2.73 o 
   2   7   6      137.91      140.80      8.19 o 
   3   7   6        1.46        1.42      2.14 o 
  -6   8   6       15.89        9.86      4.60 o 
  -5   8   6      155.29      158.94     13.30 o 
  -4   8   6        3.85        5.21      3.54 o 
  -3   8   6      178.25      186.67     13.59 o 
  -2   8   6       61.71       55.43      7.58 o 
  -1   8   6       15.92       20.76      5.17 o 
   0   8   6       15.15       13.14      2.66 o 
   1   8   6      156.38      167.77      8.89 o 
   2   8   6       12.62        9.39      2.79 o 
  -5   9   6        9.35       15.88      5.12 o 
  -4   9   6        6.39        3.55      2.85 o 
  -3   9   6       99.71       99.19     10.56 o 
  -2   9   6       59.29       66.61      8.60 o 
  -1   9   6        2.60        2.58      3.07 o 
   0   9   6       46.40       46.88      7.57 o 
   1   9   6       86.27       84.70      6.65 o 
  -3  10   6       58.48       60.15      8.62 o 
  -2  10   6       39.82       48.17      8.20 o 
  -1  10   6        3.64        3.56      3.74 o 
   0 -15   7        2.52        7.95      4.61 o 
   1 -15   7       16.62       13.83      5.09 o 
   2 -15   7       36.47       55.39      7.94 o 
  -2 -14   7       26.92       31.24      7.06 o 
  -1 -14   7       81.74       97.78     10.54 o 
   0 -14   7        8.66        4.30      2.86 o 
   1 -14   7       55.04       52.48      7.46 o 
   2 -14   7       51.35       51.27      5.34 o 
   3 -14   7      110.73      116.07      7.84 o 
   4 -14   7       14.60       11.46      3.26 o 
  -3 -13   7       71.83       69.27      9.51 o 
  -2 -13   7        5.42       20.00      6.00 o 
  -1 -13   7       24.56       14.29      4.80 o 
   0 -13   7       15.79        6.69      3.92 o 
   1 -13   7        0.52        0.45      3.04 o 
   2 -13   7       82.82       83.08      6.28 o 
   3 -13   7       33.63       34.34      4.34 o 
   4 -13   7       54.59       62.98      7.13 o 
   5 -13   7      157.71      151.76     13.41 o 
  -4 -12   7       52.44       50.76      8.21 o 
  -3 -12   7       13.22       12.77      4.55 o 
  -2 -12   7      296.19      284.49     16.98 o 
  -1 -12   7      624.14      549.36     22.90 o 
   0 -12   7       18.30       11.13      4.34 o 
   1 -12   7        0.90        0.14      1.84 o 
   2 -12   7       26.37       25.04      4.59 o 
   3 -12   7      101.53       96.29      6.45 o 
   4 -12   7        0.24        4.18      2.53 o 
   5 -12   7        3.31        5.20      4.02 o 
   6 -12   7        7.93        7.89      4.04 o 
  -5 -11   7       32.20       39.57      7.52 o 
  -4 -11   7        8.61        6.88      3.84 o 
  -3 -11   7       39.96       29.69      5.93 o 
  -2 -11   7       22.38       25.15      5.44 o 
  -1 -11   7      284.00      259.68     14.62 o 
   0 -11   7        0.54        1.42      1.94 o 
   1 -11   7      325.82      327.63     11.13 o 
   2 -11   7      125.88      119.46      6.60 o 
   3 -11   7       47.74       47.53      4.33 o 
   4 -11   7       30.06       33.98      3.79 o 
   5 -11   7        1.69       -5.76      4.28 o 
   6 -11   7        0.21        2.72      3.76 o 
  -6 -10   7       21.93       23.20      9.71 o 
  -5 -10   7       36.91       36.38      4.53 o 
  -4 -10   7       70.16       69.12      8.36 o 
  -3 -10   7        1.30       -0.57      3.08 o 
  -2 -10   7      372.14      353.74     17.09 o 
  -1 -10   7        4.30       -0.27      2.04 o 
   0 -10   7      545.95      514.64     13.48 o 
   1 -10   7      416.69      427.74     16.80 o 
   2 -10   7      190.41      194.47      7.98 o 
   3 -10   7      156.88      163.27      8.12 o 
   4 -10   7       44.03       43.95      4.11 o 
   5 -10   7       17.18       10.71      4.01 o 
   6 -10   7       77.00       76.37      9.24 o 
   7 -10   7        6.55        5.46      4.27 o 
  -6  -9   7       19.07       16.26      3.64 o 
  -5  -9   7      352.53      350.24     22.90 o 
  -4  -9   7      477.93      450.38     14.36 o 
  -3  -9   7        1.90        3.07      2.62 o 
  -2  -9   7     1058.34     1011.23     29.29 o 
  -1  -9   7       13.47       11.50      1.66 o 
   0  -9   7       40.59       40.62      2.41 o 
   1  -9   7        2.57        1.79      1.50 o 
   2  -9   7      190.31      177.32      6.04 o 
   3  -9   7      106.71      112.67      4.92 o 
   4  -9   7       25.92       24.57      2.57 o 
   5  -9   7      844.47      879.85     29.05 o 
   6  -9   7       19.99       24.38      4.89 o 
   7  -9   7       48.48       47.57     10.01 o 
  -7  -8   7        9.06        2.80      4.16 o 
  -6  -8   7       24.79       26.21      4.80 o 
  -5  -8   7       10.37        6.24      2.49 o 
  -4  -8   7      615.98      607.02     22.72 o 
  -3  -8   7      272.97      263.87      9.93 o 
  -2  -8   7        9.22       12.36      3.42 o 
  -1  -8   7      975.25      942.65     12.08 o 
   0  -8   7       82.19       79.25      2.92 o 
   1  -8   7      156.54      155.27      5.23 o 
   2  -8   7      162.07      157.40      6.15 o 
   3  -8   7      141.36      147.02      5.02 o 
   4  -8   7       37.92       35.67      2.52 o 
   5  -8   7        0.21       -0.57      2.87 o 
   6  -8   7        2.32        0.39      1.86 o 
   7  -8   7       32.46       28.94      4.13 o 
  -7  -7   7       85.24      119.29     11.54 o 
  -6  -7   7       61.09       66.72      5.50 o 
  -5  -7   7       51.63       48.84      8.26 o 
  -4  -7   7        0.71       -0.97      2.04 o 
  -3  -7   7      286.46      261.60     13.41 o 
  -2  -7   7       14.16       14.33      1.53 o 
  -1  -7   7       27.55       31.06      1.77 o 
   0  -7   7     1160.10     1128.75     11.77 o 
   1  -7   7       75.12       75.81      3.38 o 
   2  -7   7      133.39      130.30      4.29 o 
   3  -7   7       53.36       49.13      2.68 o 
   4  -7   7      236.46      245.00      6.11 o 
   5  -7   7        0.34        2.27      1.94 o 
   6  -7   7      228.68      222.52      9.74 o 
   7  -7   7        2.69        3.76      2.26 o 
  -8  -6   7        9.49        9.60      4.65 o 
  -7  -6   7      213.00      197.44     14.43 o 
  -6  -6   7        3.27        1.68      4.70 o 
  -5  -6   7        0.48        4.32      3.64 o 
  -4  -6   7      918.91      902.37     18.87 o 
  -3  -6   7      165.47      150.91      6.11 o 
  -2  -6   7        1.25        0.73      1.00 o 
  -1  -6   7        6.22        4.47      0.89 o 
   0  -6   7     1289.22     1243.35     13.63 o 
   1  -6   7      464.30      449.05      7.98 o 
   2  -6   7      114.51      119.35      3.65 o 
   3  -6   7      496.88      486.08     10.68 o 
   4  -6   7      234.65      233.13      6.06 o 
   5  -6   7       31.58       36.81      7.88 o 
   6  -6   7       28.81       30.81      7.28 o 
   7  -6   7       38.06       36.07      4.23 o 
   8  -6   7       53.80       50.00      7.77 o 
  -8  -5   7        5.91        3.53      3.89 o 
  -7  -5   7       36.36       46.00      6.87 o 
  -6  -5   7      248.01      253.28     14.78 o 
  -5  -5   7       62.19       76.11      5.19 o 
  -4  -5   7      128.55      109.54      7.75 o 
  -3  -5   7      781.04      766.13     12.08 o 
  -2  -5   7      460.11      493.22      8.47 o 
  -1  -5   7       95.97      107.43      3.97 o 
   0  -5   7      163.38      155.91      3.27 o 
   1  -5   7      106.32      118.24      3.27 o 
   2  -5   7       39.51       34.50      1.57 o 
   3  -5   7       13.93       11.75      1.16 o 
   4  -5   7       81.88       76.46      3.22 o 
   5  -5   7       16.89       19.59      2.94 o 
   6  -5   7       31.08       31.99      3.82 o 
   7  -5   7        7.94       11.37      3.62 o 
   8  -5   7      186.59      148.66     13.22 o 
  -8  -4   7        0.22       -2.15      3.41 o 
  -7  -4   7       10.48        4.27      2.87 o 
  -6  -4   7       34.64       34.85      5.67 o 
  -5  -4   7      203.59      186.60     11.19 o 
  -4  -4   7       54.17       60.82      3.29 o 
  -3  -4   7      127.42      102.33      2.71 o 
  -2  -4   7     1894.88     1953.77     22.52 o 
  -1  -4   7     1834.76     2046.72     28.86 o 
   0  -4   7        9.78       16.06      1.30 o 
   1  -4   7     1878.07     1907.71     39.58 o 
   2  -4   7      183.00      183.62     10.07 o 
   3  -4   7        0.09        0.66      0.39 o 
   4  -4   7      712.63      742.47     26.68 o 
   5  -4   7       91.40       93.00      5.68 o 
   6  -4   7        6.83        3.21      1.63 o 
   7  -4   7       61.17       63.63      4.38 o 
  -8  -3   7        0.05        1.05      3.49 o 
  -7  -3   7       80.92       75.42      8.45 o 
  -6  -3   7        8.14        6.69      2.86 o 
  -5  -3   7        0.12       -0.67      2.46 o 
  -4  -3   7       52.62       55.37      4.67 o 
  -3  -3   7       99.19      100.29      2.66 o 
  -2  -3   7       38.93       46.74      2.77 o 
  -1  -3   7      271.09      263.45     10.68 o 
   0  -3   7       24.26       20.33      1.69 o 
   1  -3   7      515.55      501.33     19.45 o 
   2  -3   7        1.24        1.61      1.07 o 
   3  -3   7       49.66       45.35      5.49 o 
   4  -3   7        5.69        3.92      1.50 o 
   5  -3   7      348.52      351.26     13.11 o 
   6  -3   7       17.81       22.09      2.74 o 
   7  -3   7        4.01        0.70      1.89 o 
  -8  -2   7      105.06      125.33     11.63 o 
  -7  -2   7       14.31       13.91      4.32 o 
  -6  -2   7       17.48       21.72      4.38 o 
  -5  -2   7       53.17       64.17      6.29 o 
  -4  -2   7      109.60      129.51      4.74 o 
  -3  -2   7        0.11        1.21      1.42 o 
  -2  -2   7        2.61       10.53      1.31 o 
  -1  -2   7      295.99      340.71      6.53 o 
   0  -2   7       74.26       69.54      2.76 o 
   1  -2   7      771.61      710.72     29.85 o 
   2  -2   7       54.30       41.91      3.52 o 
   3  -2   7        2.42        3.46      1.16 o 
   4  -2   7       64.99       60.97      3.62 o 
   5  -2   7       30.60       32.86      2.97 o 
   6  -2   7        0.45       -0.73      1.50 o 
   7  -2   7       22.08       27.87      4.09 o 
  -8  -1   7       48.89       46.27      7.15 o 
  -7  -1   7       51.22       48.82      6.76 o 
  -6  -1   7      337.39      325.49     15.57 o 
  -5  -1   7      144.67      144.88      9.02 o 
  -4  -1   7      129.20      131.19      5.44 o 
  -3  -1   7      204.15      169.54      5.39 o 
  -2  -1   7      274.55      293.90      7.72 o 
  -1  -1   7       83.93       93.48      6.42 o 
   0  -1   7       57.91       49.56      2.59 o 
   1  -1   7        8.80        8.27      0.74 o 
   2  -1   7      190.93      204.80      3.34 o 
   3  -1   7       92.85       92.72      4.04 o 
   4  -1   7        2.79        2.53      1.67 o 
   5  -1   7       16.69       16.37      2.34 o 
   6  -1   7        1.65        3.04      1.63 o 
   7  -1   7        0.01       -0.48      2.24 o 
  -8   0   7      118.19      114.08     10.65 o 
  -7   0   7       51.20       35.13      5.98 o 
  -6   0   7      165.96      161.52     10.54 o 
  -5   0   7       50.46       53.03      3.29 o 
  -4   0   7      311.13      310.17      7.06 o 
  -3   0   7      572.79      576.26     14.31 o 
  -2   0   7       89.13       84.24      2.48 o 
  -1   0   7      304.05      318.59      8.11 o 
   0   0   7      318.72      287.46     10.02 o 
   1   0   7      381.88      386.86      7.68 o 
   2   0   7      364.20      375.55      6.24 o 
   3   0   7      205.05      187.74      5.93 o 
   4   0   7      844.73      870.01     17.69 o 
   5   0   7        0.28        2.83      1.50 o 
   6   0   7       17.07       21.42      3.44 o 
   7   0   7       23.15       26.68      6.61 o 
  -8   1   7       18.81       15.90      4.43 o 
  -7   1   7      107.85      121.13     10.34 o 
  -6   1   7      162.21      173.81     10.86 o 
  -5   1   7      203.26      196.79      6.75 o 
  -4   1   7      526.79      515.09      9.69 o 
  -3   1   7       22.01       19.04      1.76 o 
  -2   1   7       88.83       91.63      3.14 o 
  -1   1   7      424.06      393.48      9.72 o 
   0   1   7      151.10      152.64      5.70 o 
   1   1   7       44.91       45.91      2.02 o 
   2   1   7        5.82        6.28      1.14 o 
   3   1   7       84.58       89.84      3.47 o 
   4   1   7       32.53       33.83      2.92 o 
   5   1   7        2.33        2.54      1.50 o 
   6   1   7        7.73       11.42      3.68 o 
  -8   2   7       81.61       87.43      9.43 o 
  -7   2   7      128.91      123.11     10.33 o 
  -6   2   7       53.25       56.88      6.38 o 
  -5   2   7      374.82      363.39      8.52 o 
  -4   2   7       65.56       72.97      3.59 o 
  -3   2   7      222.11      242.21      7.36 o 
  -2   2   7        5.41        3.77      0.82 o 
  -1   2   7       50.72       40.51      1.94 o 
   0   2   7      483.41      467.68      6.02 o 
   1   2   7      147.84      163.78      4.09 o 
   2   2   7       13.74       17.46      1.63 o 
   3   2   7      172.41      175.72      5.17 o 
   4   2   7       22.45       25.41      2.74 o 
   5   2   7       11.80       13.26      5.01 o 
   6   2   7       17.21       18.90      4.27 o 
  -8   3   7      114.91      100.49     10.08 o 
  -7   3   7      158.34      169.47     12.01 o 
  -6   3   7      203.02      202.97      8.95 o 
  -5   3   7     2230.27     2311.55     34.73 o 
  -4   3   7      760.62      740.27     15.70 o 
  -3   3   7       69.98       64.10      6.46 o 
  -2   3   7      102.80      122.53      8.19 o 
  -1   3   7      117.66      113.55      7.68 o 
   0   3   7      364.66      362.28      8.61 o 
   1   3   7      155.04      167.49      4.54 o 
   2   3   7      188.71      197.96      5.37 o 
   3   3   7      106.58      115.02      5.41 o 
   4   3   7       78.18       80.97      6.32 o 
   5   3   7       18.14       19.23      3.58 o 
   6   3   7        5.01        6.56      4.17 o 
  -8   4   7       41.75       44.59      8.80 o 
  -7   4   7      307.38      301.53     11.80 o 
  -6   4   7       72.88       72.14      5.47 o 
  -5   4   7       39.60       34.37      4.02 o 
  -4   4   7       84.82       77.26      5.33 o 
  -3   4   7       53.04       45.77      4.06 o 
  -2   4   7      131.12      120.11      8.78 o 
  -1   4   7       75.90       66.31      6.33 o 
   0   4   7       82.45       82.58      5.00 o 
   1   4   7        5.58        4.77      1.29 o 
   2   4   7       75.73       78.52      5.38 o 
   3   4   7      226.77      244.76      8.31 o 
   4   4   7       58.14       61.58      5.78 o 
   5   4   7        9.67        6.86      3.34 o 
  -7   5   7       75.73       79.37      6.16 o 
  -6   5   7       21.35       16.43      2.93 o 
  -5   5   7       40.70       42.11      6.21 o 
  -4   5   7       37.83       48.45      9.34 o 
  -3   5   7      298.67      250.01     13.80 o 
  -2   5   7      182.73      179.45     11.35 o 
  -1   5   7       65.54       46.64      6.08 o 
   0   5   7      175.96      173.44      7.64 o 
   1   5   7        2.56        3.48      2.04 o 
   2   5   7       34.70       37.21      3.55 o 
   3   5   7        2.04        3.29      1.97 o 
   4   5   7      157.84      160.03      9.50 o 
  -7   6   7       66.31       71.06      5.83 o 
  -6   6   7        0.75       -2.64      2.49 o 
  -5   6   7       36.05       35.82      4.24 o 
  -4   6   7       74.89       71.68      8.11 o 
  -3   6   7       12.40       18.21      4.38 o 
  -2   6   7        8.05        5.48      2.92 o 
  -1   6   7      416.18      359.57     16.95 o 
   0   6   7      298.08      258.89      9.91 o 
   1   6   7      152.22      140.15      7.67 o 
   2   6   7       25.63       29.38      3.33 o 
   3   6   7        7.05        4.57      4.03 o 
   4   6   7      116.44      140.12      9.19 o 
  -6   7   7        9.74        9.28      4.42 o 
  -5   7   7       13.42       22.57      3.71 o 
  -4   7   7        3.14        2.42      3.28 o 
  -3   7   7       47.99       43.90      6.71 o 
  -2   7   7       27.71       21.18      4.94 o 
  -1   7   7        1.59        5.78      3.51 o 
   0   7   7      167.94      134.08      8.69 o 
   1   7   7        0.02        0.93      1.80 o 
   2   7   7       66.26       61.46      4.70 o 
   3   7   7       12.87        9.86      2.66 o 
  -5   8   7       45.67       45.36      7.51 o 
  -4   8   7       21.41       35.61      6.71 o 
  -3   8   7        0.00       -2.82      3.67 o 
  -2   8   7        0.51       -0.53      3.31 o 
  -1   8   7       34.03       37.11      6.17 o 
   0   8   7       16.88       10.46      3.61 o 
   1   8   7        1.57       -3.39      2.19 o 
  -4   9   7       17.28        9.39      4.17 o 
  -3   9   7       55.47       65.34      8.62 o 
  -2   9   7      203.67      229.85     16.05 o 
  -1   9   7       12.57       13.25      4.25 o 
   0 -15   8        5.66       15.79      5.29 o 
   1 -15   8        1.35       -2.10      3.44 o 
   2 -15   8       94.09       86.09      9.53 o 
  -2 -14   8       78.60      108.44     11.42 o 
  -1 -14   8       30.36       35.90      6.88 o 
   0 -14   8        4.63        2.80      3.06 o 
   1 -14   8       36.39       35.31      6.33 o 
   2 -14   8        1.08        1.03      1.86 o 
   3 -14   8       11.35       12.75      5.87 o 
   4 -14   8        9.55        9.85      4.58 o 
  -3 -13   8        2.81       -0.43      3.11 o 
  -2 -13   8       94.26       89.86      9.95 o 
  -1 -13   8        0.24       -0.96      2.91 o 
   0 -13   8      121.90      132.06     11.20 o 
   1 -13   8        0.29        0.93      2.21 o 
   2 -13   8        7.49       13.25      5.01 o 
   3 -13   8        2.61        2.03      1.94 o 
   4 -13   8        2.86        0.95      3.70 o 
   5 -13   8        0.32        6.39      4.98 o 
  -4 -12   8        1.38       -1.83      3.97 o 
  -3 -12   8       43.00       39.29      7.07 o 
  -2 -12   8       18.65       15.89      4.18 o 
  -1 -12   8       61.40       63.05      7.67 o 
   0 -12   8        4.53        2.93      2.05 o 
   1 -12   8       54.86       51.52      4.68 o 
   2 -12   8        3.36        5.10      2.20 o 
   3 -12   8      179.02      202.24     10.10 o 
   4 -12   8       27.92       21.71      5.25 o 
   5 -12   8        0.08        0.96      2.91 o 
   6 -12   8       17.04       34.37      6.59 o 
  -5 -11   8        0.13       -2.14      2.30 o 
  -4 -11   8       22.93       20.29      3.83 o 
  -3 -11   8      116.60      114.54     10.78 o 
  -2 -11   8       12.02       12.60      4.12 o 
  -1 -11   8       11.22       13.39      3.99 o 
   0 -11   8        2.03        4.73      2.06 o 
   1 -11   8      100.64       95.31     13.13 o 
   2 -11   8       13.05       15.53      2.70 o 
   3 -11   8       15.55       10.66      2.32 o 
   4 -11   8        0.15        3.25      3.47 o 
   5 -11   8       16.66       13.95      4.85 o 
   6 -11   8       12.09        6.65      4.16 o 
  -6 -10   8        2.03        0.66      2.19 o 
  -5 -10   8       31.95       34.35      4.49 o 
  -4 -10   8        0.54        1.42      2.41 o 
  -3 -10   8      245.36      257.22     15.14 o 
  -2 -10   8      175.85      170.89     11.63 o 
  -1 -10   8      181.66      166.63      8.26 o 
   0 -10   8      788.48      746.57     43.17 o 
   1 -10   8       26.28       27.79      2.75 o 
   2 -10   8        2.04        3.85      2.86 o 
   3 -10   8       50.41       50.07      3.01 o 
   4 -10   8       51.54       48.77      3.73 o 
   5 -10   8        0.50       -2.11      3.23 o 
   6 -10   8        0.01       -1.27      2.98 o 
   7 -10   8       63.47       68.50      8.72 o 
  -6  -9   8        8.49        8.85      3.04 o 
  -5  -9   8      182.54      172.06      9.11 o 
  -4  -9   8        0.44       -3.45      3.92 o 
  -3  -9   8        2.41        0.36      2.26 o 
  -2  -9   8       53.69       52.95      4.62 o 
  -1  -9   8      970.96      969.83     16.05 o 
   0  -9   8       12.83       11.51      1.42 o 
   1  -9   8       71.02       71.99      3.83 o 
   2  -9   8      660.95      636.92     10.45 o 
   3  -9   8        0.33        1.06      2.10 o 
   4  -9   8       49.81       45.58      5.12 o 
   5  -9   8       48.21       57.21      7.45 o 
   6  -9   8       39.10       40.23      6.56 o 
   7  -9   8        1.93       -4.23      2.90 o 
  -7  -8   8       66.20       86.97     10.37 o 
  -6  -8   8       37.75       41.89      4.95 o 
  -5  -8   8       55.21       52.41      5.40 o 
  -4  -8   8       96.06       96.61      9.06 o 
  -3  -8   8       78.96       67.19      7.50 o 
  -2  -8   8      367.36      357.00      7.38 o 
  -1  -8   8       19.82       19.99      1.76 o 
   0  -8   8       49.98       52.44      2.35 o 
   1  -8   8      214.18      219.26      6.24 o 
   2  -8   8      251.82      274.58      8.67 o 
   3  -8   8      129.12      126.09      4.48 o 
   4  -8   8        1.41        1.48      1.78 o 
   5  -8   8      276.54      303.86     16.21 o 
   6  -8   8      118.26      108.95     16.99 o 
   7  -8   8        0.81        0.32      7.00 o 
  -7  -7   8       23.79       33.36      4.53 o 
  -6  -7   8      290.61      283.42     13.94 o 
  -5  -7   8      538.36      536.58     37.21 o 
  -4  -7   8     2722.55     2673.60     62.82 o 
  -3  -7   8      649.79      617.44     22.37 o 
  -2  -7   8        5.97        4.52      1.13 o 
  -1  -7   8      453.15      449.99      6.95 o 
   0  -7   8        0.48        2.09      1.00 o 
   1  -7   8       20.76       23.46      2.62 o 
   2  -7   8      539.09      525.74      9.13 o 
   3  -7   8       60.71       59.91      2.78 o 
   4  -7   8       25.22       30.94      5.10 o 
   5  -7   8       19.03       14.08      4.79 o 
   6  -7   8        8.56        5.69      2.48 o 
   7  -7   8        3.41        4.77      2.26 o 
  -7  -6   8        4.71        4.50      3.07 o 
  -6  -6   8       61.47       57.60      5.12 o 
  -5  -6   8      304.80      295.63     17.20 o 
  -4  -6   8       24.37       30.55      3.54 o 
  -3  -6   8      818.14      799.29     11.88 o 
  -2  -6   8      145.39      128.00      4.74 o 
  -1  -6   8      829.06      822.57     13.04 o 
   0  -6   8      115.85      110.09      3.67 o 
   1  -6   8        6.68        6.36      0.77 o 
   2  -6   8      355.48      341.46      8.79 o 
   3  -6   8       58.52       65.32      6.98 o 
   4  -6   8        0.48        2.07      2.18 o 
   5  -6   8       23.08       25.62      7.68 o 
   6  -6   8       88.19      102.10      8.23 o 
   7  -6   8        1.60        1.59      2.11 o 
  -8  -5   8      124.51      124.61     12.26 o 
  -7  -5   8      142.03      126.83     11.29 o 
  -6  -5   8      111.49      111.82      9.75 o 
  -5  -5   8      113.10      102.94      8.45 o 
  -4  -5   8        7.39        4.51      1.97 o 
  -3  -5   8       55.49       53.23      2.53 o 
  -2  -5   8      475.09      505.41      9.78 o 
  -1  -5   8       13.28        7.15      1.54 o 
   0  -5   8        2.06        3.25      1.20 o 
   1  -5   8      706.77      762.38     22.58 o 
   2  -5   8      295.35      303.15     13.99 o 
   3  -5   8       46.92       55.32      3.91 o 
   4  -5   8      131.64      132.35      6.56 o 
   5  -5   8        0.28        1.14      1.79 o 
   6  -5   8       97.18       83.33      5.89 o 
   7  -5   8       14.47       11.17      2.83 o 
  -8  -4   8       24.45       30.62      6.13 o 
  -7  -4   8       28.18       21.88      4.92 o 
  -6  -4   8      295.94      309.88     15.86 o 
  -5  -4   8      205.70      215.04     11.91 o 
  -4  -4   8      127.59      139.65      5.36 o 
  -3  -4   8        5.08        9.30      1.23 o 
  -2  -4   8       70.35       81.51      3.35 o 
  -1  -4   8        8.84       13.24      2.17 o 
   0  -4   8      275.01      298.66      6.43 o 
   1  -4   8     1312.39     1369.70     32.75 o 
   2  -4   8        3.44        8.02      3.27 o 
   3  -4   8        7.44        9.16      1.97 o 
   4  -4   8        0.03        1.09      1.39 o 
   5  -4   8        5.58        3.58      1.62 o 
   6  -4   8        9.26        7.45      2.27 o 
   7  -4   8       27.46       23.70      3.59 o 
  -8  -3   8        5.61        8.81      3.92 o 
  -7  -3   8        0.69       -2.51      3.20 o 
  -6  -3   8       93.97      105.58      9.03 o 
  -5  -3   8       55.40       57.21      6.04 o 
  -4  -3   8        0.08        0.84      1.07 o 
  -3  -3   8       35.21       33.75      2.63 o 
  -2  -3   8      213.58      221.65      6.22 o 
  -1  -3   8      933.45      950.07     24.24 o 
   0  -3   8      828.32      817.70      9.62 o 
   1  -3   8      958.40      931.44     14.62 o 
   2  -3   8      343.05      368.28      8.91 o 
   3  -3   8       70.80       76.92      5.45 o 
   4  -3   8       21.48       21.26      2.74 o 
   5  -3   8        6.87       10.97      1.91 o 
   6  -3   8        2.33        2.28      1.59 o 
   7  -3   8       17.59       20.59      3.73 o 
  -8  -2   8        9.43        8.97      4.06 o 
  -7  -2   8        0.01        1.50      2.55 o 
  -6  -2   8       61.36       49.40      6.15 o 
  -5  -2   8       58.42       68.28      6.34 o 
  -4  -2   8       20.84       24.37      2.33 o 
  -3  -2   8       94.32       89.31      4.90 o 
  -2  -2   8       31.63       38.24      5.70 o 
  -1  -2   8        2.84        1.68      1.21 o 
   0  -2   8      225.22      258.74      6.03 o 
   1  -2   8      149.01      130.76     12.15 o 
   2  -2   8      162.74      170.04      5.59 o 
   3  -2   8       32.54       36.60      3.03 o 
   4  -2   8        4.56        2.26      1.67 o 
   5  -2   8       69.86       71.79      4.37 o 
   6  -2   8       34.60       37.11      3.93 o 
   7  -2   8        1.93        2.30      3.10 o 
  -8  -1   8      124.48      123.52     11.17 o 
  -7  -1   8       50.28       51.04      6.61 o 
  -6  -1   8      663.76      682.88     23.17 o 
  -5  -1   8       29.82       25.74      4.32 o 
  -4  -1   8      387.73      390.34      8.22 o 
  -3  -1   8      342.54      328.86      8.05 o 
  -2  -1   8     1127.34     1122.50     36.36 o 
  -1  -1   8      592.82      597.40     18.93 o 
   0  -1   8       59.18       58.86      3.04 o 
   1  -1   8      245.49      224.62      5.69 o 
   2  -1   8       12.87       12.06      1.14 o 
   3  -1   8       54.63       55.00      3.22 o 
   4  -1   8      296.85      287.51      8.18 o 
   5  -1   8       45.29       49.19      3.68 o 
   6  -1   8      183.43      175.44     10.78 o 
   7  -1   8        2.22        1.28      3.03 o 
  -8   0   8        0.89        2.83      3.22 o 
  -7   0   8        4.39        4.73      2.95 o 
  -6   0   8      141.26      138.64      9.72 o 
  -5   0   8       37.86       34.15      2.56 o 
  -4   0   8      256.80      261.36      6.69 o 
  -3   0   8       79.96       79.79      3.35 o 
  -2   0   8      500.01      480.41      8.76 o 
  -1   0   8       53.44       56.67      3.56 o 
   0   0   8        8.87        6.67      1.43 o 
   1   0   8      275.95      273.45      7.38 o 
   2   0   8       49.17       50.27      2.19 o 
   3   0   8        2.50        1.31      1.55 o 
   4   0   8       27.48       22.56      3.45 o 
   5   0   8        6.64        7.64      4.78 o 
   6   0   8      176.60      168.64      9.36 o 
  -8   1   8        4.33       -4.20      3.61 o 
  -7   1   8       30.81       39.00      6.15 o 
  -6   1   8      242.00      254.96     14.29 o 
  -5   1   8        5.59        2.36      3.03 o 
  -4   1   8       34.93       33.79      2.56 o 
  -3   1   8     1182.67     1141.46     21.27 o 
  -2   1   8        0.75        1.52      1.29 o 
  -1   1   8       10.49       14.10      4.10 o 
   0   1   8      743.28      767.69     15.05 o 
   1   1   8      525.31      520.71     11.84 o 
   2   1   8      319.60      327.14      8.04 o 
   3   1   8      210.26      202.83      9.27 o 
   4   1   8       89.93       91.09      6.55 o 
   5   1   8       73.36       76.46      6.37 o 
   6   1   8        6.43        6.54      2.64 o 
  -8   2   8        8.04        4.12      2.99 o 
  -7   2   8      387.30      396.36     13.64 o 
  -6   2   8       22.36       26.68      3.54 o 
  -5   2   8      208.54      207.15      6.56 o 
  -4   2   8      158.54      167.69      6.84 o 
  -3   2   8      380.38      349.63     12.04 o 
  -2   2   8      228.77      210.50      7.92 o 
  -1   2   8       10.49       13.49      4.12 o 
   0   2   8       22.13       21.46      2.67 o 
   1   2   8       36.09       38.33      3.97 o 
   2   2   8       62.99       62.41      3.73 o 
   3   2   8       34.43       38.69      6.16 o 
   4   2   8       34.50       33.59      4.62 o 
   5   2   8       44.34       52.19      5.55 o 
  -8   3   8        0.60        4.08      2.41 o 
  -7   3   8       29.77       35.41      4.55 o 
  -6   3   8      138.03      144.26      9.01 o 
  -5   3   8      582.70      579.78     11.83 o 
  -4   3   8      337.98      328.45     15.79 o 
  -3   3   8      243.02      217.38     13.08 o 
  -2   3   8      189.71      167.40      7.40 o 
  -1   3   8       36.13       38.36      3.63 o 
   0   3   8       96.88       95.40      7.82 o 
   1   3   8        3.61        3.15      1.46 o 
   2   3   8       22.19       21.07      2.55 o 
   3   3   8        0.11        3.83      2.25 o 
   4   3   8       57.07       61.41      5.77 o 
   5   3   8        3.40        2.60      3.81 o 
  -7   4   8       50.37       46.08      4.65 o 
  -6   4   8        6.95        5.96      5.49 o 
  -5   4   8      227.68      228.36     10.00 o 
  -4   4   8        9.02       12.13      2.62 o 
  -3   4   8       26.00       11.95      3.51 o 
  -2   4   8        0.17        1.19      2.35 o 
  -1   4   8        9.44        2.66      2.18 o 
   0   4   8       64.17       66.54      4.88 o 
   1   4   8        1.92        4.07      1.46 o 
   2   4   8      389.52      394.92     10.65 o 
   3   4   8       18.49       18.76      3.38 o 
   4   4   8       11.35       14.66      4.65 o 
  -7   5   8       19.31       13.24      4.89 o 
  -6   5   8       36.66       27.81      4.10 o 
  -5   5   8       97.22       89.14      6.35 o 
  -4   5   8       22.03       12.57      2.99 o 
  -3   5   8        9.30        4.44      2.78 o 
  -2   5   8       11.06       13.38      3.37 o 
  -1   5   8       33.37       38.79      5.52 o 
   0   5   8       98.00       84.24      5.91 o 
   1   5   8      116.71      125.04      6.00 o 
   2   5   8      123.54      120.25      7.93 o 
   3   5   8       33.14       36.77      4.72 o 
   4   5   8       61.17       77.04      7.04 o 
  -6   6   8       81.56       90.98      7.72 o 
  -5   6   8       21.26       18.12      3.31 o 
  -4   6   8       59.59       61.16      7.71 o 
  -3   6   8        3.73        4.17      2.71 o 
  -2   6   8      129.64      126.32     10.49 o 
  -1   6   8        0.18        3.79      3.07 o 
   0   6   8       24.65       23.07      3.27 o 
   1   6   8        0.03        3.37      1.63 o 
   2   6   8       33.41       34.94      4.73 o 
   3   6   8        0.51       -1.47      4.23 o 
  -5   7   8       49.75       41.30      7.29 o 
  -4   7   8        1.93        6.76      3.95 o 
  -3   7   8      265.66      255.63     15.99 o 
  -2   7   8        3.69       -0.09      2.99 o 
  -1   7   8       40.23       36.05      6.14 o 
   0   7   8       48.77       42.99      4.60 o 
   1   7   8       14.46       17.10      3.48 o 
   2   7   8        0.42        0.51      2.20 o 
  -4   8   8       74.03       61.77      8.89 o 
  -3   8   8       85.19       82.59      9.73 o 
  -2   8   8       13.68       16.96      4.89 o 
  -1   8   8       51.85       55.12      7.63 o 
   0   8   8       71.36       77.34      8.88 o 
   0 -15   9        0.02        0.28      3.37 o 
   1 -15   9       62.85       88.76      9.87 o 
   2 -15   9        0.14       -1.01      2.39 o 
  -2 -14   9      172.32      160.12     13.75 o 
  -1 -14   9       54.37       71.55      8.81 o 
   0 -14   9        0.01       -2.45      3.06 o 
   1 -14   9        2.61        0.60      3.30 o 
   2 -14   9        2.22        0.62      2.23 o 
   3 -14   9       21.98       19.42      5.55 o 
   4 -14   9        7.82        7.45      4.37 o 
  -3 -13   9       16.03       19.07      5.78 o 
  -2 -13   9        0.85        1.46      3.08 o 
  -1 -13   9       16.40       15.61      4.55 o 
   0 -13   9      154.90      148.39      8.18 o 
   1 -13   9      594.24      552.97     24.35 o 
   2 -13   9        8.60        8.32      2.61 o 
   3 -13   9       34.70       28.95      6.28 o 
   4 -13   9        0.99        7.73      4.55 o 
   5 -13   9       21.06       19.55      5.42 o 
  -4 -12   9       37.66       38.06     12.08 o 
  -3 -12   9       95.65       99.29      7.43 o 
  -2 -12   9        1.51        2.91      2.89 o 
  -1 -12   9       74.82       76.38      8.28 o 
   0 -12   9        7.15        5.86      3.83 o 
   1 -12   9       86.98       81.81     10.63 o 
   2 -12   9       16.47       19.63      3.08 o 
   3 -12   9       74.55       69.46      8.56 o 
   4 -12   9       17.87       19.55      3.59 o 
   5 -12   9        0.65       -1.13      2.68 o 
  -5 -11   9       16.47       25.79      4.32 o 
  -4 -11   9       35.47       33.82      6.81 o 
  -3 -11   9       99.87      104.63      7.22 o 
  -2 -11   9      178.82      179.98      9.09 o 
  -1 -11   9       63.01       64.86      9.49 o 
   0 -11   9       98.58       98.79      5.98 o 
   1 -11   9        2.80        4.97      1.97 o 
   2 -11   9      406.24      399.19      8.95 o 
   3 -11   9      121.80      121.99      5.97 o 
   4 -11   9        8.48        5.29      1.74 o 
   5 -11   9       74.32       72.67      6.31 o 
   6 -11   9        4.40        0.82      3.10 o 
  -6 -10   9        1.10        0.45      3.22 o 
  -5 -10   9        0.98       -2.66      2.36 o 
  -4 -10   9        0.03        2.40      3.58 o 
  -3 -10   9      667.39      677.81     31.92 o 
  -2 -10   9      445.65      451.13     10.57 o 
  -1 -10   9       25.49       23.75      2.06 o 
   0 -10   9      992.90      978.90     16.37 o 
   1 -10   9       24.80       20.29      2.13 o 
   2 -10   9        4.02        4.73      1.37 o 
   3 -10   9        2.94        4.29      1.92 o 
   4 -10   9      116.22      107.91     10.75 o 
   5 -10   9       43.77       43.58      6.81 o 
   6 -10   9       15.21       15.06      4.70 o 
  -6  -9   9        9.66       11.69      3.16 o 
  -5  -9   9      114.91      111.19      7.36 o 
  -4  -9   9        0.12       -1.07      3.08 o 
  -3  -9   9       37.03       36.77      6.06 o 
  -2  -9   9      485.64      478.17      8.99 o 
  -1  -9   9        7.06        8.39      1.51 o 
   0  -9   9       33.07       32.88      2.44 o 
   1  -9   9      457.19      464.08      8.77 o 
   2  -9   9       36.59       33.28      3.16 o 
   3  -9   9       32.67       31.98      3.72 o 
   4  -9   9       66.11       61.20      6.19 o 
   5  -9   9       63.53       51.58      7.23 o 
   6  -9   9       21.80       19.80      5.36 o 
   7  -9   9        4.00        8.59      3.82 o 
  -7  -8   9       52.00       50.07      6.89 o 
  -6  -8   9        5.64        5.07      2.42 o 
  -5  -8   9       11.53       10.17      2.64 o 
  -4  -8   9      557.04      525.19     15.13 o 
  -3  -8   9        4.15        8.70      4.20 o 
  -2  -8   9     1174.28     1177.10     14.93 o 
  -1  -8   9      136.03      134.70      3.90 o 
   0  -8   9       33.29       38.00      2.79 o 
   1  -8   9      138.55      139.97      4.91 o 
   2  -8   9       88.01       88.92      3.83 o 
   3  -8   9       12.30       10.23      2.17 o 
   4  -8   9       57.68       63.02      7.61 o 
   5  -8   9        2.77        4.94      3.72 o 
   6  -8   9        4.99        0.57      3.76 o 
   7  -8   9        0.63       -2.02      2.27 o 
  -7  -7   9        0.09       -2.83      3.12 o 
  -6  -7   9       21.36       19.38      6.19 o 
  -5  -7   9      381.02      379.91     12.85 o 
  -4  -7   9        0.29        1.87      1.94 o 
  -3  -7   9       62.78       62.78      3.29 o 
  -2  -7   9      500.49      498.78      8.63 o 
  -1  -7   9      400.08      373.52      9.02 o 
   0  -7   9       87.82       90.02      3.84 o 
   1  -7   9       93.88       91.36      3.53 o 
   2  -7   9      274.31      252.01      9.03 o 
   3  -7   9      243.20      224.01     13.08 o 
   4  -7   9       79.62       91.23      8.77 o 
   5  -7   9        8.68        6.92      4.46 o 
   6  -7   9       28.33       28.76      3.97 o 
   7  -7   9        6.58        8.06      2.71 o 
  -7  -6   9      129.48      135.52     11.96 o 
  -6  -6   9       31.15       39.44      6.11 o 
  -5  -6   9      527.01      527.75     20.75 o 
  -4  -6   9      104.90      106.51      4.53 o 
  -3  -6   9      565.89      544.76      7.81 o 
  -2  -6   9      442.19      400.42      8.00 o 
  -1  -6   9      195.74      188.76      6.03 o 
   0  -6   9      406.12      420.64     11.64 o 
   1  -6   9      110.30      121.83      9.02 o 
   2  -6   9      130.18      120.65      9.26 o 
   3  -6   9       47.95       52.37      6.42 o 
   4  -6   9       24.95       25.84      3.62 o 
   5  -6   9        1.88        6.27      2.37 o 
   6  -6   9       10.36        8.58      2.46 o 
   7  -6   9        0.23        1.05      6.99 o 
  -8  -5   9      173.33      210.76     15.71 o 
  -7  -5   9       21.84       18.04      4.98 o 
  -6  -5   9        1.96        5.23      3.20 o 
  -5  -5   9       45.78       50.91      6.39 o 
  -4  -5   9      330.44      328.98      9.11 o 
  -3  -5   9        6.75        6.46      1.05 o 
  -2  -5   9      115.47      131.37      6.13 o 
  -1  -5   9      161.22      138.47      6.07 o 
   0  -5   9      990.56      984.97     15.15 o 
   1  -5   9      190.13      198.69     11.30 o 
   2  -5   9       13.00       18.84      4.12 o 
   3  -5   9      120.85      122.72      9.46 o 
   4  -5   9       69.68       77.03      5.13 o 
   5  -5   9       11.48       11.55      2.63 o 
   6  -5   9       68.23       80.59      5.90 o 
   7  -5   9        4.37        4.77      2.27 o 
  -8  -4   9       24.79       16.30      4.69 o 
  -7  -4   9        0.98        2.34      2.70 o 
  -6  -4   9        6.70        7.52      3.03 o 
  -5  -4   9      173.94      172.42     10.58 o 
  -4  -4   9       22.95       20.68      3.09 o 
  -3  -4   9        2.92        5.19      1.33 o 
  -2  -4   9      390.55      418.36      8.23 o 
  -1  -4   9      308.32      299.18      9.16 o 
   0  -4   9      316.40      330.87      5.46 o 
   1  -4   9      396.36      407.02     16.60 o 
   2  -4   9        8.91        8.50      3.32 o 
   3  -4   9      276.38      278.11     11.35 o 
   4  -4   9       18.51       21.55      5.25 o 
   5  -4   9       26.39       31.85      3.58 o 
   6  -4   9        0.12       -1.02      2.29 o 
   7  -4   9       43.82       51.45      7.39 o 
  -8  -3   9       18.55       13.84      4.33 o 
  -7  -3   9       18.30       28.31      5.47 o 
  -6  -3   9      415.39      430.86     18.46 o 
  -5  -3   9        1.57        1.30      2.01 o 
  -4  -3   9        5.07        5.65      1.30 o 
  -3  -3   9       55.90       72.46      3.36 o 
  -2  -3   9       84.01       92.86      3.51 o 
  -1  -3   9       13.03       12.71      1.22 o 
   0  -3   9        9.31        8.05      0.71 o 
   1  -3   9       47.53       51.83      6.33 o 
   2  -3   9       10.49       10.81      3.71 o 
   3  -3   9      213.78      213.67      7.46 o 
   4  -3   9       25.93       28.39      3.25 o 
   5  -3   9        2.76        1.61      2.88 o 
   6  -3   9       50.26       54.16      7.15 o 
  -8  -2   9      219.85      201.28     14.39 o 
  -7  -2   9       31.25       32.03      5.46 o 
  -6  -2   9        7.94        5.69      2.58 o 
  -5  -2   9       70.39       74.08      6.63 o 
  -4  -2   9      893.55      913.59     14.03 o 
  -3  -2   9      121.21      124.74      4.29 o 
  -2  -2   9       55.14       54.64      2.47 o 
  -1  -2   9      199.31      171.28     10.05 o 
   0  -2   9      169.29      168.01      4.97 o 
   1  -2   9        6.17        9.07      3.33 o 
   2  -2   9        7.37        8.75      1.49 o 
   3  -2   9        1.07        0.09      2.34 o 
   4  -2   9       55.32       53.49      7.03 o 
   5  -2   9       10.12       17.26      4.35 o 
   6  -2   9       13.07        9.16      2.73 o 
  -8  -1   9       50.32       51.81      7.36 o 
  -7  -1   9       65.67       80.20      8.36 o 
  -6  -1   9      188.08      198.98     11.65 o 
  -5  -1   9       26.97       27.56      3.24 o 
  -4  -1   9      671.82      641.85     11.37 o 
  -3  -1   9      118.84      128.43      7.57 o 
  -2  -1   9      121.24      123.33      3.34 o 
  -1  -1   9      710.42      721.77     16.40 o 
   0  -1   9      344.12      340.32      9.73 o 
   1  -1   9        0.06        1.17      0.81 o 
   2  -1   9       94.00      100.69      8.95 o 
   3  -1   9      252.64      253.99     14.49 o 
   4  -1   9        6.51        7.96      2.46 o 
   5  -1   9       17.86       21.36      4.32 o 
   6  -1   9       81.11       83.11      6.83 o 
  -8   0   9        0.47        3.74      3.18 o 
  -7   0   9        3.73       -0.70      2.78 o 
  -6   0   9       39.39       34.78      4.24 o 
  -5   0   9       76.95       78.18      7.37 o 
  -4   0   9       85.76       91.85      4.03 o 
  -3   0   9        2.49        0.75      1.25 o 
  -2   0   9      574.47      559.36     18.72 o 
  -1   0   9      683.04      668.14     27.20 o 
   0   0   9       44.57       46.63      3.31 o 
   1   0   9       63.34       63.65      6.87 o 
   2   0   9      222.18      206.23     12.92 o 
   3   0   9       45.55       46.05      4.67 o 
   4   0   9        8.82       12.98      5.05 o 
   5   0   9       33.06       39.34      4.93 o 
   6   0   9       14.14       14.91      4.24 o 
  -8   1   9       12.64       10.05      4.21 o 
  -7   1   9       63.33       64.03      5.51 o 
  -6   1   9        0.97        0.16      1.62 o 
  -5   1   9      609.59      622.72     12.41 o 
  -4   1   9        6.94        4.33      1.27 o 
  -3   1   9     2209.72     2115.36     33.84 o 
  -2   1   9       24.03       26.39      2.52 o 
  -1   1   9      430.22      419.19     19.82 o 
   0   1   9       59.72       57.93      3.90 o 
   1   1   9       27.66       29.22      4.22 o 
   2   1   9       39.18       44.43      6.54 o 
   3   1   9        1.08        0.11      2.13 o 
   4   1   9        3.28        9.59      2.73 o 
   5   1   9       19.07       22.17      3.76 o 
  -8   2   9       10.97       14.87      5.37 o 
  -7   2   9       81.47      100.85     10.60 o 
  -6   2   9      317.09      297.31     17.01 o 
  -5   2   9       27.06       28.65      3.48 o 
  -4   2   9      254.52      254.63     19.15 o 
  -3   2   9     1141.41     1115.87     17.94 o 
  -2   2   9     1431.07     1421.24     44.14 o 
  -1   2   9       58.39       60.52      6.32 o 
   0   2   9       63.31       69.14      4.63 o 
   1   2   9       32.66       31.87      4.60 o 
   2   2   9      204.54      207.82      9.75 o 
   3   2   9       22.84       23.83      4.92 o 
   4   2   9        0.01        0.80      3.15 o 
   5   2   9        9.97        6.88      4.29 o 
  -7   3   9       24.16       18.11      5.21 o 
  -6   3   9        9.28       11.55      4.28 o 
  -5   3   9       51.96       46.10      4.36 o 
  -4   3   9      262.55      238.58      7.95 o 
  -3   3   9      203.75      220.29      7.64 o 
  -2   3   9        9.48        9.29      2.10 o 
  -1   3   9       29.39       22.81      4.95 o 
   0   3   9      137.28      143.11      7.00 o 
   1   3   9      182.16      203.23     13.85 o 
   2   3   9        0.13        0.92      1.94 o 
   3   3   9       10.48       14.38      3.63 o 
   4   3   9        3.09        3.15      4.12 o 
  -7   4   9       11.56       10.87      4.85 o 
  -6   4   9       63.59       62.45      8.16 o 
  -5   4   9      150.89      146.06      6.56 o 
  -4   4   9       58.39       52.87      3.95 o 
  -3   4   9       86.97       79.81      5.76 o 
  -2   4   9        0.02       -1.56      2.06 o 
  -1   4   9       80.36       75.17      5.51 o 
   0   4   9      137.94      132.01      7.16 o 
   1   4   9       28.38       25.63      3.67 o 
   2   4   9        0.10        2.43      2.32 o 
   3   4   9        4.41        5.26      2.51 o 
  -6   5   9       99.83       96.38      7.25 o 
  -5   5   9       15.03       16.95      3.20 o 
  -4   5   9       37.42       39.45      6.20 o 
  -3   5   9      154.53      146.43     11.19 o 
  -2   5   9       85.71       72.79      7.85 o 
  -1   5   9       12.24       13.32      2.70 o 
   0   5   9       52.86       46.30      5.04 o 
   1   5   9      128.98      132.74      8.29 o 
   2   5   9      247.25      254.62     11.94 o 
   3   5   9       54.51       52.46     10.52 o 
  -5   6   9        0.79       -0.90      3.03 o 
  -4   6   9       36.51       38.44      6.59 o 
  -3   6   9       54.36       63.32      8.08 o 
  -2   6   9        1.73       -0.96      3.52 o 
  -1   6   9       83.71       92.85     11.99 o 
   0   6   9        6.53       11.84      3.11 o 
   1   6   9        5.24       12.38      3.03 o 
   2   6   9        4.49        8.43      3.04 o 
  -4   7   9        7.06       10.10      4.73 o 
  -3   7   9        2.95       -0.15      3.46 o 
  -2   7   9       17.28       12.31      4.53 o 
  -1   7   9        9.14       11.00      3.80 o 
   0   7   9       14.13       11.83      4.34 o 
  -2 -14  10      189.57      190.02     14.71 o 
  -1 -14  10       19.05       22.76      5.67 o 
   0 -14  10       26.06       29.98      4.00 o 
   1 -14  10        0.21       -0.45      3.16 o 
   2 -14  10      158.88      179.45     14.14 o 
   3 -14  10       31.25       31.27      7.18 o 
  -3 -13  10       76.17       85.87      7.15 o 
  -2 -13  10        6.63       10.16      2.88 o 
  -1 -13  10        0.31        0.87      2.54 o 
   0 -13  10       58.27       63.09      5.44 o 
   1 -13  10       17.67       18.83      3.41 o 
   2 -13  10       40.66       43.10      5.82 o 
   3 -13  10        8.42        4.00      5.67 o 
   4 -13  10        7.79        6.80      4.33 o 
  -4 -12  10       17.47       27.23      6.10 o 
  -3 -12  10        1.00        3.19      2.53 o 
  -2 -12  10       73.70       80.89     10.45 o 
  -1 -12  10       38.00       30.37      3.18 o 
   0 -12  10        0.08        0.19      1.69 o 
   1 -12  10       59.52       58.23      4.06 o 
   2 -12  10        7.71        9.41      2.95 o 
   3 -12  10       12.97       13.47      2.55 o 
   4 -12  10        0.60       -4.34      2.88 o 
   5 -12  10       37.66       33.19      4.74 o 
  -5 -11  10       25.31       26.56      4.15 o 
  -4 -11  10       26.09       29.42      6.46 o 
  -3 -11  10        8.87        9.05      2.85 o 
  -2 -11  10        0.92       -2.95      2.66 o 
  -1 -11  10      235.93      232.86      9.15 o 
   0 -11  10      156.32      144.82      5.38 o 
   1 -11  10      197.48      193.25      6.18 o 
   2 -11  10      508.00      528.80     12.89 o 
   3 -11  10       42.29       42.84      3.77 o 
   4 -11  10       21.63       16.19      3.38 o 
   5 -11  10       28.21       26.53      6.39 o 
   6 -11  10       36.05       40.66      7.36 o 
  -5 -10  10        0.32       -0.96      4.01 o 
  -4 -10  10       17.58       13.58      4.48 o 
  -3 -10  10       88.08       93.81      6.34 o 
  -2 -10  10      125.86      124.81      4.63 o 
  -1 -10  10        1.58        2.78      1.60 o 
   0 -10  10       58.66       53.56      4.54 o 
   1 -10  10      768.84      770.54     15.95 o 
   2 -10  10        6.48        6.24      2.49 o 
   3 -10  10      213.84      229.17      9.73 o 
   4 -10  10      146.95      167.60     12.94 o 
   5 -10  10        1.59       -1.19      3.97 o 
   6 -10  10        4.45        6.03      4.13 o 
  -6  -9  10        5.28        6.23      2.78 o 
  -5  -9  10       32.48       33.05      4.30 o 
  -4  -9  10        4.01        4.22      3.51 o 
  -3  -9  10       37.69       36.13      3.98 o 
  -2  -9  10      250.67      261.59      6.57 o 
  -1  -9  10      644.82      628.16      9.40 o 
   0  -9  10      204.40      212.32      6.61 o 
   1  -9  10      286.36      291.45     10.74 o 
   2  -9  10        5.76        4.01      2.01 o 
   3  -9  10       26.29       27.61      3.41 o 
   4  -9  10      139.78      139.90     11.84 o 
   5  -9  10       54.52       75.37      8.91 o 
   6  -9  10        2.18        9.27      4.43 o 
  -6  -8  10       52.52       58.87      5.57 o 
  -5  -8  10       14.67       18.12      3.32 o 
  -4  -8  10       69.52       54.51      4.82 o 
  -3  -8  10     1422.52     1403.15     20.81 o 
  -2  -8  10     1246.89     1220.43     15.64 o 
  -1  -8  10      971.01      955.05     13.47 o 
   0  -8  10      120.97      115.77      6.59 o 
   1  -8  10       41.19       38.54      3.99 o 
   2  -8  10       30.75       35.05      3.74 o 
   3  -8  10        0.33       -1.65      2.51 o 
   4  -8  10      144.98      148.42     11.76 o 
   5  -8  10       31.57       33.37      6.37 o 
   6  -8  10        3.86       -1.81      3.45 o 
  -7  -7  10       30.68       26.64      5.70 o 
  -6  -7  10       13.44       22.74      5.07 o 
  -5  -7  10       12.82       12.71      3.85 o 
  -4  -7  10      197.85      182.42      8.49 o 
  -3  -7  10        1.34        1.74      1.65 o 
  -2  -7  10       73.54       71.36      3.27 o 
  -1  -7  10       96.63       91.94      4.42 o 
   0  -7  10      564.25      549.33     24.60 o 
   1  -7  10      481.48      489.81     19.63 o 
   2  -7  10        7.41       14.15      4.30 o 
   3  -7  10       55.12       56.91      6.94 o 
   4  -7  10      213.56      230.72     14.51 o 
   5  -7  10        5.08       10.72      4.20 o 
   6  -7  10       28.39       27.45      4.01 o 
  -7  -6  10       13.96       15.09      4.76 o 
  -6  -6  10       91.07      100.35      9.59 o 
  -5  -6  10      151.56      140.12     10.30 o 
  -4  -6  10      135.21      134.03      6.08 o 
  -3  -6  10       27.85       24.17      2.33 o 
  -2  -6  10        0.21        2.19      1.64 o 
  -1  -6  10      212.85      210.68      7.99 o 
   0  -6  10        0.06        0.47      2.37 o 
   1  -6  10      110.02       97.50      8.70 o 
   2  -6  10       18.54       24.16      4.80 o 
   3  -6  10      746.89      755.20     26.42 o 
   4  -6  10        3.26        6.79      3.79 o 
   5  -6  10      200.96      201.21     14.61 o 
   6  -6  10       14.22        8.79      3.75 o 
  -7  -5  10       58.14       58.96      7.74 o 
  -6  -5  10       52.31       56.03      6.79 o 
  -5  -5  10       36.63       33.14      4.97 o 
  -4  -5  10      278.97      243.35      6.95 o 
  -3  -5  10       90.38       95.49      4.18 o 
  -2  -5  10       99.95      105.49      4.20 o 
  -1  -5  10        0.24       -0.92      1.67 o 
   0  -5  10       63.24       57.67      6.35 o 
   1  -5  10       56.61       51.35      6.40 o 
   2  -5  10      188.46      197.19     12.39 o 
   3  -5  10      156.32      168.98     11.82 o 
   4  -5  10       20.71       20.35      3.70 o 
   5  -5  10        0.09       -1.59      3.32 o 
   6  -5  10        1.82        0.16      3.28 o 
  -7  -4  10       21.58       24.04      4.84 o 
  -6  -4  10        0.35        1.64      2.45 o 
  -5  -4  10        8.33        7.78      2.98 o 
  -4  -4  10      491.28      489.82     10.07 o 
  -3  -4  10       36.75       35.90      3.55 o 
  -2  -4  10       27.42       17.88      1.76 o 
  -1  -4  10       82.51       81.23      4.00 o 
   0  -4  10       26.58       27.28      4.85 o 
   1  -4  10       44.29       48.43      6.19 o 
   2  -4  10      276.33      256.27     14.11 o 
   3  -4  10      144.17      162.79     11.64 o 
   4  -4  10      222.34      215.25     13.83 o 
   5  -4  10        7.54       16.94      4.73 o 
   6  -4  10        0.55        7.66      3.96 o 
  -8  -3  10        0.55        0.72      3.22 o 
  -7  -3  10        2.36        5.35      3.22 o 
  -6  -3  10       40.89       34.52      5.21 o 
  -5  -3  10       11.36        7.67      2.14 o 
  -4  -3  10      144.29      134.84      5.00 o 
  -3  -3  10       50.56       52.36      2.97 o 
  -2  -3  10        0.11        1.00      1.55 o 
  -1  -3  10      232.75      234.09      8.76 o 
   0  -3  10        9.85       11.49      3.64 o 
   1  -3  10        0.93        0.46      2.49 o 
   2  -3  10        3.59        1.50      2.79 o 
   3  -3  10       24.45       24.04      5.47 o 
   4  -3  10        0.08       -0.44      2.78 o 
   5  -3  10       13.09       14.79      4.51 o 
   6  -3  10        2.71        5.86      3.42 o 
  -8  -2  10        0.46        0.10      2.56 o 
  -7  -2  10       11.89       10.53      3.70 o 
  -6  -2  10      259.36      255.37     10.37 o 
  -5  -2  10      114.64      131.21      9.67 o 
  -4  -2  10      389.99      397.67      8.79 o 
  -3  -2  10      132.63      128.60      5.19 o 
  -2  -2  10      444.16      430.55     12.27 o 
  -1  -2  10      541.60      509.75     24.16 o 
   0  -2  10      327.79      327.13     15.65 o 
   1  -2  10      425.71      454.20     19.13 o 
   2  -2  10       33.61       25.25      5.09 o 
   3  -2  10       45.08       40.38      6.23 o 
   4  -2  10       34.62       31.88      5.88 o 
   5  -2  10        0.33        2.74      3.28 o 
   6  -2  10       90.31       84.12      9.70 o 
  -8  -1  10        0.52        0.32      2.97 o 
  -7  -1  10      190.57      202.93     12.98 o 
  -6  -1  10       29.01       30.32      3.72 o 
  -5  -1  10        0.01        0.45      1.48 o 
  -4  -1  10        9.42       10.31      4.32 o 
  -3  -1  10       43.71       36.74      3.56 o 
  -2  -1  10      486.55      458.04     13.00 o 
  -1  -1  10      375.10      377.25      9.83 o 
   0  -1  10      556.63      565.86     21.49 o 
   1  -1  10       79.85       93.39      8.86 o 
   2  -1  10        6.00       11.82      4.16 o 
   3  -1  10       78.10       85.27      9.00 o 
   4  -1  10        2.68        4.41      3.10 o 
   5  -1  10        4.94        4.77      2.29 o 
  -7   0  10        9.16        7.01      3.90 o 
  -6   0  10        9.28        5.29      3.92 o 
  -5   0  10       55.35       64.15      7.78 o 
  -4   0  10      187.48      197.21      8.42 o 
  -3   0  10       56.63       51.13      4.37 o 
  -2   0  10        5.15        4.50      1.43 o 
  -1   0  10       44.32       51.18      3.78 o 
   0   0  10       46.88       40.23      6.00 o 
   1   0  10       35.24       40.87      6.32 o 
   2   0  10      105.87      115.21     10.42 o 
   3   0  10      194.52      237.52     15.27 o 
   4   0  10       71.66       79.37      6.60 o 
   5   0  10       34.17       43.63      8.15 o 
  -7   1  10        4.12       11.80      4.16 o 
  -6   1  10        2.16        2.09      3.14 o 
  -5   1  10      323.76      324.46     17.52 o 
  -4   1  10      343.44      375.68     12.20 o 
  -3   1  10        7.23       10.81      2.06 o 
  -2   1  10       72.03       83.06      5.88 o 
  -1   1  10     1307.90     1341.81     54.73 o 
   0   1  10      148.91      152.12     11.65 o 
   1   1  10       38.10       39.19      6.16 o 
   2   1  10       13.58       16.29      4.34 o 
   3   1  10       79.10      103.04     10.30 o 
   4   1  10       46.21       53.93      5.54 o 
   5   1  10        7.94        3.00      2.70 o 
  -7   2  10        3.77        6.34      3.93 o 
  -6   2  10        9.56       10.80      4.30 o 
  -5   2  10       11.97        9.48      3.20 o 
  -4   2  10       30.49       21.66      2.70 o 
  -3   2  10      605.35      579.96     12.68 o 
  -2   2  10      208.56      193.72      8.34 o 
  -1   2  10       60.83       53.58      4.32 o 
   0   2  10       46.06       48.15      7.01 o 
   1   2  10        1.09        1.22      2.97 o 
   2   2  10       73.39       78.92      9.13 o 
   3   2  10       17.84       23.01      3.85 o 
   4   2  10       23.65       17.80      8.21 o 
  -7   3  10        0.81        5.35      3.61 o 
  -6   3  10        0.68       -2.10      3.03 o 
  -5   3  10      132.46      129.98      6.23 o 
  -4   3  10       20.84       14.31      2.39 o 
  -3   3  10        6.37        4.61      5.73 o 
  -2   3  10       11.21       12.84      2.93 o 
  -1   3  10       49.13       51.83      4.56 o 
   0   3  10        0.27        6.53      3.71 o 
   1   3  10       36.64       32.68      6.39 o 
   2   3  10      113.00      126.45     12.05 o 
   3   3  10       15.98       14.38      3.58 o 
  -6   4  10       20.82       20.20      3.82 o 
  -5   4  10       46.15       49.92      4.06 o 
  -4   4  10        3.09        2.12      2.03 o 
  -3   4  10       83.56       73.40      5.74 o 
  -2   4  10       10.68        8.58      2.33 o 
  -1   4  10       37.34       37.16      4.10 o 
   0   4  10        0.08       -2.95      3.60 o 
   1   4  10        2.13       -1.08      2.84 o 
   2   4  10        4.47       11.04      5.09 o 
   3   4  10       42.93       48.10      6.22 o 
  -5   5  10        8.20       13.33      2.51 o 
  -4   5  10       23.10       28.86      4.02 o 
  -3   5  10       13.98       13.41      3.32 o 
  -2   5  10       72.17       90.31      7.23 o 
  -1   5  10       13.82       11.19      4.60 o 
   0   5  10       30.78       31.71      6.40 o 
   1   5  10        2.55       10.82      4.65 o 
  -4   6  10       38.01       46.61      5.24 o 
  -3   6  10       16.88       15.41      3.34 o 
  -2   6  10        0.34        1.97      2.22 o 
  -1   6  10       45.29       48.52      7.92 o 
   0   6  10        8.74        9.66      4.20 o 
  -1 -14  11        5.55        5.70      5.75 o 
   0 -14  11        0.16        3.67      4.50 o 
   1 -14  11       37.85       40.98      4.85 o 
   2 -14  11      122.15      130.33      8.62 o 
   3 -14  11      281.21      271.55     12.43 o 
  -3 -13  11       77.43      102.33      7.90 o 
  -2 -13  11       57.52       76.30      6.69 o 
  -1 -13  11       20.03       23.97      3.01 o 
   0 -13  11        4.80        4.36      4.09 o 
   1 -13  11        0.30        0.56      2.52 o 
   2 -13  11       23.90       35.31      4.76 o 
   3 -13  11        8.76        6.84      2.71 o 
   4 -13  11       24.76       20.87      5.43 o 
  -4 -12  11       58.85       74.54      9.88 o 
  -3 -12  11        1.27        7.51      4.66 o 
  -2 -12  11       11.93       11.63      6.94 o 
  -1 -12  11       12.93       18.54      2.60 o 
   0 -12  11      124.57      104.04      7.06 o 
   1 -12  11       21.33       17.10      3.54 o 
   2 -12  11        0.67       -0.17      2.01 o 
   3 -12  11        0.70        2.95      2.26 o 
   4 -12  11       73.39       76.66      6.86 o 
   5 -12  11       56.35       59.30     10.94 o 
  -5 -11  11        7.40        9.35      3.21 o 
  -4 -11  11        0.08        3.49      2.87 o 
  -3 -11  11        7.83       17.24      5.73 o 
  -2 -11  11       31.77       42.01      4.62 o 
  -1 -11  11      357.32      350.35     12.77 o 
   0 -11  11      224.97      217.72     11.64 o 
   1 -11  11       10.08       13.40      2.48 o 
   2 -11  11      258.91      252.80      8.96 o 
   3 -11  11       69.73       80.11      6.17 o 
   4 -11  11       16.08       20.27      5.62 o 
   5 -11  11        9.81        7.78      5.03 o 
  -5 -10  11       13.28       22.88      4.24 o 
  -4 -10  11        0.64        4.71      2.62 o 
  -3 -10  11      180.89      195.62      9.16 o 
  -2 -10  11      105.68      110.68      4.53 o 
  -1 -10  11       42.01       42.95      2.50 o 
   0 -10  11       18.55       15.93      2.61 o 
   1 -10  11        1.17       -2.58      2.32 o 
   2 -10  11      172.11      180.83      8.94 o 
   3 -10  11       65.58       62.14      5.36 o 
   4 -10  11       15.94       16.06      5.43 o 
   5 -10  11       53.35       60.15      8.55 o 
  -6  -9  11       23.52       21.72      3.66 o 
  -5  -9  11       29.59       33.10      4.55 o 
  -4  -9  11       72.59       85.30      5.16 o 
  -3  -9  11       43.56       41.97      3.93 o 
  -2  -9  11      259.50      249.21      6.64 o 
  -1  -9  11       80.88       80.41      4.60 o 
   0  -9  11     1126.54     1113.67     23.52 o 
   1  -9  11       53.78       51.29      8.28 o 
   2  -9  11       17.98       20.99      3.44 o 
   3  -9  11        0.73       -0.75      2.90 o 
   4  -9  11        1.78        8.43      3.73 o 
   5  -9  11        5.65        1.56      3.20 o 
   6  -9  11       13.38       23.17      5.45 o 
  -6  -8  11        9.14       10.09      3.85 o 
  -5  -8  11        0.01        0.40      2.38 o 
  -4  -8  11       68.44       65.57      5.35 o 
  -3  -8  11       75.97       80.47      7.02 o 
  -2  -8  11       18.19       15.62      2.70 o 
  -1  -8  11      266.80      249.98      9.26 o 
   0  -8  11       15.40        8.89      2.73 o 
   1  -8  11      349.84      360.71     17.53 o 
   2  -8  11      127.06      124.89     10.78 o 
   3  -8  11       80.48       89.66      9.26 o 
   4  -8  11       11.02       14.77      4.82 o 
   5  -8  11       76.28       79.48      9.38 o 
   6  -8  11       33.00       43.80      7.43 o 
  -6  -7  11       13.20       10.64      3.84 o 
  -5  -7  11      157.42      173.40     11.83 o 
  -4  -7  11       56.85       51.55      4.57 o 
  -3  -7  11      442.84      420.74      9.78 o 
  -2  -7  11        0.94       -2.64      1.92 o 
  -1  -7  11      216.82      195.30      8.19 o 
   0  -7  11      318.38      297.35     15.13 o 
   1  -7  11       57.68       61.54      7.28 o 
   2  -7  11      128.51      117.80     10.10 o 
   3  -7  11       17.78       20.16      5.00 o 
   4  -7  11       65.83       62.47      8.41 o 
   5  -7  11        6.65       18.95      5.54 o 
   6  -7  11       13.21        6.41      3.82 o 
  -7  -6  11        0.18       -0.44      2.56 o 
  -6  -6  11      308.79      327.39     17.00 o 
  -5  -6  11        0.96        2.34      2.31 o 
  -4  -6  11      124.43      125.91      6.73 o 
  -3  -6  11       63.56       63.17      3.63 o 
  -2  -6  11      222.03      216.36      8.55 o 
  -1  -6  11        0.01        0.60      1.70 o 
   0  -6  11       27.78       16.71      4.10 o 
   1  -6  11       19.53       15.94      3.91 o 
   2  -6  11       88.45       90.27      9.05 o 
   3  -6  11       12.15       12.76      4.00 o 
   4  -6  11        2.76        4.29      3.30 o 
   5  -6  11        1.62        1.08      3.44 o 
   6  -6  11        7.13       10.32      4.42 o 
  -7  -5  11       14.52       24.24      5.59 o 
  -6  -5  11      128.23      137.20     10.59 o 
  -5  -5  11        2.76        4.21      2.06 o 
  -4  -5  11       29.03       24.75      2.45 o 
  -3  -5  11      246.05      243.17      6.93 o 
  -2  -5  11      120.88      122.38      4.59 o 
  -1  -5  11       16.42       14.85      2.67 o 
   0  -5  11      223.51      223.37     13.00 o 
   1  -5  11      244.49      252.53     14.21 o 
   2  -5  11       65.30       63.17      7.30 o 
   3  -5  11       82.05       81.70      8.82 o 
   4  -5  11       30.41       36.77      6.19 o 
   5  -5  11       47.89       37.71      6.54 o 
   6  -5  11       23.96       25.87      6.28 o 
  -7  -4  11       20.53       19.59      4.72 o 
  -6  -4  11       56.90       45.59      4.59 o 
  -5  -4  11        3.15        4.12      2.17 o 
  -4  -4  11      516.93      485.01     10.31 o 
  -3  -4  11        0.02       -2.47      2.04 o 
  -2  -4  11       24.80       24.52      3.25 o 
  -1  -4  11       18.19       28.88      4.90 o 
   0  -4  11       22.62       23.61      4.59 o 
   1  -4  11       56.39       62.84      7.20 o 
   2  -4  11        8.60       10.83      4.11 o 
   3  -4  11        4.19        1.83      3.13 o 
   4  -4  11       14.87       18.04      4.77 o 
   5  -4  11       41.11       45.90      7.31 o 
   6  -4  11        2.73       -1.09      3.25 o 
  -7  -3  11       12.34        8.68      3.65 o 
  -6  -3  11      175.33      183.55      8.92 o 
  -5  -3  11      146.81      127.21     11.03 o 
  -4  -3  11        0.47       -1.56      1.65 o 
  -3  -3  11        0.13        4.04      2.04 o 
  -2  -3  11      410.94      412.02     14.70 o 
  -1  -3  11       75.90       79.43      7.79 o 
   0  -3  11       90.74       88.61      8.43 o 
   1  -3  11       25.95       16.66      4.82 o 
   2  -3  11        2.55        8.22      4.15 o 
   3  -3  11        5.29        9.43      3.89 o 
   4  -3  11       17.06       16.31      5.05 o 
   5  -3  11        0.02       -0.05      2.74 o 
  -7  -2  11       27.09       42.61      7.70 o 
  -6  -2  11        0.02       -1.17      3.41 o 
  -5  -2  11      189.55      200.29     13.90 o 
  -4  -2  11      143.74      154.79      7.44 o 
  -3  -2  11       17.09       14.41      2.67 o 
  -2  -2  11      677.67      647.60     16.40 o 
  -1  -2  11        0.07       -1.27      2.81 o 
   0  -2  11        5.25        1.64      2.98 o 
   1  -2  11        2.01        1.61      2.62 o 
   2  -2  11      274.81      278.48     16.31 o 
   3  -2  11       20.45       23.69      5.06 o 
   4  -2  11        3.25        1.77      3.33 o 
   5  -2  11       54.70       64.71      8.63 o 
  -7  -1  11        0.02        2.53      4.17 o 
  -6  -1  11        0.13        0.48      3.19 o 
  -5  -1  11       19.12       32.32      6.05 o 
  -4  -1  11       27.06       26.13      3.38 o 
  -3  -1  11       12.83       10.06      2.37 o 
  -2  -1  11        2.73        2.67      2.11 o 
  -1  -1  11      223.22      213.76     13.20 o 
   0  -1  11      248.26      269.73     15.26 o 
   1  -1  11      993.47     1049.58     33.14 o 
   2  -1  11        0.46        7.17      4.12 o 
   3  -1  11        0.07       -0.81      3.55 o 
   4  -1  11      102.68      131.04     11.99 o 
   5  -1  11       33.87       33.07      6.49 o 
  -7   0  11       66.90       80.50     10.03 o 
  -6   0  11        9.48       12.86      4.34 o 
  -5   0  11        1.43        3.25      4.11 o 
  -4   0  11       94.67       89.41      6.07 o 
  -3   0  11      332.07      314.41     11.40 o 
  -2   0  11       33.43       35.22      5.83 o 
  -1   0  11     1496.51     1400.40     38.48 o 
   0   0  11      154.21      157.06     11.99 o 
   1   0  11      108.89      102.42      9.93 o 
   2   0  11        4.72        7.31      4.54 o 
   3   0  11        2.99        9.57      4.12 o 
   4   0  11        9.27       26.06      6.52 o 
  -7   1  11        1.39        5.47      3.64 o 
  -6   1  11      118.48      136.72     12.11 o 
  -5   1  11       94.86      109.70     10.64 o 
  -4   1  11       60.28       66.64      5.47 o 
  -3   1  11       40.33       50.69      3.77 o 
  -2   1  11       77.34       77.57      5.21 o 
  -1   1  11        1.90        5.20      3.25 o 
   0   1  11      661.87      663.35     26.18 o 
   1   1  11        0.24        0.63      2.69 o 
   2   1  11      135.31      143.34     12.41 o 
   3   1  11        0.01       -0.20      3.59 o 
   4   1  11       25.79       33.33      7.05 o 
  -6   2  11        1.52        5.83      4.33 o 
  -5   2  11       38.83       30.50      6.00 o 
  -4   2  11       37.72       46.85      3.86 o 
  -3   2  11       38.34       35.50      4.03 o 
  -2   2  11      361.94      380.86     21.47 o 
  -1   2  11      160.66      159.04     12.62 o 
   0   2  11       23.98       27.30      5.75 o 
   1   2  11        0.16        4.79      4.10 o 
   2   2  11       19.03       19.22      5.10 o 
   3   2  11       45.74       42.90      7.47 o 
  -6   3  11        5.42       10.98      3.29 o 
  -5   3  11        2.67       -0.46      3.18 o 
  -4   3  11       86.96       80.31      5.05 o 
  -3   3  11       78.29       89.62      6.30 o 
  -2   3  11       10.43        5.38      2.26 o 
  -1   3  11       63.92       60.65      8.23 o 
   0   3  11        3.13        6.50      3.88 o 
   1   3  11        2.82        6.22      3.73 o 
   2   3  11       43.96       49.92      8.06 o 
  -5   4  11       28.46       30.91      3.55 o 
  -4   4  11      259.13      267.22     11.54 o 
  -3   4  11        0.54        1.36      2.41 o 
  -2   4  11      128.32      125.32     11.77 o 
  -1   4  11       84.36       75.99      9.60 o 
   0   4  11       28.29       34.89      6.90 o 
   1   4  11        0.02        3.46      2.62 o 
  -4   5  11        2.16        6.06      2.47 o 
  -3   5  11        8.77        9.62      3.09 o 
  -2   5  11        9.22       15.74      5.38 o 
  -1   5  11       96.45      114.49     12.18 o 
   0   5  11        6.99       13.77      5.09 o 
  -1 -14  12       84.41      111.46     12.19 o 
   0 -14  12        0.19        1.52      6.74 o 
   1 -14  12        7.48       15.98      6.37 o 
   2 -14  12        9.86        7.61      4.31 o 
  -2 -13  12        0.14       -0.94      2.53 o 
  -1 -13  12        2.69        3.41      2.30 o 
   0 -13  12       47.98       51.26      5.25 o 
   1 -13  12       13.63       11.17      3.04 o 
   2 -13  12        3.59        1.92      2.14 o 
   3 -13  12       47.40       51.15      4.59 o 
  -3 -12  12        0.60        8.74      4.12 o 
  -2 -12  12        9.71        6.57      4.26 o 
  -1 -12  12        3.94        2.23      4.17 o 
   0 -12  12        2.99        0.26      1.87 o 
   1 -12  12      145.87      138.93      6.87 o 
   2 -12  12      167.20      157.53      7.46 o 
   3 -12  12      165.18      159.72      8.03 o 
   4 -12  12      212.29      224.82     11.74 o 
  -4 -11  12       68.10       76.38      9.66 o 
  -3 -11  12        2.62        0.44      3.90 o 
  -2 -11  12        0.26       -0.37      2.32 o 
  -1 -11  12        0.01       -0.68      1.68 o 
   0 -11  12      127.12      114.34      5.95 o 
   1 -11  12       79.80       82.98      5.28 o 
   2 -11  12      122.95      125.61      7.91 o 
   3 -11  12       36.05       31.93      4.30 o 
   4 -11  12        0.32       -3.78      3.73 o 
  -5 -10  12      107.05      114.53      6.45 o 
  -4 -10  12       21.68       23.65      2.93 o 
  -3 -10  12       35.77       28.22      3.12 o 
  -2 -10  12        1.17        2.72      1.65 o 
  -1 -10  12       23.27       15.78      1.95 o 
   0 -10  12       65.42       65.55      5.74 o 
   1 -10  12      632.57      624.81     17.65 o 
   2 -10  12        1.09        1.11      2.91 o 
   3 -10  12      202.51      224.89     15.63 o 
   4 -10  12        4.20        9.01      5.43 o 
   5 -10  12        0.09       -2.01      3.40 o 
  -5  -9  12        2.26        1.93      2.33 o 
  -4  -9  12       59.95       64.15      4.55 o 
  -3  -9  12       35.30       43.05      3.71 o 
  -2  -9  12        5.15        6.31      1.88 o 
  -1  -9  12      729.73      726.55     12.37 o 
   0  -9  12      294.21      296.67     11.55 o 
   1  -9  12      279.75      274.51     16.00 o 
   2  -9  12        5.79        2.16      3.58 o 
   3  -9  12        6.63        9.22      4.20 o 
   4  -9  12        2.42        1.68      3.66 o 
   5  -9  12        1.28       -1.22      3.33 o 
  -6  -8  12        0.00        2.13      3.08 o 
  -5  -8  12       14.12        9.24      2.88 o 
  -4  -8  12      140.85      146.21      7.76 o 
  -3  -8  12       82.25       66.68      4.09 o 
  -2  -8  12       43.94       40.13      4.01 o 
  -1  -8  12      188.66      181.51      8.23 o 
   0  -8  12       82.99       78.04      8.07 o 
   1  -8  12       50.87       58.16      7.52 o 
   2  -8  12      205.08      210.42     14.42 o 
   3  -8  12       45.58       49.77      7.51 o 
   4  -8  12        7.79        8.52      3.94 o 
   5  -8  12       69.00       71.68      9.25 o 
  -6  -7  12       53.44       65.48      7.96 o 
  -5  -7  12       27.93       34.95      7.44 o 
  -4  -7  12      237.57      233.03     11.15 o 
  -3  -7  12       50.15       45.18      4.40 o 
  -2  -7  12      246.96      205.75      8.80 o 
  -1  -7  12      109.50      105.89      6.37 o 
   0  -7  12       45.26       46.33      6.72 o 
   1  -7  12       30.30       27.72      5.53 o 
   2  -7  12        7.97        6.18      3.53 o 
   3  -7  12       44.41       40.63      6.62 o 
   4  -7  12        2.39       -0.76      3.79 o 
   5  -7  12      192.15      181.75     14.30 o 
  -6  -6  12        9.35       11.42      2.63 o 
  -5  -6  12      175.67      173.00     10.65 o 
  -4  -6  12      126.27      129.59      8.00 o 
  -3  -6  12        2.56        0.85      2.90 o 
  -2  -6  12       70.49       57.93      4.76 o 
  -1  -6  12       78.72       73.80      5.41 o 
   0  -6  12       14.24        9.67      3.36 o 
   1  -6  12       13.30       12.35      4.38 o 
   2  -6  12       74.24       58.48      7.76 o 
   3  -6  12       37.23       30.51      6.23 o 
   4  -6  12      108.49      118.27     11.21 o 
   5  -6  12       28.44       34.65      6.64 o 
  -6  -5  12       27.09       20.97      5.23 o 
  -5  -5  12       10.26        8.23      4.15 o 
  -4  -5  12        0.12       -4.96      3.00 o 
  -3  -5  12        6.62        6.35      2.15 o 
  -2  -5  12      801.78      737.28     23.57 o 
  -1  -5  12        8.86        7.99      3.45 o 
   0  -5  12      103.11      104.00      9.44 o 
   1  -5  12       11.62       13.49      4.14 o 
   2  -5  12       14.54       15.22      4.93 o 
   3  -5  12        0.21       -0.79      2.51 o 
   4  -5  12       29.27       35.54      7.09 o 
   5  -5  12       21.63       32.77      6.51 o 
  -7  -4  12        3.02       10.02      4.92 o 
  -6  -4  12       15.78       12.94      5.08 o 
  -5  -4  12       18.14       27.00      5.77 o 
  -4  -4  12      183.75      155.86      7.71 o 
  -3  -4  12        0.45        1.72      2.34 o 
  -2  -4  12       49.81       33.38      3.80 o 
  -1  -4  12       65.58       71.80      7.74 o 
   0  -4  12        3.89       -0.83      3.50 o 
   1  -4  12       39.39       31.36      5.45 o 
   2  -4  12       31.44       44.97      7.13 o 
   3  -4  12        1.79        3.72      3.19 o 
   4  -4  12        0.03        3.02      3.61 o 
   5  -4  12        8.14       16.45      5.93 o 
  -7  -3  12       12.34       13.72      4.87 o 
  -6  -3  12       13.76       18.54      5.02 o 
  -5  -3  12        1.26        0.74      3.10 o 
  -4  -3  12      107.08      108.06      6.81 o 
  -3  -3  12       62.25       73.51      5.58 o 
  -2  -3  12      281.21      286.14     28.96 o 
  -1  -3  12       44.14       47.05      6.64 o 
   0  -3  12      578.21      554.94     22.84 o 
   1  -3  12      412.86      427.75     20.26 o 
   2  -3  12       11.50       18.04      5.16 o 
   3  -3  12      281.20      305.19     17.86 o 
   4  -3  12        1.31        6.13      4.43 o 
   5  -3  12        1.53        3.95      4.29 o 
  -7  -2  12       46.06       45.86      7.96 o 
  -6  -2  12        2.65        0.04      3.09 o 
  -5  -2  12      165.11      171.67     13.36 o 
  -4  -2  12       74.40       74.24     10.56 o 
  -3  -2  12        3.65        3.65      1.96 o 
  -2  -2  12        3.68        2.78      2.44 o 
  -1  -2  12       10.82        7.95      3.36 o 
   0  -2  12      194.84      188.15     13.18 o 
   1  -2  12       48.75       49.24      7.37 o 
   2  -2  12      165.52      183.58     14.00 o 
   3  -2  12        6.37        7.53      3.79 o 
   4  -2  12        2.17        8.81      4.82 o 
  -7  -1  12        3.30       -0.14      3.63 o 
  -6  -1  12       16.94       14.01      4.73 o 
  -5  -1  12       32.52       38.64      6.74 o 
  -4  -1  12       18.77       15.15      2.94 o 
  -3  -1  12       45.04       46.59      4.57 o 
  -2  -1  12        0.02       -4.09      3.31 o 
  -1  -1  12      233.56      228.63     14.37 o 
   0  -1  12        1.23       -0.32      3.11 o 
   1  -1  12      317.59      319.26     18.19 o 
   2  -1  12       19.20       17.59      5.51 o 
   3  -1  12      124.78      126.93     12.14 o 
   4  -1  12        6.23        6.11      4.68 o 
  -6   0  12      116.64      159.33     13.64 o 
  -5   0  12       26.80       30.65      6.51 o 
  -4   0  12       10.16       12.81      3.01 o 
  -3   0  12      436.51      437.48     12.99 o 
  -2   0  12      381.14      349.82     18.01 o 
  -1   0  12        2.45        1.31      2.94 o 
   0   0  12       43.26       43.98      6.99 o 
   1   0  12      578.30      576.48     25.55 o 
   2   0  12      172.72      186.99     14.73 o 
   3   0  12       38.63       29.19      5.95 o 
  -6   1  12        8.36       12.72      4.28 o 
  -5   1  12       43.82       52.66      7.78 o 
  -4   1  12        1.25        0.91      1.70 o 
  -3   1  12        0.01       -3.56      2.98 o 
  -2   1  12       58.82       59.84      7.71 o 
  -1   1  12      180.58      173.88     13.26 o 
   0   1  12       78.35       78.19      9.34 o 
   1   1  12        0.32        2.13      3.37 o 
   2   1  12       22.47       17.32      5.54 o 
   3   1  12        2.81       -0.30      3.40 o 
  -5   2  12       34.74       51.53      5.40 o 
  -4   2  12        9.90       10.40      2.49 o 
  -3   2  12       43.00       42.95      6.75 o 
  -2   2  12       10.12       14.82      4.83 o 
  -1   2  12        8.43       13.80      4.83 o 
   0   2  12        0.01        9.60      4.92 o 
   1   2  12       41.95       29.67      6.52 o 
   2   2  12        0.01        3.14      3.57 o 
  -5   3  12        1.08        1.08      2.57 o 
  -4   3  12        4.16        2.66      1.93 o 
  -3   3  12       62.05       60.94      8.26 o 
  -2   3  12       25.02       27.24      5.71 o 
  -1   3  12       14.25       21.47      6.01 o 
   0   3  12       31.45       30.92      6.95 o 
   1   3  12       86.38       75.47     10.13 o 
  -3   4  12       69.51       83.67     10.04 o 
  -2   4  12        1.71       -1.29      2.99 o 
  -1   4  12        2.77        4.64      3.84 o 
  -2 -13  13       69.81       84.08     10.45 o 
  -1 -13  13        0.97        0.58      3.58 o 
   0 -13  13        2.78        4.13      1.96 o 
   1 -13  13        0.24        1.42      1.79 o 
   2 -13  13       79.10       81.70      7.52 o 
  -3 -12  13       51.12       71.15      9.91 o 
  -2 -12  13       39.31       51.89      8.37 o 
  -1 -12  13       27.45       25.42      4.08 o 
   0 -12  13      114.71      127.72      6.70 o 
   1 -12  13      165.60      186.56      8.14 o 
   2 -12  13        2.01        3.74      2.10 o 
   3 -12  13        8.68       11.36      3.59 o 
  -4 -11  13        3.54        7.23      3.11 o 
  -3 -11  13       69.01       64.25      8.77 o 
  -2 -11  13        3.86        5.18      2.81 o 
  -1 -11  13       50.95       54.93      4.20 o 
   0 -11  13       12.69        9.57      2.21 o 
   1 -11  13       14.90       21.00      5.25 o 
   2 -11  13       85.82       80.33      6.66 o 
   3 -11  13       70.80       69.48      9.37 o 
   4 -11  13      103.07      102.20     11.42 o 
  -4 -10  13       11.03        8.79      2.51 o 
  -3 -10  13       18.96       15.55      2.40 o 
  -2 -10  13      181.01      180.37      7.35 o 
  -1 -10  13       41.07       45.13      3.82 o 
   0 -10  13       50.35       53.34      5.39 o 
   1 -10  13      344.75      362.81     19.56 o 
   2 -10  13      331.65      365.01     20.05 o 
   3 -10  13      212.07      220.42     15.75 o 
   4 -10  13        1.70       10.60      5.25 o 
  -5  -9  13        7.75       10.45      2.90 o 
  -4  -9  13       60.38       64.27      5.47 o 
  -3  -9  13        0.12        3.23      3.37 o 
  -2  -9  13        7.58        4.57      2.01 o 
  -1  -9  13        5.45        6.80      3.38 o 
   0  -9  13       26.65       26.40      5.63 o 
   1  -9  13       35.06       32.78      5.89 o 
   2  -9  13       20.74       37.04      6.77 o 
   3  -9  13       75.51       68.52      9.15 o 
   4  -9  13       91.39      109.03     11.56 o 
  -5  -8  13        6.10        4.08      3.34 o 
  -4  -8  13        3.29        2.78      3.53 o 
  -3  -8  13      130.02      136.77      7.57 o 
  -2  -8  13        2.75        2.43      2.03 o 
  -1  -8  13      238.54      209.09     13.61 o 
   0  -8  13        0.77       -4.12      3.62 o 
   1  -8  13      128.11      143.51     11.98 o 
   2  -8  13       66.04       79.08      9.38 o 
   3  -8  13       20.51       23.04      5.71 o 
   4  -8  13        1.88       -2.47      3.34 o 
  -6  -7  13        2.37        3.48      3.92 o 
  -5  -7  13        0.00        4.03      4.34 o 
  -4  -7  13      156.42      160.98     12.58 o 
  -3  -7  13       20.99       20.60      3.24 o 
  -2  -7  13       52.04       52.42      4.74 o 
  -1  -7  13       17.85       19.22      4.79 o 
   0  -7  13      143.24      145.76     11.58 o 
   1  -7  13        0.23        0.72      3.25 o 
   2  -7  13        0.27       -3.51      3.63 o 
   3  -7  13        1.57        5.94      3.86 o 
   4  -7  13       28.82       28.16      6.28 o 
  -6  -6  13        2.55       18.85      5.87 o 
  -5  -6  13       28.67       34.56      6.48 o 
  -4  -6  13      240.39      231.19     15.19 o 
  -3  -6  13       10.71       11.69      2.70 o 
  -2  -6  13      127.69      108.61      6.74 o 
  -1  -6  13      138.78      141.71     11.01 o 
   0  -6  13      233.20      211.39     13.97 o 
   1  -6  13       17.60       12.90      4.11 o 
   2  -6  13        5.01        2.44      2.79 o 
   3  -6  13       82.34       82.13      9.79 o 
   4  -6  13        5.16       10.80      4.89 o 
  -6  -5  13       12.73       21.90      6.19 o 
  -5  -5  13       24.72       21.73      5.75 o 
  -4  -5  13        6.11        2.00      2.95 o 
  -3  -5  13       24.33       14.73      2.81 o 
  -2  -5  13      246.96      244.57     10.19 o 
  -1  -5  13       59.98       53.31      6.80 o 
   0  -5  13        2.46        0.29      3.22 o 
   1  -5  13       38.29       48.26      7.20 o 
   2  -5  13       38.77       45.42      7.38 o 
   3  -5  13       67.49       76.19      9.39 o 
   4  -5  13       15.95       21.66      5.98 o 
  -6  -4  13        1.98        4.99      3.46 o 
  -5  -4  13       30.16       33.54      6.24 o 
  -4  -4  13       68.95       86.80      9.59 o 
  -3  -4  13       28.19       24.49      3.60 o 
  -2  -4  13       42.49       39.02      4.31 o 
  -1  -4  13        0.46        3.45      3.12 o 
   0  -4  13      109.44      103.76     10.06 o 
   1  -4  13       62.69       74.68      8.91 o 
   2  -4  13       19.70       28.21      6.38 o 
   3  -4  13      102.61      119.13     11.52 o 
   4  -4  13        5.41        0.99      3.34 o 
  -6  -3  13        2.18        3.89      3.69 o 
  -5  -3  13       97.51      122.16     11.68 o 
  -4  -3  13       16.36       13.72      2.98 o 
  -3  -3  13      231.19      216.17      9.77 o 
  -2  -3  13      122.57      104.24      9.49 o 
  -1  -3  13        4.91        2.67      2.44 o 
   0  -3  13      175.30      176.96     13.30 o 
   1  -3  13       61.59       52.15      7.45 o 
   2  -3  13        4.32        9.12      4.21 o 
   3  -3  13      143.66      155.68     13.51 o 
   4  -3  13       96.90      109.91     11.74 o 
  -6  -2  13       37.56       46.99      7.77 o 
  -5  -2  13        5.33       10.16      4.74 o 
  -4  -2  13       19.10       24.55      3.38 o 
  -3  -2  13        5.52        6.64      2.77 o 
  -2  -2  13        0.08        1.36      2.86 o 
  -1  -2  13       58.79       63.18      7.99 o 
   0  -2  13       13.51       14.45      4.50 o 
   1  -2  13      139.91      146.66     12.74 o 
   2  -2  13      208.81      232.96     16.47 o 
   3  -2  13      321.49      375.72     21.19 o 
  -6  -1  13       16.16       21.68      6.34 o 
  -5  -1  13       26.72       29.56      6.65 o 
  -4  -1  13        3.46        1.19      2.09 o 
  -3  -1  13        5.53        4.93      4.48 o 
  -2  -1  13       25.52       17.12      4.22 o 
  -1  -1  13       78.97       77.23      9.07 o 
   0  -1  13       82.97      102.31     10.57 o 
   1  -1  13      180.52      191.78     14.63 o 
   2  -1  13       86.36       86.25     10.34 o 
   3  -1  13        3.84       14.19      5.68 o 
  -5   0  13        0.06       -2.57      3.46 o 
  -4   0  13       75.15       90.43      6.72 o 
  -3   0  13        7.80        7.09      3.80 o 
  -2   0  13        0.40        2.62      3.44 o 
  -1   0  13       10.64       14.11      4.73 o 
   0   0  13        4.62       -0.07      3.38 o 
   1   0  13       36.26       42.75      7.35 o 
   2   0  13       95.59      107.16     11.79 o 
  -5   1  13      153.32      183.66      9.94 o 
  -4   1  13       15.45       10.92      2.92 o 
  -3   1  13       37.62       24.63      5.19 o 
  -2   1  13       11.57       20.82      5.06 o 
  -1   1  13       45.73       42.21      7.30 o 
   0   1  13      132.51      152.46     13.57 o 
   1   1  13       28.17       25.80      6.13 o 
  -4   2  13        5.80        5.22      3.77 o 
  -3   2  13        1.00        2.39      3.61 o 
  -2   2  13       26.87       25.92      5.66 o 
  -1   2  13       48.24       61.77      8.97 o 
   0   2  13        8.10       12.17      4.57 o 
   0 -13  14       18.65       19.74      3.56 o 
  -2 -12  14        9.83       19.09      4.17 o 
  -1 -12  14        0.72        0.48      2.71 o 
   0 -12  14        0.05        3.71      2.16 o 
   1 -12  14        0.05       -1.54      2.54 o 
   2 -12  14       44.22       42.58      5.30 o 
  -3 -11  14       55.34       54.96      8.43 o 
  -2 -11  14       32.22       41.97      4.99 o 
  -1 -11  14        0.37        0.09      2.21 o 
   0 -11  14        0.52       -1.40      2.20 o 
   1 -11  14       33.10       29.86      6.49 o 
   2 -11  14       15.68       12.42      4.63 o 
   3 -11  14      182.06      188.89     15.58 o 
  -4 -10  14        2.69        1.28      3.11 o 
  -3 -10  14        6.10       10.21      3.81 o 
  -2 -10  14        6.97       10.21      3.18 o 
  -1 -10  14        0.88       -3.22      3.43 o 
   0 -10  14       25.94       17.34      4.83 o 
   1 -10  14      150.72      163.07     13.48 o 
   2 -10  14       50.33       52.97      8.27 o 
   3 -10  14        5.97       13.31      5.19 o 
  -4  -9  14       55.23       55.65      7.76 o 
  -3  -9  14        0.03       -1.50      2.11 o 
  -2  -9  14       35.68       43.10      4.49 o 
  -1  -9  14       66.62       77.41      8.80 o 
   0  -9  14       61.04       58.98      8.31 o 
   1  -9  14      100.47      100.70     10.53 o 
   2  -9  14       24.73       19.49      5.41 o 
   3  -9  14       32.93       42.44      7.73 o 
  -5  -8  14        0.48       -3.32      3.41 o 
  -4  -8  14       40.12       33.71      6.42 o 
  -3  -8  14        3.15        7.30      2.63 o 
  -2  -8  14      166.60      161.77      9.94 o 
  -1  -8  14        8.82        8.21      3.30 o 
   0  -8  14      155.05      145.04     12.09 o 
   1  -8  14       62.31       81.32      9.66 o 
   2  -8  14       33.73       35.27      6.69 o 
   3  -8  14       13.81       13.25      5.72 o 
   4  -8  14        0.47        0.05      3.35 o 
  -5  -7  14       83.95       88.94     10.02 o 
  -4  -7  14        8.16        4.68      3.93 o 
  -3  -7  14       90.38       74.98      5.84 o 
  -2  -7  14      147.89      144.93      8.20 o 
  -1  -7  14        2.25        1.32      2.68 o 
   0  -7  14        6.36        6.34      3.28 o 
   1  -7  14       73.83       81.31      9.44 o 
   2  -7  14        7.22        7.70      4.73 o 
   3  -7  14       10.98        7.31      4.28 o 
   4  -7  14       29.60       37.78      7.34 o 
  -5  -6  14        1.54        2.05      3.75 o 
  -4  -6  14        4.37        2.82      3.39 o 
  -3  -6  14       17.76       14.80      3.13 o 
  -2  -6  14       12.17        9.86      2.84 o 
  -1  -6  14        0.02        1.70      3.28 o 
   0  -6  14      496.94      514.42     23.30 o 
   1  -6  14        8.51       14.67      4.51 o 
   2  -6  14       48.04       58.64      8.43 o 
   3  -6  14        2.48       13.03      4.52 o 
   4  -6  14       23.65       40.42      8.01 o 
  -5  -5  14       21.62       37.25      7.24 o 
  -4  -5  14        0.13        0.32      3.33 o 
  -3  -5  14       57.20       54.95      5.29 o 
  -2  -5  14      134.74      115.94      9.47 o 
  -1  -5  14       11.08        5.13      3.15 o 
   0  -5  14        9.43        2.99      3.11 o 
   1  -5  14       10.24        6.85      4.07 o 
   2  -5  14        4.98       12.51      4.87 o 
   3  -5  14        1.97       13.20      5.56 o 
  -5  -4  14        2.93        7.22      4.30 o 
  -4  -4  14       18.37       26.48      6.16 o 
  -3  -4  14        5.99        3.29      2.18 o 
  -2  -4  14        1.35        8.48      4.34 o 
  -1  -4  14       33.87       47.34      7.29 o 
   0  -4  14      142.80      156.58     12.80 o 
   1  -4  14        4.31       10.28      4.97 o 
   2  -4  14      280.70      295.87     18.58 o 
   3  -4  14       84.39      103.70     11.62 o 
  -5  -3  14       24.87       30.86      6.51 o 
  -4  -3  14       15.22       24.17      6.34 o 
  -3  -3  14       19.96       25.64      4.05 o 
  -2  -3  14       54.75       53.41      7.37 o 
  -1  -3  14        0.16       -2.90      3.81 o 
   0  -3  14        0.87        4.20      3.20 o 
   1  -3  14        0.04        3.83      3.54 o 
   2  -3  14       27.21       20.65      5.72 o 
   3  -3  14       35.96       32.85      7.25 o 
  -5  -2  14        3.32        0.82      3.71 o 
  -4  -2  14        5.23        9.31      4.29 o 
  -3  -2  14        8.71       15.40      3.33 o 
  -2  -2  14        0.60       -1.47      2.70 o 
  -1  -2  14        0.60        4.18      3.48 o 
   0  -2  14       42.70       41.62      7.36 o 
   1  -2  14       54.74       55.54      8.47 o 
   2  -2  14        0.10        4.87      4.63 o 
  -5  -1  14       13.78        8.16      4.30 o 
  -4  -1  14       98.51      122.25      8.15 o 
  -3  -1  14       32.12       36.93      6.57 o 
  -2  -1  14       35.90       38.40      6.72 o 
  -1  -1  14      256.32      275.97     17.60 o 
   0  -1  14       44.00       37.34      7.32 o 
   1  -1  14        0.86       -4.88      3.93 o 
   2  -1  14       22.31       21.04      6.25 o 
  -4   0  14       24.37       40.66      4.98 o 
  -3   0  14       26.33       25.53      5.44 o 
  -2   0  14        2.99        6.84      3.67 o 
  -1   0  14        6.95        6.09      4.17 o 
   0   0  14       56.15       65.57      9.66 o 
   1   0  14       53.84       56.36      8.83 o 
  -3   1  14       55.29       56.15      8.37 o 
  -2   1  14        6.75        2.18      3.26 o 
  -1   1  14        2.67        0.41      3.38 o 
  -2 -11  15       11.90        9.25      4.03 o 
  -1 -11  15       11.93        7.81      4.04 o 
   0 -11  15       74.32       80.79      9.96 o 
   1 -11  15       22.89       34.59      7.32 o 
  -3 -10  15        1.71        1.67      3.06 o 
  -2 -10  15       14.58       18.98      3.36 o 
  -1 -10  15        2.58        0.48      3.28 o 
   0 -10  15        9.13       10.03      4.15 o 
   1 -10  15        8.92        7.05      4.58 o 
   2 -10  15        0.89       -1.35      3.57 o 
  -3  -9  15       17.22       13.00      4.23 o 
  -2  -9  15        8.15        7.43      2.89 o 
  -1  -9  15       40.65       38.10      6.35 o 
   0  -9  15       12.89       15.66      4.85 o 
   1  -9  15       58.98       69.27      9.26 o 
   2  -9  15       19.53       24.75      6.56 o 
  -4  -8  15       38.62       56.30      8.24 o 
  -3  -8  15       11.87       13.14      3.28 o 
  -2  -8  15       19.79       22.60      3.79 o 
  -1  -8  15       17.88       10.51      4.11 o 
   0  -8  15        3.32        1.14      3.74 o 
   1  -8  15        1.25        4.49      4.14 o 
   2  -8  15       27.12       26.13      6.21 o 
  -4  -7  15       25.41       31.12      6.20 o 
  -3  -7  15        4.43        3.29      3.16 o 
  -2  -7  15       71.35       59.23      7.81 o 
  -1  -7  15       78.61       80.39      9.27 o 
   0  -7  15       94.23       96.39     10.48 o 
   1  -7  15        1.90        7.77      4.16 o 
   2  -7  15      116.45      121.57     12.34 o 
  -4  -6  15        3.80        7.78      4.68 o 
  -3  -6  15        6.34       10.59      2.88 o 
  -2  -6  15        3.33        3.08      3.04 o 
  -1  -6  15        1.50       -3.39      3.20 o 
   0  -6  15        4.72        5.35      3.60 o 
   1  -6  15       17.27       21.22      6.39 o 
   2  -6  15        0.96       -5.09      4.60 o 
  -4  -5  15       19.13       16.16      4.85 o 
  -3  -5  15        8.09        6.04      2.57 o 
  -2  -5  15       49.46       49.38      7.09 o 
  -1  -5  15        5.11        0.43      3.75 o 
   0  -5  15       12.08       14.63      4.70 o 
   1  -5  15        9.40       11.05      4.78 o 
   2  -5  15       40.94       45.78      8.09 o 
  -4  -4  15       22.47       21.00      5.92 o 
  -3  -4  15      103.42       96.93      7.25 o 
  -2  -4  15        7.05        3.11      2.87 o 
  -1  -4  15      123.84      114.12     11.32 o 
   0  -4  15       59.79       58.09      8.66 o 
   1  -4  15       13.35       13.92      5.47 o 
   2  -4  15       21.24       19.88      6.11 o 
  -4  -3  15       26.08       25.47      6.56 o 
  -3  -3  15        0.06        3.72      3.13 o 
  -2  -3  15       73.06       83.92      9.48 o 
  -1  -3  15       12.30        6.83      4.21 o 
   0  -3  15        0.12        2.07      3.29 o 
   1  -3  15       40.91       58.81      8.99 o 
  -4  -2  15        3.15        6.95      5.00 o 
  -3  -2  15       12.97       26.33      5.99 o 
  -2  -2  15        2.94        0.40      3.16 o 
  -1  -2  15        6.53        7.35      4.35 o 
   0  -2  15        1.85        4.82      4.69 o 
  -3  -1  15       13.21       12.61      4.48 o 
  -2  -1  15       10.42       11.72      4.85 o 
  -1  -1  15        4.16        0.17      3.01 o 
  -2  -9  16        2.70        1.72      3.01 o 
  -1  -9  16        2.21        7.66      4.12 o 
   0  -9  16       44.20       41.31      7.35 o 
  -2  -8  16        2.52       -0.53      3.17 o 
  -1  -8  16       41.60       31.01      6.53 o 
   0  -8  16      110.70      100.17     11.00 o 
   1  -8  16        5.97       10.53      4.93 o 
  -3  -7  16        5.83        5.06      4.66 o 
  -2  -7  16       18.67       23.13      5.58 o 
  -1  -7  16        8.42        6.64      4.06 o 
   0  -7  16        0.28        1.50      3.29 o 
   1  -7  16        8.30       12.20      4.50 o 
  -3  -6  16       63.27       87.00      7.11 o 
  -2  -6  16        0.00        0.84      3.25 o 
  -1  -6  16       54.96       44.23      7.65 o 
   0  -6  16       54.88       77.30     10.05 o 
   1  -6  16        3.17       -1.23      3.34 o 
  -3  -5  16        0.32        2.34      3.48 o 
  -2  -5  16        0.69        0.21      3.40 o 
  -1  -5  16        5.34       13.80      3.90 o 
   0  -5  16        8.93        9.80      3.95 o 
  -2  -4  16       64.86       70.95      9.21 o 
  -1  -4  16        6.22        7.00      4.30 o 
                                                 
